# Supplementary material for: ASPSCR1::TFE3 orchestrates the angiogenic program of alveolar soft part sarcoma
Source: Nat Commun. 2023 Apr 7;14:1957. doi: 10.1038/s41467-023-37049-z (PMC10082046; doi:10.1038/s41467-023-37049-z)
Supplement: Supplementary file 4 — Supplementary Data 1 [file 41467_2023_37049_MOESM4_ESM.xlsx]

## Sheet: SD1. Genes up in ASPS17
Supplementary Data 1. Genes upregulated in ASPS17 cells compared with ASPS null cells.
Gene Symbol	FC ([AS17] vs [Null])
0610007L01Rik	1.64417
0610009O20Rik	1.59782
0610010O12Rik	3.7217
0610012G03Rik	1.77369
0610031J06Rik	1.59305
0610037P05Rik	1.74605
1110001J03Rik	1.92684
1110004E09Rik	2.02596
1110007C09Rik	4.08541
1110008P14Rik	1.89136
1110012J17Rik	1.85379
1110029L17Rik	1.89311
1110034A24Rik	1.79747
1110059M19Rik	1.67923
1190007I07Rik /// 1810014B01Rik	2.24449
1200003I10Rik /// 1200015M12Rik /// A130040M12Rik /// E430024C06Rik	4.14372
1200015M12Rik /// A130040M12Rik /// E430024C06Rik	5.41348
1300010F03Rik	1.9365
1500001M20Rik	1.82194
1500004F05Rik	1.67339
1500011B03Rik	1.61395
1600002H07Rik	1.57949
1600002K03Rik	1.68317
1600021P15Rik	2.78787
1700007L15Rik /// LOC100502742	5.00345
1700017B05Rik	1.52984
1700021F05Rik	1.5589
1700021K19Rik	2.09861
1700029F09Rik	5.01476
1700037H04Rik	1.75981
1700040I03Rik	2.24774
1700080G18Rik	2.0236
1700100M05Rik	2.16048
1700112E06Rik	1.52527
1810014B01Rik	2.31319
1810014F10Rik	2.77892
1810035L17Rik	1.55626
1810037I17Rik	2.00696
2010107G23Rik	8.07778
2010107H07Rik	2.3791
2010111I01Rik	1.53172
2010204K13Rik	6.00111
2010305A19Rik	1.93396
2010309G21Rik /// Igl-C2	1.57412
2010317E24Rik	1.91512
2300009A05Rik	1.65576
2310003L22Rik	2.27811
2310014H01Rik	1.83672
2310016C08Rik	1.65504
2310028O11Rik	1.67017
2310033P09Rik	3.45305
2310043M15Rik	2.05359
2310044G17Rik	2.54132
2310061C15Rik	2.62493
2310061I04Rik	1.51956
2410002O22Rik	1.68648
2410016O06Rik	1.53821
2410022L05Rik	1.54636
2410042D21Rik	1.95706
2500002B13Rik	3.5005
2510002D24Rik	2.18339
2510006D16Rik /// LOC100505293	1.6595
2510022D24Rik	1.5478
2610001J05Rik	1.85567
2610002D18Rik	3.05151
2610002I17Rik	1.98823
2610018G03Rik	1.54268
2610021K21Rik	1.90797
2610029G23Rik	1.64279
2610030H06Rik	1.68933
2610034E01Rik	2.98193
2610039C10Rik	3.43819
2610201A13Rik	2.29121
2610203C20Rik	1.80411
2610318N02Rik	15.104
2610528E23Rik	1.93847
2700008G24Rik	1.67573
2700023E23Rik	4.52766
2700038G22Rik	2.64411
2700078E11Rik	1.62309
2700094K13Rik	4.79742
2700099C18Rik	1.56265
2810001A02Rik	2.3414
2810002N01Rik	2.82594
2810025M15Rik	3.49018
2810047C21Rik1	1.79315
2810047C21Rik1 /// Gm3912	1.52472
2810405K02Rik	4.21495
2810408I11Rik	3.39779
2810416G20Rik	1.63086
2810417H13Rik	2.11093
2810427A07Rik	2.4361
2810432L12Rik	10.9192
2810453I06Rik	2.05092
2900010M23Rik	1.75593
2900026A02Rik	14.2569
2900054C01Rik	1.97701
2900064B18Rik	1.55341
2900073G15Rik	1.59777
2900093K20Rik	1.83118
3110003A17Rik	1.73675
3110021A11Rik	1.63637
3110035C09Rik	2.07056
3110073H01Rik	1.70611
3110082D06Rik	3.28458
3110082I17Rik	1.56357
3200002M19Rik	2.87303
3830403N18Rik /// Xlr	1.81309
3830406C13Rik	1.66776
3930401B19Rik /// A130040M12Rik /// E430024C06Rik	7.07446
4432414F05Rik	1.53575
4632419I22Rik	2.04428
4632434I11Rik	2.45221
4732418C07Rik	2.22884
4921509J17Rik /// Hspa4l	7.25242
4930420K17Rik	1.70959
4930427A07Rik	1.9766
4930430F08Rik	1.85611
4930452B06Rik	2.34539
4930453N24Rik	1.50468
4930471M23Rik	1.57573
4930524J08Rik	1.64448
4930534B04Rik	1.82912
4930547N16Rik	4.98207
4930579D07Rik	18.9176
4930579G24Rik	5.31411
4931408A02Rik	3.17061
4933403F05Rik	1.69441
4933404O12Rik	2.17905
4933411D12Rik	2.08235
4933413G19Rik /// Foxm1 /// Pebp1	14.4536
4933434E20Rik	1.50408
5031425E22Rik	1.70275
5031439G07Rik	1.62845
5033430I15Rik	3.50807
5330426P16Rik	2.591
5430417L22Rik	1.70879
5430427G11Rik	2.54937
5530400B01Rik /// Dusp8	1.63105
5730403B10Rik	1.56469
5730408K05Rik	2.49247
5730437N04Rik	2.04187
5730469M10Rik	1.52348
5730494M16Rik	4.113
5730508B09Rik	3.96235
5730590G19Rik	1.76484
6330409N04Rik	1.65229
6330415G19Rik	1.72329
6330509M05Rik	2.49181
6430553K19Rik	2.42884
6430706D22Rik /// Hjurp	1.76325
6720463M24Rik	3.3277
6820445E23Rik /// LOC100505208	1.61039
8430410A17Rik	1.5702
9030409G11Rik	2.70971
9030418K01Rik	1.79661
9030617O03Rik	1.64725
9130004C02Rik	1.80792
9130008F23Rik	2.58667
9130221J17Rik	1.51967
9130401M01Rik	1.70111
9430015G10Rik	1.74399
9530028C05	5.13492
9630025H16Rik /// Kpna4	3.19295
9630033F20Rik	1.59661
A030009H04Rik	3.07853
A130040M12Rik	13.2435
A430108E01Rik /// LOC100504289	1.65012
A630055G03Rik	1.57004
A830082K12Rik	1.77938
AA409749	1.52877
AA467197	6.06137
Aars /// Exosc6	2.59172
Abca5	2.9085
Abcb1a	2.36483
Abcb1b	4.31509
Abcb6	1.72857
Abcc1	2.4747
Abcc2	10.4667
Abcc4	3.20736
Abcc5	1.53714
Abcd4	2.26601
Abcf2	1.68217
Abhd10	1.56333
Abhd11	2.16808
Abhd5	1.63468
Abhd6	2.29421
Abl2	1.96858
Abr	1.58938
Abt1	1.66002
Acat2	1.58915
Accsl	2.46082
Acer3	1.56894
Aco2	1.59105
Acot11	2.86512
Acot13	1.68779
Acot6	3.22044
Acot7	2.00846
Acpl2	2.33618
Acsbg1	2.249
Acsl1	2.12102
Acsl5	1.57049
Actn1	2.70008
Actr1b	1.86287
Acvr1b	1.53568
Ada	4.28934
Adam8	5.13586
Adamtsl3	1.72045
Adat2	1.77913
Adat3 /// Scamp4	1.97789
Adcy7	2.12889
Adh1	2.32266
Adh7	6.05673
Adi1	2.53616
Ado	1.58969
Adra1b	1.54004
Adrbk1	2.7368
Aff2	23.885
Afg3l1	1.73264
Afp	1.75281
Agpat3	1.75324
Agpat5	2.75555
Agpat9	2.25511
Ahcy	1.61956
Ahcyl2	1.52619
Ahr	24.3732
Ahsa1	1.74916
AI506816	2.74384
AI844685	1.71392
Aifm1	1.85563
Aig1	3.04025
Aimp2	2.24721
Ak2	2.66119
Ak4	1.53341
Akap9	1.64048
Akirin1	1.52875
Akr1b3	2.39
Akr1c18	4.74664
Akt1	1.67198
Alcam	23.1966
Aldh3a1	174.86
Alg13	3.13007
Alg14	1.7575
Alg9	1.5114
Alkbh1	1.82524
Als2	3.01135
Als2cr12	2.1048
Amd1	3.05728
Anapc1	1.55824
Anapc11	2.19316
Ang2	3.65705
Angpt1	1.73429
Ank	1.9242
Ankrd1	22.0008
Ankrd13c	1.60166
Ankrd24	2.10267
Ankrd28	2.52416
Ankrd32	2.40879
Anln	5.79451
Anp32e	2.10629
Anxa11	1.68849
Anxa3	1.90262
Ap1ar	1.6898
Ap1s1	2.21166
Ap2m1	2.1794
Ap3m1	1.90286
Apcdd1	1.56684
Aph1a	1.7712
Aph1b /// Aph1c	3.165
Apitd1	2.89369
Apol9a /// Apol9b	2.36438
Apoo	1.62309
Aprt	1.51557
Aqp1	3.43177
Arap2	2.8896
Areg	7.13792
Arfgef2	2.20657
Arhgap11a	5.7646
Arhgap18	2.03331
Arhgap19	2.83689
Arhgap28	1.96354
Arhgap6	5.43442
Arhgef3	1.868
Arhgef5	1.77438
Arl4a	1.81334
Arl4c	3.47652
Arl6ip1	1.63512
Arl6ip5	2.64339
Armc8	1.61052
Armcx4 /// LOC100504837	9.68149
Armcx6	2.42026
Arnt2	5.37516
Arpc1a	1.5505
Arrdc4	2.65548
Arsb	1.50926
Ascc3	1.92744
Asf1a	1.75347
Asf1b	4.36312
Asna1	1.99853
Aspm	3.60641
Ass1	4.07208
Atad2	3.20315
Atad3a	2.24823
Atad5	2.0245
Atg2b	1.66718
Atic	1.85514
Atl2	1.53472
Atp10a	2.55196
Atp13a3	1.56442
Atp1a1	1.58609
Atp1b1	1.98553
Atp1b3	1.5295
Atp5d	1.6108
Atp5k	1.53564
Atp6v0a1	2.35545
Atp6v0b	2.53238
Atp6v1c1	2.08783
Atpbd4	1.57476
Atxn10	1.50653
AU022870	1.73064
AU040829	3.02047
Aurka	9.94205
Aurkb	3.72091
Aven	2.24537
AW050198	1.72649
AW146020	1.62848
AW555464	2.74381
Axin2	1.84155
Azin1	2.19224
B130021B11Rik	1.70802
B130052P14Rik	2.56576
B230208H17Rik	1.67544
B230337E12Rik	2.3994
B330016D10Rik	1.64465
B3galt5	1.77248
B3galt6	1.53198
B3gat3	1.78809
B4galt6	1.74952
B930036G03Rik	2.00664
Baalc	5.91346
Bace2	1.50549
Bag2	1.74224
Baiap2l1	2.85153
Bak1	1.82396
Bambi	4.65773
Banf1	2.36087
Bap1	1.58258
Baz1a	1.88833
Bbs9	2.03012
BC010981	1.81093
BC020402 /// Pcmt1	1.83629
BC023829	1.54893
BC023969	4.00849
BC024814	1.52023
BC029722	2.4621
BC030500	3.22621
BC030867	1.93072
BC048355	4.73296
BC049807	1.92911
BC052040	1.89712
BC055324	2.13798
BC056474	1.70621
BC062258	1.74828
Bcar1	1.74826
Bcar3	1.77144
Bcas2	1.51011
Bccip	1.69607
Bcl2l13	1.5744
Bcr	1.63785
Bdh1	1.77129
Bend3	1.57214
Bend4	2.17629
Bex1	159.872
Bex2	2.29427
Bex4	2.96224
Bid	1.50878
Birc5	9.35852
Blcap	1.53742
Blm	2.44729
Bloc1s2	1.68104
Bmp4	27.2933
Bmp7	2.37372
Bmper	6.17564
Bmyc	1.57425
Bnip1	1.95277
Boc	2.26662
Bola2	1.58694
Bola3	1.76649
Braf	1.54914
Brca1	3.59678
Brd8	1.58841
Bri3bp	1.56248
Brp16	1.7505
Brwd1	1.6436
Bst2	1.58593
Btbd10	2.24032
Btbd11	4.43471
Btbd19	1.58617
Btbd6	3.30548
Btbd7	1.84862
Btc	2.90011
Btg1	4.80368
Btg3 /// Gm7334	8.35766
Bub1	10.0716
Bub1b	4.156
Bub3	1.5069
Bysl	2.40718
C030034I22Rik	2.04573
C030044B11Rik	1.51683
C030046G05	1.54821
C1galt1	1.92966
C1ql3	2.51819
C2	22.4544
C230052I12Rik	2.36733
C230096C10Rik	1.61107
C2cd2	1.87796
C330006P03Rik /// Homer1	2.66573
C330027C09Rik	8.27445
C530028O21Rik	1.85109
C630043F03Rik	9.0257
C730048C13Rik /// D630002G06Rik	1.51782
C77080	3.03318
C77370	2.31181
C79407	3.46098
Cab39l	2.05912
Cables1	1.58337
Cachd1	1.51196
Cacna2d1	1.60845
Cacnb2	1.69645
Cacybp	1.57646
Cad	1.91211
Cald1	2.2576
Calm1	2.13674
Camk1d	2.35347
Camk2n2	4.04279
Camkk2	1.66486
Cap1	1.59203
Car13	3.61346
Car3	2.45028
Card6	2.57231
Casc5	2.11263
Casp8	1.54377
Cav2	4.60346
Cbara1	1.9388
Cbr2	2.94564
Cbx5	2.61966
Ccbe1	14.2133
Ccdc101	1.78879
Ccdc115	1.50691
Ccdc14	1.97001
Ccdc41	1.56676
Ccdc58	1.82911
Ccdc84	1.58361
Ccdc86	2.43826
Ccdc93	1.54137
Ccdc99	5.03068
Cck	2.7323
Ccna2	6.05067
Ccnb1	7.97059
Ccnb2	5.21326
Ccnd1	5.87389
Ccnd3	1.60096
Ccne1	4.80025
Ccne2	4.43744
Ccnf	7.5048
Ccny	1.66867
Ccrn4l	4.66778
Cct3	1.76619
Cct4	1.50479
Cct8	1.5002
Cd200	2.11684
Cd24a	71.2891
Cd2ap	1.52698
Cd300lb	3.29555
Cd44	3.66133
Cd68	1.60079
Cda	2.22232
Cdc14a	2.92271
Cdc20	6.16029
Cdc25a	1.77033
Cdc25b	1.8251
Cdc25c	4.10748
Cdc34	2.4101
Cdc42bpa	2.00347
Cdc45	5.25353
Cdc6	6.12987
Cdc7	5.30646
Cdca2	3.89781
Cdca3	4.47364
Cdca4	2.7974
Cdca5	8.41849
Cdca7l	1.94912
Cdca8	10.9168
Cdh10	4.21172
Cdh4	1.55906
Cdipt	1.74015
Cdk1	5.77523
Cdk13	1.93879
Cdk17	1.6312
Cdk18	3.38759
Cdk2ap1	1.66385
Cdk8	2.34406
Cdkl2	4.6685
Cdkn2a	8.70105
Cdkn2aipnl	2.22017
Cdkn2b	9.46249
Cdkn2c	3.40623
Cdkn2d /// Gm4694	2.3468
Cdkn3	10.9557
Cds1	2.35448
Cds2	1.64723
Cdt1	3.24231
Cdv3	1.83213
Celf1	2.26527
Cenpa	7.36253
Cenpe	4.55988
Cenpf	4.37986
Cenph	2.74044
Cenpi	6.96925
Cenpj	1.7046
Cenpk	3.37346
Cenpl	2.7423
Cenpm	3.7768
Cenpn	2.28999
Cenpp	2.29482
Cenpq	2.95373
Cenpv	2.29989
Cenpw	7.24104
Cep192	2.26798
Cep55	8.65395
Cep76	1.81577
Cetn3	1.62196
Cfd	1.70047
Cfh	1.58472
Cfl2	1.76045
Cflar	2.29355
Cggbp1	1.9121
Cgrrf1	1.6373
Chaf1b	4.77344
Chchd1	1.64727
Chchd10	3.9462
Chchd6	1.97473
Chchd7	2.28346
Chd7	1.50551
Chek1	3.48038
Chek2	3.24412
Chm	1.65244
Chn1	1.78518
Chst1	2.17407
Chst7	1.55229
Chtf18	3.07726
Cinp	2.49219
Cisd1	2.14139
Cisd2	1.96148
Cit	2.02453
Cited1	1.69676
Ckap2	3.54155
Ckap2l	2.97631
Ckb	8.33443
Cklf	1.74482
Cks1b	2.03865
Cks2	5.09489
Clcc1	1.59391
Clcf1	3.72847
Clcn3	2.36322
Clcn5	2.2111
Cldn12	2.79453
Cldn9	1.56247
Cldnd1	2.3726
Clip4	2.48988
Cln3	4.71849
Cln6	1.50094
Clock	4.08112
Clpp	1.70168
Clspn	2.78124
Cltb	1.98005
Cnbp	1.56494
Cnih4	1.56421
Cnksr3	1.56262
Cno	1.57754
Cnot6l	2.08689
Cntf /// U05342 /// Zfp91	1.71442
Cobl	3.23133
Cobll1	5.45346
Col8a1	2.05567
Commd2	1.54493
Commd8	1.6503
Commd9	2.15806
Comt1	1.64112
Comtd1	1.76913
Cops7a	1.57093
Coq4	2.07498
Coq6	1.6805
Coq7	2.87512
Coro1a	1.61337
Cox10	1.61411
Cox17	1.65682
Cox19	1.70522
Cp	41.897
Cpd	1.79106
Cpeb2	1.70133
Cpeb3	1.53172
Cpox	1.78616
Cpsf2	2.23587
Cpsf4	1.64315
Crat	1.52112
Crcp	1.63636
Crct1	2.57262
Crebzf	1.55025
Creg1	2.49448
Creld2	1.73793
Crim1	3.77953
Crlf1	2.80453
Cry1	3.12774
Cryzl1	1.53747
Cs	1.94056
Cse1l	2.44003
Csnk1e	1.79617
Csnk2a2	1.80687
Csrnp1	2.91043
Csrp2	1.6422
Csrp2bp	1.55412
Cst6	1.87061
Cstb	1.55518
Ctnnal1	2.94781
Ctnnd2	4.18617
Ctps	2.00343
Ctsb	2.29099
Ctsc	79.3415
Ctsw	3.00226
Ctu2	1.54763
Cubn	1.69214
Cuedc2	2.35233
Cwc27	1.70178
Cxcl14	2.58158
Cyb5d2	1.54537
Cyc1	1.57889
Cycs	2.04906
Cyfip2	7.74931
Cyhr1	1.74302
Cyld	2.14526
Cyp1b1	2.72471
Cyp27a1	1.97461
Cyp3a13	1.70801
Cyp3a41a /// Cyp3a41b	1.75473
Cyr61	2.09115
D030056L22Rik	3.04297
D10Bwg1379e	17.8338
D10Wsu102e	1.79831
D130037M23Rik	1.60394
D14Abb1e	1.88488
D17H6S56E-5	2.07025
D19Bwg1357e	1.5654
D1Ertd622e	2.34062
D2Ertd750e	4.5864
D430020J02Rik	1.61113
D4Ertd22e	1.78577
D630045J12Rik	1.89416
D730040F13Rik	1.69767
D930014E17Rik	2.49442
D9Ertd306e	2.04218
Dach1	2.72423
Dact2	2.02639
Dap	1.5671
Dazap1	1.55776
Dbf4	2.71001
Dbi	1.68476
Dcaf12l1	2.19827
Dcaf15	2.11551
Dcaf7	1.57522
Dcbld1	1.86292
Dcbld2	2.12938
Dck	2.63154
Dclre1b	1.50054
Dcps	1.52334
Dctn4	1.54334
Ddah1	5.25045
Ddhd1	1.58723
Ddx11	2.1863
Ddx20	3.03673
Ddx21	1.56697
Ddx24	1.7198
Ddx25	2.536
Ddx27	2.24283
Ddx39	3.16065
Ddx46	1.8052
Deb1	1.67585
Defa3	1.60107
Degs1	1.69825
Dek	2.1145
Depdc1a	5.63918
Depdc1b	2.03471
Depdc7	3.24453
Dfna5	2.82431
Dgat2	1.70814
Dgkz	2.47493
Dhcr7	1.53454
Dhfr	4.95546
Dhodh	1.84615
Dhrs13	1.7669
Dhx29	1.71596
Diap3	5.46145
Dicer1	4.15024
Diras2	3.59306
Dis3	2.97093
Dkc1	1.81045
Dkk2	2.29791
Dlat	1.67875
Dlgap5	3.87419
Dlst	2.12103
Dmxl2	3.01496
Dna2	3.27184
Dnajb1	1.5201
Dnajb11	1.6723
Dnajc11	2.04891
Dnajc15	2.52616
Dnajc2	2.40554
Dnajc21	2.27352
Dnajc9	2.8033
Dner	2.03388
Dnlz	1.75433
Dnmt1	2.19121
Dnmt3a	2.82491
Dock5	2.71115
Dohh	1.76379
Dolk	1.7494
Donson	2.18267
Dot1l	1.97178
Dpf1	1.50925
Dph2	1.50292
Dph3	2.75793
Dph5	2.51683
Dpp7	2.09558
Dpp9	1.60142
Dpy19l1	1.74422
Dpy30	1.70875
Dpysl3	2.64744
Drap1	1.59108
Dscc1	4.89896
Dsn1	2.02721
Dst	1.6121
Dtd1	4.24195
Dtl	3.31693
Dtnbp1	1.64411
Dtwd2	1.60041
Dtymk	2.04222
Dus4l	1.77276
Dusp16	1.63495
Dusp2	2.2033
Dusp22	1.73869
Dusp3	1.81502
Dusp5	2.86571
Dusp6	2.37305
Dusp8	1.96999
Dut	1.65636
Duxbl /// Gm10394	1.7277
Dyrk3	1.97053
Dzip1	1.77572
Dzip3	1.68391
E130309D02Rik	1.58091
E2f7	7.12376
E2f8	5.4069
E330009J07Rik	1.92361
E330034G19Rik	1.66656
E430025E21Rik	1.56453
Eaf1	2.04391
Ebna1bp2	1.85027
Ecsit	1.50706
Ect2	5.27594
Edil3	6.66815
Edn3	2.59986
Eef1e1	2.20262
Efcab2	1.70559
Efcab6	15.377
Efemp1	2.18327
Efhd2	2.57641
Efna5	3.18874
Efnb2	8.13589
Eftud2	1.82189
Egln3	4.3573
Ehd1	1.65469
Eid3	1.87611
Eif1ad	3.03909
Eif1ax	2
Eif1b	1.64793
Eif2b2	2.04398
Eif2b5	1.60396
Eif2c2	3.11025
Eif2c3	1.60609
Eif2s1	1.57181
Eif4ebp2	2.20191
Eif4g1	1.85888
Eif5	2.15207
Eif5a2	1.78964
Eif6	1.72604
Elac2	1.66052
Elk3	1.80261
Elovl1	1.53228
Elovl4	6.93246
Emb	1.7
Eme1	2.33693
Enc1	2.56063
Eno1 /// Gm5506 /// LOC100503183	1.52954
Enoph1	3.17597
Enpp1	3.31964
Enpp2	4.24401
Enpp5	3.76044
ENSMUSG00000068790 /// Gm10128 /// Gm10406 /// Gm2897 /// Gm3373 /// Gm3558 /// Gm3696	6.49172
ENSMUSG00000068790 /// Gm10128 /// Gm2897 /// Gm3002 /// Gm3373 /// Gm3558 /// Gm3696 /// Gm8348	6.28798
Entpd4	1.59873
Eny2	1.69037
Epas1	1.84224
Epb4.1l1	1.51796
Epb4.1l4b	2.33414
Epc1	2.99431
Epha2	3.48711
Epha3	6.74196
Epha4	1.72591
Epha7	3.92055
Eps8	3.214
Ercc1	2.50413
Ercc6l	3.89257
Ereg	6.12641
Eri2	1.54302
Erlin1	1.82583
Ermp1	1.68171
Ero1lb	1.5833
Errfi1	3.472
Esco2	3.03869
Esd	2.04666
Espl1	5.40447
Etaa1	1.85272
Etf1	1.98056
Ethe1	2.12208
Etohi1 /// Gm14288	2.47865
Ets1	1.61552
Exo1	2.10033
Exoc5	1.56918
Exosc2	2.33208
Exosc8	2.00102
Extl2	1.79638
Eya1	1.76164
Eya3	1.58687
F5	2.46298
F630043A04Rik	3.04957
F730047E07Rik	1.81803
Fabp4	5.50676
Fabp7	5.59851
Fads3	1.68614
Faf1	1.70281
Fam107b	2.48129
Fam108a	1.55453
Fam111a	2.94866
Fam118b	2.40979
Fam120a	1.55729
Fam126b	1.98506
Fam129b	1.79421
Fam132a	1.84026
Fam134b	7.68828
Fam149b	1.96196
Fam165b	1.80765
Fam167a	2.13578
Fam171b	1.98566
Fam176a	1.87778
Fam178a	2.16316
Fam179b	1.5492
Fam185a	2.17928
Fam195a	3.86469
Fam198b	2.00542
Fam19a5	1.7331
Fam33a	2.27572
Fam49b	1.95981
Fam53b	1.67436
Fam54a	2.69886
Fam57a	2.6575
Fam59b	2.99969
Fam5c	5.10204
Fam60a	2.27866
Fam63a	1.5029
Fam63b	1.5204
Fam64a	4.52375
Fam65b	4.59997
Fam72a	1.61487
Fam73a	3.09375
Fam81a	1.5701
Fam83d	3.13891
Fam83h	1.7565
Fanca	2.07814
Fancb	4.59333
Fancd2	1.89879
Fanci	2.13602
Farsb	1.50101
Fastk	1.51746
Fastkd2	2.59603
Fastkd3	2.07068
Fastkd5	1.50333
Fbln1	4.04917
Fbxo2	1.70113
Fbxo33	1.72441
Fbxo44	1.5078
Fbxo5	6.24999
Fcf1	1.62581
Fdx1l /// Zglp1	1.56091
Fen1	4.30319
Fez2	3.12582
Fgd3	2.02508
Fgd4	1.51139
Fgd6	4.49404
Fgf13	36.8724
Fgfbp1	1.79008
Fgfbp3	1.98816
Fgfr1op	2.413
Fign	2.46449
Fignl1	3.78012
Fis1	1.57954
Fitm2	2.37997
Fkbp11	1.92257
Fkbp2	1.53887
Flnb	2.36355
Flrt3	1.53239
Flt1	1.7265
Flt4	6.37985
Fmn1	3.3871
Fnip2	1.59637
Fosl1	17.1124
Foxc1	4.04612
Foxd1	4.23885
Foxm1	4.20124
Foxp2	2.05402
Frrs1	6.69015
Ftl1 /// Ftl2 /// LOC100504993 /// Mir692-1	1.81903
Ftsjd2	1.63308
Fuca2	3.60531
Fus	1.7969
Fut8	1.94383
Fxn	2.2545
Fxyd5	2.97159
Fzd6	16.752
G2e3	1.51718
Gabpb1	1.73993
Gadd45b	1.93862
Gadd45gip1	2.28638
Galc	1.65479
Gale	3.22762
Galnt12	3.94008
Gar1	2.04672
Gart	1.62427
Gas2l1	1.79423
Gas2l3	10.8957
Gas6	2.61348
Gbe1	2.17069
Gcat	3.45249
Gch1	6.507
Gchfr	13.5727
Gclc	1.87798
Gclm	6.08759
Gcnt1	2.16214
Gcnt2	1.67959
Gcsh	1.72044
Gdf1 /// Lass1	2.09421
Gdf15	2.41785
Gdnf	3.31587
Gem	2.98273
Gemin4	1.73615
Gemin5	1.67844
Gemin6	2.41302
Gen1	2.10422
Get4	2.17609
Gfm1	2.10857
Gfod1	2.38154
Gfra1	2.0785
Ggct	2.3106
Gin1	1.5607
Gins1	3.67938
Gins2	2.69723
Gins3	1.82859
Gla	3.30534
Glcci1	1.59862
Gli3	1.61685
Glipr1	3.18362
Glis2	1.62181
Glrx	1.59542
Glrx5	1.67657
Gltp	2.64553
Gltpd1	1.81039
Gm10094 /// Sap18	1.60334
Gm10374	1.76595
Gm10439 /// Gm15080 /// Gm15085 /// Gm15107 /// Gm15128 /// Luzp4 /// Ott	49.4431
Gm11275 /// Hist1h4a /// Hist1h4b /// Hist1h4c /// Hist1h4h /// Hist1h4i /// Hist1h4j /// Hist1h4k /// Hist1h4m	2.45426
Gm11276 /// Hist1h2ao	4.70843
Gm11397 /// Serpinb9e /// Serpinb9f /// Serpinb9g	3.64481
Gm13363 /// Ptp4a1	1.51567
Gm14005	3.69882
Gm14057 /// Ppp1r14c	1.81989
Gm14964	2.69077
Gm15706 /// Ralyl	1.6924
Gm16516	1.61349
Gm1673	6.47071
Gm2137	1.63674
Gm2695	1.97392
Gm3776 /// Gsta1 /// Gsta2	29.32
Gm4340	1.57491
Gm5465	1.95831
Gm5506	1.85492
Gm5620 /// Gm6682 /// Tuba1a /// Tuba1b /// Tuba1c	2.36379
Gm5806 /// Tdg	1.78578
Gm5879 /// Rpl3	3.21936
Gm7040 /// Prl2c1 /// Prl2c2 /// Prl2c3 /// Prl2c4 /// Prl2c5	1.93253
Gm71	2.05447
Gm715	1.52229
Gm8203 /// H2afz /// LOC100504949	2.00976
Gm8350	8.96138
Gm8801 /// Ppp1r10	1.80057
Gm9790 /// Higd1a	1.66566
Gm9983	1.69455
Gmfb	1.98766
Gmnn	4.70566
Gmpr2	1.52253
Gna13	1.7687
Gnai1	1.79283
Gnb1l	2.15055
Gnb4	1.86856
Gng2	1.76276
Gnl2	1.71694
Gnl2 /// LOC100505087	1.56742
Gnl3	2.05401
Gnptab	1.78149
Gns	1.53166
Got1	1.54579
Gpatch3	1.65138
Gpatch4	2.36067
Gpc1	8.62791
Gpd2	3.39406
Gphn	3.43333
Gpn1	1.75708
Gpn2	1.57164
Gpr126	2.36141
Gpr137b	1.94107
Gpr137b /// Gpr137b-ps	1.75137
Gpr137b-ps	2.22309
Gpr143	7.31222
Gpr172b	2.042
Gpr22	4.35121
Gpr56	2.95955
Gps1	1.74513
Gpsm2	3.5571
Grb10	1.81299
Greb1l	2.94117
Grem1	3.73141
Grem2	4.05353
Grk6	2.42761
Grpel1	1.82885
Grwd1	2.35662
Gsg2	4.98915
Gsk3b	1.55669
Gspt1	2.00614
Gsr	2.16093
Gss	2.1839
Gsta2	25.6785
Gt(ROSA)26Sor	1.85059
Gtf2e1	1.52454
Gtf2h1	1.58045
Gtf3c2	1.62283
Gtse1	2.59941
Gtsf1	2.50332
Gxylt1	2.27605
Gyk	2.18808
Gzmd /// Gzme	1.59113
H2-D1	14.1309
H2-D1 /// H2-K1 /// LOC100044874	2.00815
H2-D1 /// H2-L	4.11747
H2-gs10 /// H2-Q6 /// LOC68395	5.76129
H2-K1	2.42541
H2-L	12.3469
H2-Q6 /// LOC68395	9.68271
H2-Q7	2.75761
H2-Q8	1.92991
H2afx	3.4555
H2afz	1.9194
H2afz /// LOC100504949	3.49915
H3f3b	1.55979
Habp4	1.61335
Hars	1.83149
Hat1	3.28671
Haus1	1.53211
Haus3	2.92193
Haus5	2.22294
Haus6	2.99879
Haus7	1.56184
Havcr2	8.79315
Hbegf	7.96459
Hbs1l	1.84923
Hcfc2	1.71749
Hdhd2	1.63804
Heatr1	2.22795
Heatr2	1.63333
Heatr7a	2.02104
Helb	1.70939
Hells	3.69117
Helq	1.81044
Herc3	4.37638
Hhip	1.90923
Hhipl1	3.80102
Hipk2	1.97725
Hira	1.93423
Hirip3	2.57936
Hist1h3a /// Hist1h3b /// Hist1h3c /// Hist1h3d /// Hist1h3e /// Hist1h3f /// Hist1h3g /// Hist1h3h /// Hist1h3i /// Hist2h3b /// Hist2h3c1 /// Hist2h3c2-ps	3.88912
Hist1h4a /// Hist1h4b /// Hist1h4f /// Hist1h4i /// Hist1h4m	2.19529
Hist1h4j	1.86118
Hist2h2be	2.03986
Hjurp	2.31091
Hk1	2.37468
Hk2	3.59863
Hmga1 /// Hmga1-rs1	6.63552
Hmga2	4.79536
Hmga2-ps1	5.4283
Hmgb2	2.96348
Hmgcl	1.78845
Hmgn5	2.20372
Hmmr	4.90025
Hn1l	2.30281
Hnmt	2.29854
Hnrnpab	1.65687
Hnrnpd	1.50199
Hnrpdl	1.58397
Homer1	1.93918
Hook2	2.79712
Hoxa1	2.48567
Hoxa2	1.79632
Hoxa5	3.46526
Hoxa7	2.96282
Hoxd8	1.53272
Hps3	1.55801
Hras1	1.84197
Hsd17b12	1.7962
Hsf1	1.73184
Hsp90aa1	1.70139
Hspa12a	2.06077
Hspa4l	5.39801
Hspa8 /// LOC624853	2.06743
Hspb6	2.40512
Hspbap1	1.72849
Htatip2	1.73116
Htra2	2.14833
Htt	2.39897
Hunk	2.38035
Hus1	1.69316
Hvcn1	2.7042
Id1	1.81445
Id2	5.68049
Idh3a	1.69838
Ier3	1.7426
Ier5l	1.66423
Iffo2	2.71489
Ifrd1	4.0724
Ifrd2	3.69862
Igf2bp1	2.59414
Igsf8	2.39488
Ikbkg	1.56057
Ikzf2	1.5309
Il13ra1	9.70672
Il15	1.60793
Il15ra	1.63364
Il17rc	1.64956
Il18rap	2.56683
Il1f9	2.3032
Il1rap	2.00507
Il7	3.06075
Ildr2	8.44855
Ilf2	1.50924
Ilk	1.59746
Imp4	2.55185
Impa2	1.51277
Impact	3.86935
Incenp	3.16859
Inf2	2.12727
Ing5	1.84705
Inhba	6.2388
Inhbb	3.95377
Ino80c	1.52685
Ino80e	1.65946
Inpp4b	2.47496
Ints1	2.02064
Ipo11	2.52532
Ipo5	1.72788
Ipo7	1.65268
Ipo9	1.66855
Ippk	1.68982
Iqcb1	1.66591
Iqgap2	1.59714
Iqgap3	5.68075
Irak1bp1	1.88625
Isca2	2.10613
Isg20	1.74717
Itfg2	1.51614
Itga3	3.01055
Itga5	1.51168
Itga6	7.34791
Itga7	1.51345
Itgb1bp1	1.71859
Itgb3	6.32
Itih2	1.56701
Itih4	3.16341
Itm2a	5.10794
Itpa	1.68856
Jakmip2	1.5104
Jazf1	2.08404
Jmjd6	1.67618
Jub	1.75293
Jun	3.28092
Junb	1.85447
Kank1	1.59264
Katnb1	1.5268
Kcnab1	5.04846
Kcnh3	1.53451
Kcnj4	1.72565
Kcnk2	3.32054
Kcnq5	2.68699
Kctd12	1.77337
Kctd6	1.85478
Kdelr3	1.77352
Kif11	3.85757
Kif18a	3.17183
Kif18b	3.03567
Kif20a	5.39309
Kif20b	6.00235
Kif21a	3.48313
Kif22	4.0257
Kif23	3.30193
Kif2a	1.97347
Kif2c	4.69534
Kif4	6.0764
Kifc1	3.54466
Klc1	2.60747
Klf10	2.82857
Klf5	10.7016
Klhdc10	1.68897
Klhdc8a	8.15247
Klhl21	2.18398
Klhl30	7.34573
Klhl4	28.1379
Klrg2	1.52086
Kntc1	5.76265
Kpna1	1.62017
Kpna2	2.81263
Kpna4	1.52891
Kpnb1	1.88766
Krr1	2.22104
Krt80	2.16971
Kti12	1.74365
Ktn1	1.62904
L3mbtl2	2.64159
L3mbtl3	1.79982
Lace1	1.60206
Larp4	1.99664
Larp7	2.30467
Las1l	1.77517
Lass2	1.67548
Lats1	1.74112
Lbr	2.76694
Lcor	2.88838
Lcp1	2.90754
Ldhb	1.71447
Ldlrap1	1.86331
Leprel1	1.93153
Letm1	1.94006
Lgals3	1.85741
Lgmn	2.33332
Lgr6	2.00564
Lgtn	2.15169
Lhfp	1.63813
Lig1	3.13365
Lin52	2.76777
Lin54	2.8139
Lin9	1.693
Lipg	1.95251
Lmcd1	1.8846
Lmna	1.71292
Lmnb1	2.35809
Lmnb2	2.10798
Lmtk2	1.85096
LOC100040377	1.9607
LOC100046166 /// Tbrg4	1.69922
LOC100135765 /// Pigb	1.72158
LOC100233175 /// Moap1	1.72536
LOC100502695	1.63893
LOC100503222	1.60425
LOC100503380 /// Matr3	4.96894
LOC100503607	6.75361
LOC100503928 /// Stub1	2.42375
LOC100504012 /// Luc7l2	1.62449
LOC100505088	2.72703
LOC100505264 /// Me2	1.55787
LOC433064 /// Ppih	1.81239
LOC497255	1.97555
Lonrf3	8.65135
Lpcat1	1.93499
Lpgat1	1.50357
Lphn3	2.1925
Lpp	1.78499
Lrba	1.89483
Lrfn4	2.16265
Lrig1	2.43467
Lrp8	7.48318
Lrpprc	1.64734
Lrrc1	1.56054
Lrrc39	1.60716
Lrrc40	1.64452
Lrrc4c	1.60097
Lrrc59	3.29635
Lrrc8d	5.46965
Lrrfip1	1.58812
Lrrk1	1.50745
Lrrn1	7.06503
Lsm2	3.72242
Lsm3	2.38158
Lsm4	1.66957
Lsm6	3.79565
Lsm7	1.58479
Lss	2.37948
Ltbp1	16.0727
Ltbp2	3.88587
Ltn1	1.67853
Ltv1	2.16321
Luc7l2	1.77133
Ly75	3.34889
Lyar	3.993
Lyrm4	2.15751
Macrod2	2.36516
Mad1l1	1.80795
Mad2l1	4.33141
Mad2l2	1.8445
Maff	5.07261
Mafk	1.73849
Mamdc2	1.88721
Man1b1	2.89225
Map2k2	1.71532
Map2k3	2.10109
Map2k5	1.50366
Mapk1	2.39841
Mapk12	2.94186
Mapk4	5.92718
Mapk6	1.64344
Mapkapk2	1.5235
Mapkapk3	5.63815
Mapkapk5	1.60737
Mapksp1	1.60344
Mar3	1.54269
Mark2	1.7186
Mars	2.45981
Mars2	2.3708
Masp1	1.54972
Mast2	2.57885
Mastl	4.57722
Matr3	3.7313
Mbd1	1.85316
Mbd3	2.2294
Mbnl3	9.99647
Mboat1	5.37323
Mcam	1.90189
Mccc1	1.71179
Mcf2l	2.05366
Mcm10	4.02937
Mcm2	2.15104
Mcm3	2.79526
Mcm4	3.62454
Mcm5	4.62915
Mcm6	2.96169
Mcm7	1.90565
Mcm9	2.74081
Mcpt8	7.30693
Mcts2	1.58947
Mdh2	1.69847
Me1	1.61878
Med1	1.61414
Med11	1.76497
Med12l	1.89721
Med15	1.6724
Med28	1.50858
Med6	1.56111
Med8	1.96711
Med9	1.66235
Mef2c	2.04829
Melk	4.50623
Meox2	15.7381
Mep1a	1.61228
Mertk	1.69275
Met	3.33191
Metap1	1.69593
Mettl1	2.45798
Mff	1.66374
Mfn2	2.02095
Mfsd1	1.69446
Mfsd7b	1.71827
Mgat5	1.96833
Mgst3	2.52989
Mical2	3.04194
Mina	1.54508
Minpp1	1.56361
Mipep	2.48904
Mki67	2.86676
Mlana	5.62092
Mlec	1.60252
Mlf1	3.97666
Mlf1ip	2.60619
Mmachc	1.75532
Mmd	1.62217
Mmgt1	1.80762
Mmp13	2.19163
Mmp3	1.58751
Mnd1	1.52884
Mns1	1.75677
Mobkl1a	1.65456
Mocos	2.53454
Mpp5	1.55322
Mpp6	1.50805
Mre11a	2.17758
Mreg	6.6806
Mrp63	1.98348
Mrpl1	1.60073
Mrpl11	2.06366
Mrpl12	2.12925
Mrpl18	2.31046
Mrpl2	1.53572
Mrpl20	1.93006
Mrpl33	1.65199
Mrpl37	1.61807
Mrpl39	1.52703
Mrpl40	2.22629
Mrpl41	1.79008
Mrpl42	2.06915
Mrpl45	1.57294
Mrpl46	1.79239
Mrpl47	1.80919
Mrpl51	1.58394
Mrpl52	1.60739
Mrpl54	1.7139
Mrps15	1.55492
Mrps18a	1.50147
Mrps18b	1.68172
Mrps26	1.59625
Mrps28	1.62444
Mrps6	2.64227
Mrps7	1.81165
Mrs2	2.32742
Mrto4	1.57716
Msh3	2.42301
Msln	8.72975
Mtap6	1.78747
Mtbp	1.71218
Mtch2	1.55845
Mtf1	1.62041
Mtfr1	1.5596
Mthfd1	1.91105
Mthfd1l	1.83358
Mthfd2l	2.27882
Mtmr10	3.14499
Mtmr4	1.65398
Mttp	1.99726
Mtx1	1.7004
Mus81	1.58107
Mustn1	2.52973
Mxd3	1.69422
Mybbp1a	1.99501
Mybl2	3.88618
Mycbp	4.72384
Mycn	33.2957
Myef2	1.76661
Myo18a	1.58273
Myo1c	1.51257
Myo1e	1.51637
Myo5a	1.85993
Myof	1.52685
Mzt1	1.63194
N4bp3	1.7854
N6amt2	1.58036
Naa15	1.79865
Naa25	1.66467
Naa38	1.6456
Naa40	2.03415
Naa50	2.3218
Nadk	2.95141
Nagpa	4.04946
Nap1l1	2.70355
Nasp	2.26394
Nat10	2.05881
Nat8l	1.50605
Nav2	6.08378
Nav3	1.74435
Ncapd2	4.37956
Ncapd3	2.33971
Ncapg	8.47344
Ncapg2	6.24136
Ncaph	3.39176
Ncaph2	2.11137
Ncdn	2.04948
Nceh1	1.60915
Nckap5l	9.45085
Ndc80	3.16896
Nde1	2.87484
Ndufa12	1.64161
Ndufaf4	2.35411
Ndufb7	1.55451
Ndufs4	1.72096
Ndufs7	1.85087
Nek2	5.99001
Neu1	1.7633
Neurl1B	3.87474
Nfe2l2	1.58631
Nfib	15.8483
Nfkbiz	1.94252
Nfyc	1.58409
Ngdn	1.85274
Ngf	6.86537
Ngfrap1	1.63113
Nhp2	3.0938
Nin	1.66329
Ninj1	2.44222
Nip7	1.60415
Nipa2	1.54252
Nipal1	5.66294
Nkd2	1.59269
Nlk	1.57748
Nlrc3	1.71501
Nlrc5	4.72885
Nmd3	1.53594
Nme1	2.65788
Nme6	3.37091
Nmt2	3.95258
Noc2l	1.90723
Noc3l	1.61597
Noc4l	1.65726
Nol11	1.52932
Nol12	1.72052
Nol4	1.81243
Nol7	1.76272
Nol8	1.56385
Nol9	1.83446
Nolc1	2.48523
Nomo1	1.84368
Nop10	2.0759
Nop16	2.58191
Nop2	1.72805
Nop56	1.59253
Npc1	3.14981
Npcd /// Nptxr	1.74374
Npm3 /// Npm3-ps1	2.71438
Nqo1	1.91142
Nqo2	1.51146
Nr2c2ap	2.42583
Nr2f2	1.66173
Nras	1.73902
Nrcam	26.0862
Nrf1	2.14865
Nrgn	4.47981
Nrk	1.80779
Nrm	1.60412
Nrn1	3.76463
Nrp	1.6745
Nrp1	1.50442
Nsl1	1.80288
Nsun2	1.79982
Nsun5	1.69828
Nt5dc1	1.80946
Nubp1	2.41748
Nucks1	1.73334
Nudc	1.70236
Nudt14	1.54951
Nudt16l1	1.57581
Nudt4	1.6846
Nudt5	1.50174
Nudt6	2.31541
Nudt9	2.71908
Nuf2	6.71371
Nufip1	1.98945
Nup107	2.05278
Nup153	1.78745
Nup160	2.06557
Nup188	1.6703
Nup205	2.78872
Nup35	2.2887
Nup37	2.9629
Nup43	2.9656
Nup50	2.18604
Nup54	1.83612
Nup62	1.70256
Nup85	2.27263
Nus1	2.01078
Nusap1	4.38119
Nxt1	1.81371
Nxt2	1.8352
Obfc1	1.85376
Obfc2a	2.34448
Obfc2b	1.64125
Odc1	6.15476
Odz3	4.19682
Ogdh	1.54259
Oip5	2.82714
Olfm1	2.26837
Opa1	1.86995
Opa3	1.95918
Optn	1.57228
Orai1	1.63277
Orc1	4.29052
Orc2	1.93567
Orc6	2.27422
Ormdl1	1.84104
Osbpl3	4.97493
Osbpl6	1.76748
Osgin2	2.39446
Otud1	4.64332
Oxnad1	1.81798
P2rx5	1.91099
P2ry2	1.77632
Pa2g4	3.77458
Pabpc1	2.56789
Pacs2	1.51234
Paip1	1.58874
Pak1	2.26265
Pak2	1.6179
Pak3	1.81023
Pak4	1.77011
Palb2	2.24563
Pank1	1.56103
Papd7	1.68579
Papola	1.6736
Pard6b	1.60756
Parl	1.51444
Parvb	1.53403
Paxip1	1.69586
Pbk	9.90522
Pbx3	1.88372
Pcbp2	2.05183
Pcca	1.68963
Pcdh10	1.60212
Pcdh17	45.9993
Pcdh9	1.77668
Pcf11	2.46394
Pcgf5	1.74449
Pcmt1	1.6373
Pcna	1.73857
Pcnx	1.69169
Pcsk5	1.69648
Pctp	1.53626
Pcx	2.55469
Pcyt1a	2.35938
Pdcd2l	1.55641
Pde12	2.49952
Pde1b	1.70558
Pde3b	37.2648
Pde7a	2.07979
Pdgfa	2.32876
Pdgfb	2.30976
Pdgfc	1.52194
Pdhb	1.64687
Pdhx	1.72785
Pdk3	1.94528
Pdpk1	2.27128
Pdss1	4.12523
Pdss2	1.80063
Pdxk	3.85474
Pea15a	1.58903
Peg3	3.35521
Pelo	1.80001
Perp	63.8793
Pex10	1.75662
Pfas	2.19078
Pfdn1	2.47266
Pfdn4	1.90571
Pfkfb3	1.59017
Pfkl	2.04342
Pfkp	2.19625
Pfn2	3.1735
Pgam5	1.63467
Pgd	1.69101
Pgf	7.74856
Pgm1	1.85595
Pgp	1.97139
Pgs1	1.79135
Phactr2	1.71263
Phb	2.09447
Phb2	1.51381
Phc2	2.42949
Phex	1.77329
Phf19	1.74098
Phf3	2.06036
Phf5a	1.6917
Phf6	1.90618
Phlda1	6.22129
Phtf2	2.41069
Phyhip	1.59078
Pi4ka	1.67006
Pias4	1.8552
Pif1	3.02268
Piga	1.95747
Pigf	1.77346
Pigq	1.62185
Pik3cb	3.48419
Pik3cd	1.9496
Pim3	1.64081
Pinx1	1.62927
Pitrm1	1.54699
Pkia	1.70272
Pkig	1.97002
Pkmyt1	1.92603
Pkp4	4.64037
Pla2g16	1.54003
Pla2g2e	1.7571
Pla2g4a	1.52427
Plagl1	2.76409
Plaur	9.89953
Plcb1	2.52074
Plcg2	6.95503
Plcl2	1.71531
Plcxd2	4.24451
Plec	1.59705
Plekha8	1.66983
Plekhh1	1.68016
Plekhj1	2.62887
Plekhm1	1.5462
Plin2	1.59529
Plk1	4.00617
Plk4	4.28881
Plp2	17.0522
Plscr1	1.50372
Plscr2	3.07203
Plxna2	2.53552
Pmf1	1.97566
Pmm2	2.1699
Pmpca	2.1194
Pms2	1.87505
Pmvk	1.90311
Pnkd	3.44872
Pnn	1.65348
Pno1	1.99463
Pnpla7	1.56907
Pnpo	2.78318
Poc1a	2.5027
Pogk	1.88542
Pogk /// Tada1	1.69112
Pola1	2.698
Pola2	2.21784
Pold1	2.06083
Pold2	2.58818
Pold4	1.71976
Pole	3.97685
Pole2	3.37046
Polh	1.7457
Polk	1.85656
Polr1b	1.63858
Polr1d	1.90897
Polr2g	1.56068
Polr2h	1.78618
Polr3g	5.79593
Polrmt	1.52433
Pom121	2.08086
Pomc	3.15867
Pomp	1.57817
Pop5	2.7446
Pop7	1.64672
Por	2.81701
Pou2f1	1.62996
Pou3f4	5.99111
Ppa1	3.13408
Ppap2c	2.8331
Ppard	2.35295
Pparg	2.72091
Ppargc1a	2.4261
Ppargc1b	2.63693
Ppat	2.79678
Ppie	1.78473
Ppif	2.12342
Ppih	3.47731
Ppil1	1.94088
Ppil5	2.76998
Ppm1f	1.65379
Ppm1g	2.25349
Ppm1h	4.8664
Ppm1l	1.60342
Ppp1r11	3.03952
Ppp1r13b	2.60022
Ppp1r13l	1.60695
Ppp1r14b	1.53097
Ppp1r1a	4.64701
Ppp2r1a	1.91136
Ppp2r1b	1.56306
Ppp2r2a	2.65168
Ppp2r4	2.02511
Ppp2r5c	1.699
Ppp3cb	1.75586
Ppp5c	1.61044
Pqlc2	4.46832
Prc1	7.73782
Prdm4	1.90753
Prdx1	1.50235
Prdx3	1.689
Prdx5	1.69672
Prdx6	1.7756
Prelid1	1.50332
Prickle4 /// Tomm6	3.26961
Prim1	4.64238
Prim2	2.21618
Prkaa2	2.50945
Prkar2a	1.56962
Prkar2b	1.82642
Prkca	1.54623
Prkci	1.62042
Prkd1	1.8704
Prkg2	11.2501
Prkrip1	1.59396
Prkx	1.78391
Prl2c2 /// Prl2c3 /// Prl2c4	27.6175
Prmt3	1.77696
Prmt5	1.6271
Prmt6	1.70486
Prmt7	1.71596
Procr	3.13051
Prosc	1.76477
Prpf3	1.883
Prpf31	2.14011
Prpf38a	1.82548
Prr11	4.2076
Prrx2	1.71574
Prss12	4.73825
Prune2	1.50282
Psmb3	1.78459
Psmb5	1.51799
Psmb7	1.66907
Psmc1	1.77763
Psmc3ip	3.04876
Psmd11	1.98819
Psmd2	1.52212
Psmd5	1.56859
Psme3	3.61902
Psmg1	2.02967
Pspc1	3.71056
Ptar1	1.89353
Ptcd3	1.58688
Ptchd1	2.89918
Ptdss1	1.51294
Ptges2	1.77669
Ptgr1	2.072
Ptgs2	10.2638
Ptplb	2.19283
Ptpn1	1.55987
Ptpn14	2.31124
Ptpn21	2.71784
Ptpn22	4.05855
Ptprd	5.58206
Ptprg	1.69406
Ptprk	3.17157
Ptrh1	1.66395
Pttg1	3.93963
Pttg1ip	1.82632
Pum2	2.66834
Purb	2.47842
Pwp1	2.06304
Pwp2	2.11389
Pycr2	1.95055
Pycrl	1.50052
Qdpr	1.5933
Qk	1.95083
Qtrtd1	2.00878
R74862	2.64207
Rab11b	2.06977
Rab27a	1.5991
Rab27b	1.53504
Rab3ip	2.74666
Rabl3	2.76242
Racgap1	5.19077
Rad18	2.00142
Rad23a	2.09694
Rad23b	1.58459
Rad51	6.28698
Rad51ap1	9.12251
Rad54l	4.63108
Rad9	2.42791
Raet1a /// Raet1b /// Raet1c /// Raet1d /// Raet1e	3.15278
Rai12	1.59582
Ramp3	3.46834
Ran	1.64431
Ranbp1	1.99806
Ranbp2	1.60962
Rangap1	6.11418
Rangrf	2.04973
Rap1b	1.57639
Rap1gap2	3.81486
Rap2a	1.55269
Rapsn	4.52755
Rarb	2.07344
Rasa2	2.66759
Rasal2	3.79531
Rassf1	1.55602
Rassf3	2.88417
Rassf7	1.54496
Rbbp4	1.51818
Rbbp8	2.69401
Rbks	1.67241
Rbl1	2.48718
Rbm14	1.79337
Rbm19	4.08987
Rbm33	1.58626
Rbm39	1.7861
Rbm47	1.73325
Rbmx	2.3855
Rbmx2	2.15206
Rbp1	3.87668
Rbp4	2.44941
Rbp7	1.60287
Rbpms2	6.51072
Rcc1	3.00079
Rcl1	1.64444
Rdh10	1.7311
Rdh13	2.26128
Recql4	1.52092
Reep3	1.57998
Reep4	2.31561
Reep5	1.63922
Refbp2 /// Thoc4	2.01009
Reln	3.31039
Reps1	2.32157
Ret	1.81413
Rfc1	1.84895
Rfc2	2.30154
Rfc3	1.77935
Rfc4	3.88081
Rg9mtd1	2.09562
Rg9mtd2	2.04536
Rgs16	1.74653
Rgs4	19.2939
Rgs7bp	1.69862
Rhbdd2	1.53782
Rhou	2.51918
Rhox5	48.738
Rhpn2	3.30859
Rictor	1.93648
Rif1	1.68466
Rnaseh2a	1.51821
Rnaseh2b	1.6233
Rnaseh2c	1.56417
Rnasek	1.78596
Rnd1	3.45936
Rnf113a1	1.51773
Rnf126	2.0762
Rnf130	1.64949
Rnf14	1.61471
Rnf141	1.6268
Rnf144b	5.29561
Rnf217	2.56738
Rnf26	1.81182
Rnf43	1.52252
Rnf7	1.51228
Rnps1	1.54839
Rogdi	1.64905
Rorb	8.53543
Rpa1	2.97096
Rpa2	3.24583
Rpf2	2.10798
Rpia	1.50599
Rpl35	1.79353
Rpl41	4.67764
Rpp14	1.50144
Rpp21	1.62823
Rpp30	2.16842
Rpp40	1.9263
Rps19bp1	1.56142
Rps6ka2	1.6547
Rps6ka3	2.48111
Rps6ka4	2.82918
Rps6ka5	1.63233
Rps6ka6	5.08023
Rpusd4	1.6067
Rqcd1	1.62679
Rragd	1.61438
Rrbp1	1.51437
Rrm1	2.22373
Rrm2	3.9199
Rrn3	1.547
Rrp12	3.81391
Rrp15	1.64678
Rrp1b	1.92785
Rrp8	1.63079
Rrp9	1.64523
Rrs1	1.54377
Rtcd1	1.90837
Rtel1	2.4334
Rtn4	2.53492
Rtn4r	1.79422
Rtn4rl2	2.63723
Rttn	1.76453
Rundc3b	4.79164
Runx3	5.37719
Ruvbl1	1.67869
Ruvbl2	1.53146
Rwdd1	2.24613
S100a1	6.19332
S100a10	1.97687
S100a16	1.95164
[truncated: 574 more rows]
