# Supplementary material for: ASPSCR1::TFE3 orchestrates the angiogenic program of alveolar soft part sarcoma
Source: Nat Commun. 2023 Apr 7;14:1957. doi: 10.1038/s41467-023-37049-z (PMC10082046; doi:10.1038/s41467-023-37049-z)
Supplement: Supplementary file 5 — Supplementary Data 2 [file 41467_2023_37049_MOESM5_ESM.xlsx]

## Sheet: SD2. Genes down in ASPS17
Supplementary Data 2. Genes downregulated in ASPS17 cells compared with ASPS null cells.
Gene Symbol	FC ([AS17] vs [Null])
0610007C21Rik	-2.13552
0610007P08Rik	-1.50152
0610037L13Rik	-1.65895
0710007G10Rik /// Tmem175	-1.78873
1110003E01Rik	-1.65941
1110003O08Rik	-1.96091
1110005A03Rik	-2.64415
1110018F16Rik /// Dnajb14	-1.89145
1110018J18Rik	-2.03041
1110020G09Rik	-1.53779
1110028C15Rik	-4.85439
1110032A03Rik	-1.99913
1110034G24Rik	-1.5956
1110036O03Rik	-8.3002
1110037F02Rik	-1.66018
1110038B12Rik	-1.74555
1110051M20Rik	-2.51506
1110058L19Rik	-1.81817
1190002N15Rik	-1.98717
1190005F20Rik	-1.50198
1190007F08Rik	-1.81637
1200009O22Rik	-4.22732
1200016E24Rik	-1.78071
1300018J18Rik	-2.43829
1500003O03Rik	-2.49263
1500012F01Rik	-1.95614
1600012H06Rik	-1.95264
1600014C10Rik	-1.84398
1600020E01Rik	-1.5765
1700003F12Rik	-1.54509
1700009P17Rik	-1.75876
1700017B05Rik	-1.67202
1700020I14Rik	-1.56441
1700021C14Rik	-1.80443
1700024B05Rik	-3.39435
1700025K23Rik	-2.16948
1700029I01Rik	-3.82018
1700029I01Rik /// Gm13139 /// Gm13152 /// Gm13212 /// Gm13251	-6.02332
1700034H14Rik	-1.67116
1700049E17Rik1 /// 1700049E17Rik2	-3.15865
1700106N22Rik	-1.76425
1700113I22Rik /// Aarsd1	-1.56778
1810013D10Rik	-1.99593
1810014B01Rik	-3.35477
1810020D17Rik	-2.51809
1810026J23Rik	-1.65291
1810030N24Rik	-2.05958
1810030O07Rik	-2.57782
1810031K17Rik	-1.85525
1810032O08Rik	-2.37646
1810063B05Rik	-1.66209
1810063B07Rik	-3.11186
1810074P20Rik	-2.88541
2010003O02Rik /// LOC100504309	-1.68026
2010011I20Rik	-2.36178
2010106G01Rik	-2.11428
2010109K11Rik	-1.78269
2010315B03Rik	-3.23484
2010320M18Rik	-2.46711
2010321M09Rik	-1.53449
2200002D01Rik	-2.81553
2210012G02Rik	-1.86282
2210016F16Rik	-6.55062
2210018M11Rik	-2.00999
2210403K04Rik	-1.67337
2210404J11Rik	-1.62619
2210419D22Rik /// Lrp6	-4.35452
2310004N24Rik	-1.52878
2310009A05Rik	-1.52928
2310022B05Rik	-2.24471
2310028O11Rik	-1.60157
2310030G06Rik	-2.81219
2310031A07Rik	-1.78228
2310035C23Rik	-1.57567
2310045N01Rik	-2.4337
2310046O06Rik	-1.51221
2310047M10Rik	-1.71216
2310067B10Rik	-1.63839
2310076G05Rik	-2.76211
2310079N02Rik	-2.11077
2410006H16Rik	-1.67151
2410018L13Rik /// Gm4983 /// Gm9292	-2.02921
2410022M11Rik /// LOC100503842	-1.53705
2410066E13Rik	-5.12395
2510009E07Rik	-4.43979
2610002M06Rik	-2.10584
2610005L07Rik	-2.86667
2610005L07Rik /// 6820431F20Rik	-2.56543
2610008E11Rik	-4.39365
2610029I01Rik	-1.56218
2610044O15Rik	-3.51961
2610301B20Rik	-1.75565
2610305D13Rik	-1.7657
2700007P21Rik	-2.20004
2700079J08Rik	-7.51701
2700081O15Rik	-4.34352
2700089E24Rik	-2.20791
2810021J22Rik	-1.73995
2810026P18Rik	-2.03373
2810032G03Rik	-2.22274
2810039B14Rik	-1.55748
2810055F11Rik	-3.90472
2810403D21Rik	-1.6426
2810422J05Rik	-2.05838
2810455D13Rik	-2.88025
2810474O19Rik	-3.771
2900009J20Rik	-1.70521
2900053A13Rik /// LOC100503890	-1.52662
2900057H02Rik /// Tmem143	-1.70163
3110039M20Rik	-10.6567
3110043O21Rik	-1.78491
3110048L19Rik	-1.64502
3110052M02Rik	-1.54542
3300002I08Rik	-1.57798
3632451O06Rik	-3.50251
4732471D19Rik	-5.93868
4833408D11Rik /// LOC100503722	-1.73857
4833420G11Rik	-1.89255
4833420G17Rik	-3.04741
4833427G06Rik	-3.46761
4833442J19Rik	-4.52015
4921524J17Rik	-2.43788
4921531C22Rik	-1.66854
4930432O21Rik	-1.99885
4930447F24Rik	-1.67062
4930486L24Rik	-2.17056
4930523C07Rik	-1.63777
4930558N01Rik	-1.57903
4930565B19Rik	-1.74194
4931406C07Rik	-2.28165
4931406P16Rik	-2.04206
4932431P20Rik	-1.75192
4933407C03Rik	-1.72981
4933407H18Rik	-3.44411
4933411K20Rik	-2.44173
4933412E12Rik	-1.87242
4933421E11Rik	-1.95517
4933426I21Rik /// 7630402I04Rik	-1.50292
4933439F18Rik	-1.64287
5430414B19Rik	-1.73582
5430416N02Rik	-2.52741
5430421B17	-3.37228
5430435G22Rik	-1.70284
5530402H23Rik	-2.45721
5530601H04Rik	-1.82124
5730409E04Rik	-2.40513
5730455P16Rik	-2.30938
5730494N06Rik	-1.87361
5730528L13Rik	-1.61236
5730601F06Rik	-4.57653
5930403N24Rik	-3.76585
5930434B04Rik	-2.13186
6030446N20Rik	-1.86639
6030458C11Rik	-1.93184
6230409E13Rik	-2.45029
6230427J02Rik	-2.14188
6330403M23Rik	-5.84017
6330406I15Rik	-10.5626
6330407I18Rik	-3.18563
6330411E07Rik	-2.06775
6330577E15Rik	-1.59092
6430598A04Rik	-1.60386
6820431F20Rik	-2.77788
8430426H19Rik	-3.4886
9030425E11Rik	-3.53457
9130404D08Rik	-1.76991
9230105E10Rik	-3.67416
9230110C19Rik	-1.86762
9330118A15Rik	-1.53752
9430023L20Rik	-1.81274
9430025N12Rik	-1.98155
9530068E07Rik	-2.45815
9930013L23Rik	-2.23365
A130010J15Rik	-1.86222
A130012E19Rik	-1.71715
A130022J15Rik	-1.81674
A430107O13Rik	-1.72824
A430110N23Rik	-1.88852
A530047J11Rik	-1.86439
A630007B06Rik	-2.39209
A630033E08Rik	-1.838
A730020M07Rik	-4.78011
A830080D01Rik	-1.80374
A930001N09Rik	-3.80365
A930018M24Rik	-3.94156
Aak1	-1.53359
Aamp	-1.63207
AB099516 /// Gm10035 /// Higd1c /// Mettl7a1 /// Mettl7a2	-2.74128
Abat	-1.55945
Abca1	-4.92125
Abca3	-1.6135
Abca8a	-3.34959
Abca9	-4.47985
Abcc5	-1.839
Abcd1	-1.72193
Abcd2	-1.57395
Abcg2	-5.39345
Abhd14b	-1.788
Abhd2	-1.78556
Abhd4	-1.82796
Abi1	-1.72402
Abi3bp	-2.48244
Abl1	-2.17056
Ablim1	-9.8643
Abtb1	-2.6007
Acaa1a /// Acaa1b	-2.38866
Acad11	-3.17105
Acad8	-1.90166
Acadsb	-3.48357
Acadvl	-2.11995
Acap2	-1.51874
Acbd3	-2.35606
Acbd5	-1.88165
Acly	-2.51392
Aco1	-1.54168
Acot1 /// Acot2	-3.44131
Acot2	-5.09714
Acp1	-2.28832
Acp2	-2.08112
Acp6	-2.21268
Acsl3	-2.24155
Actg2	-17.6717
Acvr2a	-7.14802
Acy3	-2.44254
Acyp2	-3.91714
Adal	-2.55353
Adam10	-1.52565
Adam12	-1.57262
Adam15	-1.5692
Adam17	-1.50992
Adam19	-4.48254
Adam23	-1.78034
Adam9	-1.57621
Adamts1	-4.43276
Adamts10	-1.61962
Adamts12	-6.1019
Adamts16	-1.65422
Adamts2	-5.39412
Adamts4	-3.69055
Adamts5	-18.1411
Adamts6	-2.44641
Adamts7	-2.14628
Adamts9	-1.89976
Adamtsl1	-2.66617
Adc	-1.92098
Adck2	-1.57936
Adck3	-2.21483
Adck5	-1.89166
Adcy6	-1.70058
Add1	-2.09601
Add3	-3.98426
Adipoq	-2.37505
Adk	-1.64312
Adm	-1.95402
Adnp /// Dpm1	-1.5495
Adrb2	-1.59737
Adssl1	-1.65799
Aebp1	-2.79559
Aes	-2.10187
Afap1	-3.62165
Afap1l2	-3.24716
Aff3	-1.96332
Aff4	-1.65506
Agap1	-2.22072
Agk	-2.05512
Agpat2	-2.64286
Agphd1	-2.89138
Agps	-1.70364
Agrn	-1.57147
Ahcyl1	-2.55896
Ahnak	-2.96562
Ahnak2	-2.71142
Ahsa2	-1.59254
AI256396 /// LOC100503463	-11.0458
AI314180	-1.71088
AI316807	-2.17589
AI448984	-1.51611
AI452195	-1.78038
AI464131	-1.55247
AI503316	-2.55744
AI596198	-1.55491
AI597468	-1.73545
AI607873	-2.1179
AI645535	-2.10094
AI987944	-2.0115
AI987944 /// AW146154	-1.69473
Aim2	-2.07173
Ak1	-1.75248
Ak3	-1.87917
Akap12	-1.72753
Akap13	-3.41361
Akap2	-1.55218
Akap9	-1.72753
Akirin2	-1.77755
Akna	-2.79583
Akr1b10	-1.97913
Akr1b7	-2.07234
Akr1c12 /// Akr1c13	-3.24912
Akr1c13	-2.03067
Akr1c14	-3.55074
Akt1s1	-1.58403
Akt2	-2.01546
Aktip	-2.01953
Aldh18a1	-1.71707
Aldh1a1	-8.53694
Aldh1a7	-2.6587
Aldh1b1	-1.75601
Aldh1l2	-6.65959
Aldh2	-14.9618
Aldh3b1	-2.21846
Aldh6a1	-1.50356
Aldh7a1	-1.58199
Alg11	-2.29978
Alg12	-1.50781
Alms1	-1.75225
Ambra1	-1.57521
Amdhd2	-3.22968
Ammecr1	-1.60503
Amn1	-1.86172
Amot	-1.78938
Amotl1	-2.34002
Ampd3	-2.06604
Amz2	-2.6079
Anapc1	-1.72423
Anapc13	-1.60983
Ang	-3.67925
Angel2	-3.31203
Angpt4	-1.78804
Angptl2	-1.75185
Angptl6	-2.40326
Ank2	-1.62777
Ankhd1	-1.5969
Ankle2	-1.78456
Ankra2	-1.62725
Ankrd10	-2.89853
Ankrd11	-2.59736
Ankrd12	-1.55305
Ankrd39	-1.57437
Ankrd44	-3.69785
Ankrd46	-1.51408
Ankzf1	-1.51701
Ankzf1 /// Glb1l	-1.58561
Anp32a	-2.18492
Antxr1	-7.39195
Antxr2	-4.01841
Anxa4	-2.10476
Anxa6	-3.98429
Anxa8	-1.62311
Aoc3	-6.91971
Aox1	-2.5208
Ap1s2	-3.65784
Ap2a2	-1.593
Ap3b1	-1.73141
Ap3m2	-3.20328
Ap3s1	-1.80743
Ap4m1	-2.22902
Apaf1	-2.14838
Apbb1	-1.5858
Apbb2	-1.55635
Api5	-1.60277
Aplp1	-3.45162
Aplp2	-1.61116
Apob48r	-4.93939
Apod	-7.55489
Apool	-1.67985
App	-3.80153
Appl2	-2.49939
Aptx	-1.97096
Araf	-2.66389
Arap1	-3.67228
Arcn1	-2.02629
Arf2	-1.74412
Arfgap3	-2.20198
Arhgap1	-3.41209
Arhgap12	-2.23882
Arhgap20	-3.84908
Arhgap21	-2.4041
Arhgap23	-1.75288
Arhgap29	-1.56458
Arhgap42	-2.23882
Arhgdib	-4.21294
Arhgef10	-1.66858
Arhgef17	-2.61234
Arhgef19	-1.51579
Arhgef2	-3.00477
Arhgef4	-1.8187
Arhgef7	-1.54642
Arhgef9	-1.53824
Arid1b	-1.77526
Arid2	-1.63781
Arid4a	-2.32354
Arid4b	-2.0828
Arid5b	-5.28048
Arih1	-1.73596
Arl15	-2.77069
Arl2	-1.60437
Arl5a	-2.35046
Arl8b	-1.54547
Armc10	-1.52339
Armc8	-1.56347
Armcx3	-2.2763
Arnt	-1.70032
Arntl	-1.51566
Arpc5l	-1.55533
Arpp19	-1.68543
Arrdc2	-1.60956
Arrdc3	-1.79108
Arsj	-1.59391
Asap1	-1.50238
Asap2	-1.56312
Asb13	-1.63351
Asb3	-2.06043
Asb7	-1.84656
Asb8	-2.17734
Ascc1	-2.12607
Ash1l	-1.54243
Asl	-1.52287
Aspa	-1.54889
Asph	-4.21301
Aspn	-209.841
Asxl2	-1.54122
Atad2b	-2.27889
Atat1	-2.77415
Ate1	-1.89468
Atf2	-1.75797
Atf5	-3.64737
Atf7	-1.68391
Atf7ip	-2.16807
Atg10	-1.53429
Atg12	-2.4322
Atg13	-1.53934
Atg16l2	-3.29484
Athl1	-1.77034
Atl1	-5.91132
Atl3	-1.70446
Atmin	-1.81606
Atox1	-1.51737
Atp2a2	-1.56906
Atp2c1	-1.58314
Atp5s	-1.68522
Atp6v1e1	-1.65245
Atp8b1	-3.35574
Atp8b2	-2.07923
Atpif1	-2.34892
Atrnl1	-2.5942
Atrx	-3.22006
Atxn7l1	-1.9906
AU016916	-1.66452
AU044157	-2.54496
Auh	-1.67613
Auts2	-1.62629
AV249152	-2.17338
Avl9	-2.05966
AW413774	-2.20047
AW549877	-1.94005
AW987390	-1.50844
Axl	-1.83237
Azi1	-1.65362
B230206F22Rik	-2.06535
B230217C12Rik	-4.15826
B230219D22Rik	-2.52497
B230311B06Rik	-1.81231
B230312A22Rik	-1.72404
B3galt1	-1.83375
B3galtl	-2.31944
B3gnt5	-1.88187
B3gnt9-ps	-7.22263
B4galnt2	-2.53546
B4galt1	-2.45139
B4galt2 /// Ccdc24	-2.44033
B630005N14Rik	-1.75006
B630019K06Rik	-4.64233
Bace1	-1.8526
Bach1	-1.87193
Bach2	-1.60514
Bat2l	-1.67267
Baz1b	-2.18758
Baz2b	-1.61906
BB212172	-1.61301
Bbc3	-1.99515
Bbs2	-1.85168
Bbs5	-1.64811
Bbx	-1.55595
BC003267	-1.5292
BC003331	-1.86568
BC005512 /// F630007L15Rik /// Gm6958	-13.3329
BC005537	-2.32154
BC005624	-1.6766
BC006779	-1.78656
BC016495	-3.14983
BC017158	-1.60271
BC018507	-1.58208
BC028454	-5.08377
BC030336	-3.15335
BC031353	-4.30653
BC032203	-2.41213
BC034090	-3.52394
BC037039	-1.56713
BC046404	-2.28136
BC052688 /// Selk	-2.27877
BC065403 /// LOC100502819	-1.80185
BC088983	-1.77982
BC094435	-2.0979
BC094435 /// Ccrn4l /// Cog6 /// Sgip1	-2.32992
BC096441 /// Tnfsf12	-1.6337
BC096441 /// Tnfsf13	-6.51477
Bcas3	-1.80671
Bcat1	-4.33031
Bckdha	-2.18853
Bckdhb	-4.67981
Bcl10	-1.72635
Bcl2	-1.72169
Bcl2l11	-1.80376
Bcl9	-1.50789
Bcor	-4.27787
Bdh2	-4.18192
Becn1	-1.72699
Bend6	-2.52271
Bet1	-1.59951
Bet1l	-1.57921
Bgn	-2.96432
Bicc1	-1.78838
Bicd2	-1.50465
Birc2	-1.83444
Birc3	-5.87719
Bivm	-1.98049
Bmf	-5.28641
Bmp1	-1.6189
Bmp2k	-2.02965
Bmpr1a	-1.75461
Bmpr2	-1.74143
Bnc2	-1.57782
Bnip3	-1.62017
Bnip3l	-1.91646
Bod1l	-2.34291
Bpgm	-2.99262
Brap	-1.60491
Brd1	-2.08026
Brd3	-1.74049
Brf2	-1.8949
Brix1	-1.83432
Brwd1	-3.33231
Brwd3 /// Gm10452	-1.7281
Btbd3	-2.1342
Btf3l4	-1.5644
Btg2	-1.78752
C030006K11Rik	-1.66487
C030014I23Rik /// LOC100504832	-1.7413
C030027H14Rik /// Srgap1	-1.87375
C030046E11Rik	-1.60646
C130022K22Rik	-1.77291
C130026I21Rik /// LOC100041885	-12.6862
C1qtnf1	-1.50865
C1qtnf5 /// Mfrp	-7.61596
C1qtnf6	-2.66843
C1ra	-23.6571
C1ra /// C1rb	-12.2025
C1s	-33.2909
C230081A13Rik	-1.5472
C230091D08Rik	-2.43101
C4b	-2.09859
C730026J16 /// Zbtb38	-1.69221
C78339	-1.71933
C80913	-1.55777
C87436	-1.61982
C8g	-1.50162
C920025E04Rik /// H2-T23 /// LOC100505163	-3.72654
Cab39	-1.79104
Cacna1a	-8.59877
Cacnb3	-1.87129
Calcoco1	-3.91774
Cald1	-2.08282
Calhm2	-2.88844
Calm2	-1.50714
Calml4	-4.4438
Camk1	-1.56313
Camk2a	-1.60211
Camk2d	-2.93676
Camk2n1	-7.88832
Caml	-1.65517
Cant1	-1.88535
Canx	-1.61325
Capn1	-2.44213
Capn10	-1.86663
Capn5	-2.57891
Capn6	-1.94861
Caprin1	-1.50688
Capza2	-1.696
Car11	-1.77832
Carhsp1	-3.16769
Cars	-1.58451
Casd1	-1.58231
Cask	-1.72186
Casp12	-12.5681
Casp4	-2.92549
Casp6	-2.4841
Casp7	-1.77808
Casp8ap2	-1.58078
Cast	-1.98807
Cbfb	-1.53068
Cbr4	-1.71822
Cbx1	-1.52861
Cbx2	-1.59345
Cbx4	-2.74406
Cbx8	-2.32886
Cc2d1b	-1.52956
Ccbl1	-1.61086
Ccdc102a	-6.52483
Ccdc122	-1.90025
Ccdc157	-1.54372
Ccdc159	-1.71277
Ccdc28a	-1.55511
Ccdc28b	-2.0889
Ccdc32	-1.57901
Ccdc47	-1.53036
Ccdc53	-1.57309
Ccdc66	-1.5543
Ccdc71	-1.62592
Ccdc80	-7.79919
Ccdc90a	-1.57438
Ccdc91	-2.77649
Ccl25	-1.54583
Ccl27a /// Ccl27b /// Gm13306	-1.5633
Ccl5	-2.19346
Ccl7	-3.70986
Ccl9	-1.93372
Ccnb1ip1	-1.64603
Ccnc	-2.2375
Ccnd2	-3.9074
Ccndbp1	-2.56408
Ccng1	-2.00882
Ccng2	-3.6119
Ccni	-1.50807
Ccnj	-1.84924
Ccnl2	-1.97773
Ccnt2	-1.71742
Ccpg1	-11.0261
Ccpg1 /// Dyx1c1	-6.15022
Ccrl1	-1.67075
Ccs	-1.79824
Cd109	-4.01078
Cd1d1	-7.32151
Cd248	-9.59544
Cd2bp2	-1.71075
Cd320	-1.87071
Cd34	-3.89096
Cd38	-4.93834
Cd55	-17.8462
Cd59a	-1.5661
Cd81	-2.25588
Cd9	-6.56865
Cd93	-2.07827
Cd97	-3.38769
Cdadc1	-1.62211
Cdc23	-1.75513
Cdc26	-2.50822
Cdc37l1	-2.00775
Cdc42ep1	-1.63245
Cdc42ep2	-4.03724
Cdc42ep3	-2.1968
Cdc42ep4	-1.72051
Cdc42ep5	-3.19933
Cdc42se2	-1.76924
Cdc5l	-1.73402
Cdc73	-1.84746
Cdh11	-18.9946
Cdh2	-1.89742
Cdk16	-1.96943
Cdk19	-2.04685
Cdk2ap2	-7.03371
Cdk5rap3	-2.01574
Cdk7	-2.26288
Cdkl1	-1.66244
Cdkn1a	-4.78715
Cdkn1b	-2.55989
Cdkn2aip	-2.19293
Cdon	-4.53154
Cdr2	-1.85971
Cdr2l	-2.54706
Cds2	-1.52778
Cdyl	-2.58479
Ceacam1	-9.16125
Ceacam1 /// Ceacam2	-3.53232
Cebpa	-1.59623
Cebpd	-1.94858
Cebpg	-1.58032
Cela1	-3.55926
Celf2	-1.56305
Cep120	-1.75056
Cep170	-1.65786
Cep68	-2.97145
Cep97	-1.68556
Cercam	-5.56093
Ces1g	-1.5421
Ces2g	-3.87351
Ch25h	-2.47547
Chac1	-1.8168
Chchd5	-1.62217
Chd2	-2.0102
Chd3	-2.35156
Chd6	-3.36369
Chd9	-1.88085
Chfr	-1.51805
Chic2	-1.75518
Chkb	-1.98132
Chmp1a	-1.61233
Chmp1b	-2.049
Chmp5	-1.95098
Chst12	-3.3759
Chst14	-2.96331
Cir1	-1.94281
Cirbp	-2.01514
Cisd3	-1.80187
Ciz1	-2.06507
Clasp1	-2.01143
Clcn4-2	-1.52017
Cldn1	-7.1281
Clec1a	-2.5547
Clec2d	-8.8107
Clec3b	-14.8068
Clip1	-2.92571
Clip3	-2.08694
Clk1	-2.08441
Clk2	-2.36887
Cln8	-2.09645
Clstn1	-1.50938
Clta	-2.02937
Clu	-5.06462
Clvs1	-5.24678
Cmah	-3.01809
Cmbl	-3.31681
Cmc1	-1.84983
Cmtm3	-3.33323
Cmtm6	-3.57904
Cmtm7	-7.26258
Cnn1	-7.8048
Cnn3	-1.61927
Cnnm3	-2.0753
Cnot7	-2.53098
Cnot8	-1.95842
Cnp	-1.78168
Cnpy2	-1.50441
Cnrip1	-2.12914
Cntf /// U05342 /// Zfp91	-1.56306
Cntln	-5.13812
Cog4	-1.95275
Cog7	-1.60823
Cog8	-2.74354
Cog8 /// Pdf	-1.76383
Col11a1	-6.05253
Col12a1	-5.18529
Col14a1	-2.38487
Col16a1	-4.73183
Col18a1	-1.79193
Col1a1	-3.42449
Col1a2	-8.01077
Col27a1	-2.02474
Col3a1	-10.5277
Col4a1	-2.82165
Col4a2	-1.74386
Col4a5	-9.43442
Col5a1	-4.39723
Col5a2	-1.84139
Col5a3	-3.42678
Col6a1	-5.72761
Col6a2	-2.60532
Col6a3	-1.71105
Col7a1	-1.93065
Copa	-1.80823
Copb2	-1.8563
Cope	-1.60819
Copz2	-4.5675
Coq10a	-1.55525
Cotl1	-1.57901
Cox6a2	-1.67363
Cox7a1	-2.52621
Cox7a2l	-1.71525
Cpd	-1.80574
Cpe	-2.60331
Cpne2	-1.80021
Cpne3	-1.56621
Cpt1c	-4.80204
Cramp1l	-1.60697
Crbn	-2.14754
Creb1	-1.9923
Creb3l1	-2.87943
Creb3l2	-2.17665
Crebl2	-2.5129
Creld1	-3.27996
Crip1	-15.6139
Crip2	-7.78517
Crlf2	-1.9296
Crnkl1	-1.80194
Crot	-2.14974
Crtap	-2.20783
Crtc3	-1.77142
Cry2	-1.50833
Crygs	-1.5445
Csad	-6.69962
Csf1	-1.68835
Csgalnact1	-1.98309
Csk	-1.81113
Csnk1d	-1.50738
Csnk1e	-1.81495
Cspp1	-1.65282
Csprs	-4.12674
Csprs /// Gm7592	-14.3651
Csprs /// Gm7592 /// Gm7609 /// LOC100503923	-3.64575
Cst3	-1.78569
Cstad	-1.65105
Ctdsp2	-1.68423
Ctf1	-2.03751
Cth	-3.69728
Ctla2a	-10.1087
Ctla2a /// Ctla2b	-8.90055
Ctla2b	-2.30814
Ctnnb1	-3.8242
Ctnnd1	-2.6085
Ctr9	-1.55677
Ctsf	-4.60387
Ctsh	-3.69374
Ctso	-2.81237
Ctsz	-1.64853
Cttn	-2.51689
Ctxn1	-11.5288
Cuedc1	-2.08827
Cul7	-6.64629
Cwf19l2	-2.18278
Cx3cl1	-2.02813
Cxcl12	-1.97401
Cxcl5	-1.54127
Cxcr7	-8.39171
Cxx1c	-3.27077
Cyb5	-2.35348
Cyb5b	-1.74164
Cyb5r1	-2.00921
Cyb5r2	-2.03007
Cyb5r3	-1.60743
Cyba	-4.90728
Cygb	-16.2726
Cyhr1	-1.54472
Cyp20a1	-2.13804
Cyp2c55	-3.36503
Cyp2j6	-1.74999
Cyp2j9	-2.10966
Cyp39a1	-6.17041
Cyth3	-1.90515
D030029J20Rik /// LOC100502854	-2.69592
D0H4S114	-21.4123
D10Ertd610e	-3.04212
D10Wsu52e	-1.58837
D13Ertd787e	-1.99302
D14Ertd668e	-2.61809
D19Wsu162e	-2.20221
D230025D16Rik	-1.98013
D2Bwg1423e	-1.50965
D2hgdh	-3.26403
D3Ertd254e	-1.71818
D430042O09Rik	-2.39188
D4Bwg0951e	-3.33955
D4Wsu53e	-1.68812
D630037F22Rik	-1.65434
D6Wsu116e	-1.72979
D7Wsu130e	-1.72107
D930009K15Rik	-1.95897
D9Ertd720e	-3.90683
Daam2	-1.56317
Dab2	-3.44988
Dach2	-2.20414
Dact1	-2.19342
Dact3	-4.02437
Dag1	-2.89253
Dbc1	-2.84595
Dbn1	-4.2057
Dbp	-5.88794
Dcaf12	-3.13486
Dcaf17	-1.67316
Dcaf6	-3.18497
Dcaf8	-2.63451
Dclk1	-1.86279
Dcn	-84.8829
Dctn3	-1.71128
Dctn4	-2.25302
Dcun1d1	-2.19644
Dcun1d3	-1.8026
Dcxr	-2.73072
Dda1	-1.62768
Ddah2	-5.57947
Ddb2	-1.53039
Ddi2	-1.52288
Ddit3	-1.59178
Ddr1	-1.56454
Ddr2	-1.57821
Ddt	-1.5559
Ddx28	-1.73358
Ddx42	-2.46486
Ddx5	-1.90873
Ddx58	-1.55763
Deaf1	-1.84009
Decr1	-2.87675
Decr2	-2.36675
Def6	-4.05197
Dennd2a	-4.3304
Dennd4a	-3.31456
Dennd4c	-2.35322
Depdc6	-1.52495
Depdc6 /// LOC100505173	-3.48109
Derl1	-1.92019
Dgka	-2.4288
Dguok	-2.93125
Dhdds	-1.53728
Dhrs11	-1.50958
Dhrs3	-13.876
Dhrs7	-2.03927
Dhx36	-2.33248
Dhx57	-2.2871
Diap2	-2.04739
Dixdc1	-2.49626
Dlc1	-2.5959
Dleu2	-1.85781
Dlg1	-1.76027
Dlg3	-3.10081
Dlg4	-1.57515
Dlgap4	-2.10815
Dll1	-1.75024
Dlx2	-1.5891
Dmd	-2.85513
Dmpk	-1.60193
Dmrt2	-3.87158
Dmxl1	-1.62809
Dnaic2	-8.8911
Dnaja1	-1.59434
Dnaja4	-3.26491
Dnajb2	-2.31093
Dnajb6	-1.95107
Dnajc14	-1.52953
Dnajc18	-1.71453
Dnajc19	-1.66064
Dnajc24	-2.46504
Dnajc28	-1.68408
Dnajc5	-2.41002
Dnase2a	-4.59063
Dnm1	-1.54714
Dnm2	-1.63303
Dnm3os	-5.60944
Dnmt3a	-2.62242
Dnpep	-2.50675
Dock11	-2.30717
Dock6	-1.84764
Dock9	-2.64123
Dph1 /// Ovca2	-1.97995
Dpm2	-1.60334
Dpt	-32.3394
Dpy19l3	-1.66398
Dpy19l4	-1.89452
Dr1	-1.85323
Dram2	-2.04014
Dsel	-2.07489
Dst	-1.88942
Dstyk	-2.24071
Dtx3l	-2.91828
Dtx4	-1.6202
Duox1	-1.98174
Dusp11	-1.93517
Dusp18	-1.84196
Dusp4	-2.42918
Dvl2	-2.0965
Dync1li1	-1.58649
Dync1li2	-1.72467
Dync2li1	-3.42487
Dynlt3	-1.99952
Dyrk1a	-1.76764
Dyrk2	-1.89418
E130308A19Rik	-1.52867
E130311K13Rik	-1.71651
E330016A19Rik	-2.16418
E430024I08Rik	-2.07746
Ebf1	-2.32304
Ebf2	-2.92839
Ebf3	-1.6539
Ece1	-1.9063
Ech1	-2.56258
Echdc3	-3.5305
Echs1	-1.81629
Ecm2	-2.64075
Ecscr	-7.76607
Eda2r	-2.81451
Edn1	-2.79092
Eef2k	-4.47554
Eef2k /// LOC100504422	-2.11717
Efemp2	-1.73144
Efha1	-1.74719
Efhc1	-2.19348
Efna4	-3.68083
Efnb1	-1.68858
Egfl7	-1.53633
Egfr	-4.93602
Egr3	-2.53916
Ehbp1	-8.32784
Ehd2	-1.50614
Eid1	-1.74279
Eid2	-1.64233
Eif2a	-1.82296
Eif2ak2	-1.56782
Eif2ak3	-1.85813
Eif3a	-1.72135
Eif3c	-1.50599
Eif3e	-1.56688
Eif3k	-1.91157
Eif3m	-1.55897
Eif4b	-1.97126
Eif4e2	-1.6664
Eif4e3	-1.56844
Eif4ebp1	-2.1048
Eif5b	-2.07141
Elavl2	-1.51822
Elf1	-1.74857
Elf2	-2.8877
Elmo2	-1.80009
Elmod2	-2.73816
Elovl5	-2.32317
Elp4	-1.54719
Emilin1	-4.14941
Emilin2	-2.72929
Eml4	-1.6165
Eml5	-1.61854
Emp2	-2.19376
Emp3	-2.94414
Emx2	-6.44867
En1	-4.9102
Enah	-1.58062
Eng	-1.67718
Enho	-2.48434
Eno2	-4.10562
Eno3	-2.02569
Enox1	-1.78476
Enpp3	-2.26012
Enpp4	-1.65731
Entpd2	-8.47297
Eny2	-1.51754
Ep300	-1.58036
Epb4.1l2	-1.98627
Epb4.1l3	-1.69212
Epc1	-1.6817
Epc2	-1.97543
Ephb3	-4.41039
Ephb4	-1.74726
Ephx1	-2.24704
Epn2	-1.59259
Eprs	-1.68521
Ercc5	-1.61183
Ergic3	-2.47702
Erlec1	-1.66871
Ern1	-2.11835
Ero1l	-3.40733
Ero1lb	-1.50038
Erp44	-2.25592
Esrp2	-1.70074
Esyt1	-1.50833
Etv3	-1.51119
Etv6	-1.51212
Evc	-2.72163
Evc2	-1.92202
Evi2a	-3.23457
Evl	-1.57546
Exoc4	-2.05062
Ext1	-1.59946
Eya4	-2.65457
Ezh1	-2.27849
Ezh2	-3.49784
F11r	-2.61444
F2r	-1.64358
F3	-2.62579
F8	-1.76164
Fads2	-5.04663
Fahd2a	-2.01453
Fam100b /// Gm7367	-1.75073
Fam101b	-1.52306
Fam102b	-2.53713
Fam108b	-1.84389
Fam109a	-1.58668
Fam110b	-2.10817
Fam114a1	-2.72339
Fam114a2	-1.69931
Fam115a	-2.77101
Fam115c	-1.69069
Fam117a	-3.62376
Fam117b	-2.19153
Fam119a	-2.86898
Fam120b	-1.70247
Fam120c	-1.96009
Fam123b	-1.79828
Fam129a	-5.2567
Fam131b	-2.89629
Fam134c	-1.59982
Fam149a	-3.13286
Fam161a	-2.0606
Fam168a	-2.37822
Fam168b	-1.61193
Fam171a2	-4.20077
Fam172a	-1.58409
Fam173a	-1.55385
Fam174a	-1.65827
Fam176b	-11.4213
Fam188b	-1.89333
Fam189b	-5.17231
Fam18a	-2.85752
Fam18b	-1.56999
Fam192a	-1.89812
Fam193a	-1.71906
Fam195b	-2.29016
Fam20a	-10.6338
Fam26e	-5.42476
Fam32a	-1.94755
Fam3a	-1.87222
Fam3c	-1.81322
Fam43a	-4.61174
Fam46a	-2.36912
Fam46b	-1.8104
Fam49a	-6.13606
Fam54b	-1.64064
Fam55d	-3.95001
Fam59a	-2.01981
Fam63a	-2.2481
Fam69b	-3.38673
Fam76b	-1.62086
Fam82a1	-2.53578
Fam82b	-2.17516
Fam96a	-1.51969
Fancf	-3.05171
Fancg	-1.561
Farp2	-2.78122
Fat4	-4.52138
Fblim1	-3.39824
Fbln2	-1.91075
Fbln5	-5.65374
Fbln7	-46.4432
Fbn1	-15.3659
Fbrsl1	-1.67719
Fbxl12	-1.86913
Fbxl16	-2.83178
Fbxl2	-1.85179
Fbxl20	-4.47228
Fbxl3	-3.138
Fbxl4	-1.82125
Fbxl7	-6.24884
Fbxo11	-1.83699
Fbxo21	-1.80612
Fbxo25	-2.29492
Fbxo3	-1.94285
Fbxo31	-2.09762
Fbxo32	-1.54617
Fbxo36	-1.62688
Fbxo38	-1.61235
Fbxo4	-1.86891
Fbxw11	-3.09396
Fbxw2	-1.62714
Fbxw9	-1.52177
Fcgrt	-9.55015
Fcho2	-2.07252
Fchsd2	-1.93346
Fdps	-1.79694
Fech	-1.64661
Fermt2	-1.60253
Fert2	-2.41989
Fes	-3.17076
Fez1	-2.4359
Fgf7	-4.38356
Fgfr1	-2.50649
Fgfr2	-1.9967
Fhl1	-2.45754
Fhl2	-8.9905
Fibin	-6.7223
Figf	-3.67684
Fip1l1	-1.50975
Fjx1	-1.56193
Fkbp10	-12.9621
Fkbp14	-2.38931
Fkbp15	-2.06573
Fkbp7	-4.44957
Fkbp9	-1.76771
Fkbpl	-1.82332
Fktn	-1.71762
Fli1	-1.55078
Flnc	-2.68384
Flot1	-7.46159
Flt3l /// Rpl13a	-1.9882
Fmo2	-4.36848
Fmr1	-1.9417
Fn1	-2.14769
Fnbp1	-3.98188
Fndc3b	-1.59276
Fndc4	-2.47821
Fnip1	-2.3011
Foxa1	-1.63706
Foxf1a	-1.73693
Foxg1	-11.7677
Foxj2	-1.76791
Foxk1	-1.74678
Foxl2	-2.24534
Foxl2os	-1.53604
Foxn3	-2.00225
Foxo3	-1.94336
Foxo4	-2.07745
Foxp1	-1.69227
Foxs1	-1.90387
Frg1	-1.77386
Fscn1	-2.27903
Fst	-2.59566
Fstl1	-2.56151
Fto	-1.85564
Fubp3	-1.63083
Fuca1	-1.72256
Fut11	-1.60348
Fxr1	-1.6677
Fyco1	-1.90182
Fyn	-1.58727
Fzd1	-2.38524
Fzd2	-3.12939
Fzd3	-2.31417
Fzd4	-1.89541
Fzd5	-1.89789
Fzd7	-2.61605
G6pc3	-2.46131
Gaa	-1.97238
Gab1	-2.47686
Gab2	-3.24331
Gab3	-1.5722
Gabarapl1	-3.17339
Gabbr1	-2.56902
Gadd45a	-10.1052
Gal3st4 /// Gpc2	-2.8755
Galnt10	-1.64454
Galnt11	-1.66069
Galnt2	-1.87951
Galntl4	-7.64126
Gamt	-4.24911
Gars	-1.50495
Gas1	-4.67162
Gas2	-93.1777
Gas5	-1.75103
Gas7	-1.95277
Gas8	-1.7337
Gata6	-1.68388
Gatsl2	-3.03537
Gatsl3	-2.45207
Gbas	-1.93804
Gbp1	-1.52914
Gbp10 /// Mpa2l	-2.11752
Gbp2	-1.97733
Gbp3	-1.85429
Gbp6	-1.75067
Gca	-2.07226
Gcap14	-1.53949
Gcfc1	-1.78957
Gda	-1.847
Gdi2	-1.96747
Gdpd1	-3.33938
Gemin8	-1.93769
Ggcx	-2.86848
Ggnbp2	-1.67819
Ggps1	-2.24499
Ggt5	-2.7123
Ggt7	-1.50078
Ggta1	-2.59883
Ghr	-3.1285
Gigyf2	-1.51522
Gimap9	-6.10092
Gja1	-1.57627
Glb1	-1.75877
Glb1l	-2.37021
Glce	-1.56904
Glg1	-1.55334
Gli2	-2.24995
Glipr1	-2.04017
Glipr2	-3.27746
Glo1	-1.61841
Glod4	-1.63771
Gls	-2.11677
Glt8d1	-1.71886
Gltscr1	-1.65349
Gltscr2	-2.25911
Gm10345	-2.22429
Gm10397 /// Zmiz1	-1.5556
Gm10786	-2.10151
Gm11744	-5.38085
Gm11818	-4.97317
Gm12942 /// Zmym6	-2.55301
Gm13138 /// Gm13242 /// Rex2 /// Zfp600	-1.67514
Gm13139	-2.55638
Gm13238	-1.64817
Gm13271 /// Gm13275 /// Gm13290 /// Ifnz	-1.62253
Gm13305 /// Gm2002 /// Il11ra1 /// Il11ra2	-4.97958
Gm13654 /// Gm16409 /// LOC639593 /// Rps6	-1.62995
Gm13654 /// Gm16409 /// LOC639593 /// Rps6 /// Rps6-ps2	-1.59525
Gm13880 /// Trappc6b	-1.9584
Gm16515	-2.78861
Gm22	-1.93385
Gm2382 /// Mthfs	-1.57628
Gm2485	-1.53624
Gm3258 /// Supt4h1	-1.59441
Gm4944	-1.70763
Gm4979	-2.00433
Gm5595	-1.64748
Gm5617	-2.84328
Gm5918	-2.53793
Gm6768 /// Ncoa4	-1.70821
Gm7072	-2.44669
Gm7120	-1.61612
Gm7609	-4.17854
Gm8096	-1.52391
Gm8267	-9.82137
Gm9706 /// Isg15	-1.53535
Gm9817	-1.96099
Gmcl1	-2.0736
Gmppa	-1.82755
Gna13	-1.52989
Gnaq	-2.13492
Gng10	-1.54624
Gng8	-2.07871
Gnpda2	-5.36258
Gnpnat1	-2.29146
Golga2	-1.63074
Golga3	-1.65119
Golga4	-1.52747
Golgb1	-1.84242
Golim4	-1.72304
Golph3	-3.71132
Golph3l	-1.70305
Gorab	-2.547
Gorasp2	-1.50022
Gp1bb	-1.5379
Gp1bb /// Sept5	-1.67928
Gpam	-1.72237
Gpatch1	-2.03249
Gpbp1l1	-1.76386
Gpc2	-1.7487
Gpc4	-6.78108
Gpc6	-2.56667
Gpcpd1	-2.34244
Gpr124	-4.3379
Gpr133	-9.75658
Gpr153	-2.67162
Gpr176	-1.86806
Gpr39	-1.75856
Gprasp1	-2.46026
Gprc5b	-2.23883
Gps2	-1.50739
Gpsm1	-3.0738
Gpsm3	-6.30169
Gpt2	-2.79905
Gpx7	-16.3917
Gramd1a	-2.20409
Gramd1b	-2.11689
Grasp	-6.51372
Grb14	-2.40892
Grcc10	-2.84813
Grina	-1.90365
Grk5	-1.60978
Gsdmd	-2.55026
Gse1	-1.97454
Gsn	-1.51828
Gspt2	-4.86323
Gsta3	-2.40511
Gstk1	-4.78981
Gstm1	-2.44544
Gstm2	-2.09494
Gstm4	-3.56597
Gstm5	-1.51228
Gstt1	-9.35371
Gstt3	-4.36785
Gtdc1	-1.58125
Gtf2i	-1.54549
Gtpbp2	-2.64814
Gucy1a3	-1.67047
Gulp1	-11.2774
Gusb	-8.81772
Gvin1	-11.1131
Gxylt2	-6.7521
Gyg	-2.13326
Gypc	-4.18214
Gzf1	-1.55198
H13	-1.51839
H1f0	-7.99977
H2-DMa	-2.79288
H2-Ke6	-2.11799
H3f3a	-1.63065
H47	-1.6618
Hadh	-1.65333
Haghl	-2.69061
Harbi1	-2.35596
Hax1	-1.50364
Hbp1	-12.0263
Hccs	-1.77507
Hcfc1r1	-1.63975
Hcfc2	-1.93129
Hdac11	-2.8578
Hdac4	-1.70787
Hdac5	-1.64779
Hdac7	-2.14012
Hdac8	-2.51867
Hddc3	-1.8851
Hdgfrp3	-3.08662
Hdhd3	-2.51952
Heca	-2.48934
Helz	-1.86103
Herc2	-1.88437
Herpud1	-3.34668
Herpud2	-1.77484
Hes6	-3.19154
Hexb	-1.79347
Hexim1	-1.61167
Hey2	-1.52774
Hfe	-2.00747
Hhat	-1.83343
Hibadh	-1.72163
Hibch	-2.23712
Hic1	-4.15891
Higd1c /// Mettl7a1 /// Mettl7a2	-10.579
Higd1c /// Mettl7a2	-3.82721
Hint2	-1.73136
Hint3	-2.96673
Hip1	-1.93023
Hipk3	-1.94014
Hist1h1c	-2.14927
Hivep1	-2.20621
Hlcs	-1.81113
Hmg20a	-2.10201
Hmgcs1	-1.67947
Hnrnpa1	-1.59973
Hnrnpr	-1.51925
Hnrnpul2	-2.06031
Homer3	-1.57939
Hook3	-2.39882
Hoxa10	-10.6215
Hoxa9	-2.32637
Hoxb2	-1.51852
Hoxb3	-1.61723
Hoxb5	-1.50561
Hoxb6	-3.0855
Hoxb7 /// Hoxb8	-2.71008
Hoxb9	-5.57351
Hoxc10	-9.69351
Hoxc13	-1.93989
Hoxc6	-1.63121
Hoxc8	-2.49492
Hoxc9	-2.95746
Hpcal1	-2.35035
Hps1	-2.28419
Hpse	-1.6459
Hrsp12	-2.40828
Hs6st2	-2.45175
Hsbp1	-1.57324
Hsd17b11	-2.06849
Hsd3b7	-1.94414
Hsdl2	-2.18231
Hspa1b	-4.21097
Hspa2	-3.1298
Hspb1	-6.07022
Hspb11	-1.84445
Htra1	-2.18549
Htra3	-1.74307
Huwe1	-1.56079
Hyi	-1.99845
Iah1	-1.68372
Ibtk	-1.70088
Ica1	-1.52493
Ica1l	-1.52995
Ick	-2.36319
Ide	-1.91755
Idh1	-6.45852
Idh2	-2.30218
Ids	-1.55824
Ier2	-2.95561
Iffo1	-2.56542
Ifi202b	-2.16564
Ifi203	-2.99037
Ifi203 /// LOC100044071	-4.60741
Ifi204	-2.42318
Ifi204 /// Ifi205 /// Mnda /// Mndal	-4.22788
Ifi205 /// Mnda	-5.02274
Ifi27l2a	-4.77381
Ifi35	-1.77053
Ifi47	-4.7304
Ifih1	-2.22051
Ifit1	-5.82385
Ifit3	-5.57908
Ifitm2	-1.67233
Ifitm3	-3.83502
Ifnar2	-1.79366
Ifngr1	-1.56734
Ift122	-3.04911
Ift140	-2.18774
Ift172	-2.28349
Ift20	-2.14942
Ift27	-1.99833
Ift46	-2.16228
Ift74	-1.7347
Ift81	-2.97746
Igbp1	-2.0547
Igf1	-1.88283
Igf1r	-1.70767
Igf2bp3	-8.11094
Igf2r	-2.04342
Igfbp3	-21.8463
Igfbp5	-2.20609
Igfbp6	-7.99716
Igfbp7	-4.891
Iigp1	-2.10142
Ik	-2.00087
Ikbip	-1.86462
Ikbkb	-1.576
Il17d	-1.64633
Il17ra	-1.70315
Il18	-3.91655
Il1rl1	-1.78097
Il1rl2	-3.79049
Il3ra	-2.77601
Il6st	-2.23487
Ilkap	-1.59044
Impad1	-1.63396
Inadl	-1.6476
Ing1	-1.77223
Ing3	-1.59953
Ing4	-3.42411
Inpp1	-2.54212
Inpp5e	-1.74788
Inpp5k	-2.24915
Insig1	-1.68167
Insr	-2.06683
Ints6	-2.41127
Ints8	-2.65388
Invs	-1.51546
Ip6k1	-2.82338
Ip6k2	-1.57308
Iqsec1	-1.5965
Iqsec2	-1.51548
Irak3	-1.64813
Irak4	-2.16578
Ireb2	-1.84415
Irf1	-1.59383
Irf2bp2	-2.71309
Irf9	-1.77459
Irgm1	-2.54352
Irgm2	-3.2133
Irgq	-1.67863
Irs1	-2.29273
Irx1	-11.0239
Irx2	-1.62795
Irx3	-2.83162
Irx5	-11.7891
Islr	-29.311
Isoc1	-7.05018
Ispd	-2.36666
Isy1	-1.77095
Itfg1	-1.61647
Itga2b	-1.5756
Itga8	-1.50002
Itga9	-2.08326
Itgb3bp	-1.57632
Itgb5	-1.56087
Itgbl1	-15.6025
Itm2b	-2.16929
Itm2c	-3.74353
Itpkb	-1.61244
Itsn1	-2.28101
Ivns1abp	-1.66741
Jag1	-2.83088
Jak2	-1.6736
Jakmip1	-1.60068
Jam2	-1.56346
Jam3	-2.02684
Jarid2	-4.01335
Jdp2	-2.98259
Jhdm1d	-2.09706
Jkamp	-2.48491
Jmjd1c	-1.77379
Jmjd8	-3.30312
Josd2	-1.55571
Jup	-2.15538
Kalrn	-2.16132
Kank2	-1.84158
Kat2b	-1.58804
Kazald1	-2.41527
Kbtbd7	-3.35834
Kcnd1	-2.58066
Kcnma1	-1.59188
Kctd1	-1.6122
Kctd12b	-1.6691
Kctd15	-7.29484
Kctd18	-1.87605
Kctd2	-2.00584
Kctd20	-2.75528
Kdelc1	-1.50313
Kdelc2	-1.80206
Kdelr1	-1.73462
Kdelr2	-1.61915
Kdm4a	-1.92743
Kdm4b	-1.88448
Kdm5a	-2.87115
Kdm5b	-3.6593
Kdm5c	-1.67823
Kdm6b	-4.36165
Kdsr	-1.6152
Keap1	-1.99965
Khnyn	-1.83099
Kidins220	-1.89481
Kif13a	-1.66211
Kif1b	-1.57313
Kif1c	-1.59976
Kif21b	-4.3528
Kif3a	-3.74025
Kif3b	-1.64762
Kif5b	-1.60685
Klc4	-1.79935
Klf11	-2.33594
Klf12	-3.02935
Klf13	-1.6341
Klf2	-1.93868
Klf3	-4.68019
Klf4	-7.27474
Klf7	-1.99467
Klf9	-4.19618
Klhdc2	-1.58822
Klhdc3	-1.77516
Klhdc5	-1.73866
Klhl17	-1.50759
Klhl20	-1.56101
Klhl22	-7.46687
Klhl23	-3.0161
Klhl24	-7.15912
Klhl28	-1.64019
Klhl29	-8.91302
Klhl7	-1.50911
Klhl9	-1.78892
Klra18	-2.44067
Kras	-2.2079
Krt19	-4.39846
Lactb2	-1.8667
Lama4	-8.74483
Lamb1	-1.67354
Lamb2	-3.9858
Lamc1	-3.25479
Lamp2	-3.9379
Lancl1	-1.61441
Laptm4a	-1.84767
Large	-1.75105
Larp6	-4.94961
Lass4	-6.92818
Lats2	-1.71375
Layn	-1.60293
Lbh	-5.82149
Lcmt1	-1.94386
Lcmt2	-2.32488
Lcorl	-1.51988
Ldb1	-2.03835
Ldb2	-1.74423
Ldlrad3	-2.26158
Lef1	-1.68399
Leng1	-2.00938
Leng9	-1.70749
Lepre1	-2.46546
Leprel2	-4.66038
Leprot	-1.65825
Leprotl1	-1.54081
Letm2	-1.66363
Letmd1	-1.6018
Lgals3bp	-1.91992
Lgals8	-2.15647
Lgals9	-1.51379
Lhx6	-1.71422
Lifr	-4.09471
Lig4	-1.51073
Lima1	-1.75774
Limd2	-2.84472
Lims2	-1.70236
Lin37	-2.08338
Lin7c	-2.0911
Lipa	-1.55014
Lipo1	-17.9494
Lix1l	-3.41898
Llgl1	-1.53832
Lman1	-1.70879
Lmbr1	-2.93579
Lmbrd1	-1.65967
Lmf1	-2.28565
Lmo2	-2.98673
Lmo4	-3.20746
Lmo7	-3.44441
Lnpep	-2.87537
LOC100044751 /// Zfp207	-1.6502
LOC100047604 /// Psmg2	-1.67706
LOC100048499 /// Mfap1a /// Mfap1b	-2.47732
LOC100502825 /// Rpl37	-1.5148
LOC100503202 /// LOC100504854	-1.75853
LOC100503436 /// Prkg1	-2.73599
LOC100503471	-2.92425
LOC100503670	-2.02412
LOC100503807	-1.62632
LOC100504120 /// Ssh2	-1.66067
LOC100504481 /// LOC100504581	-2.64117
LOC100504602	-2.37833
LOC100504698	-2.19067
LOC100504921 /// Samd14	-3.95157
LOC100505062	-1.90188
LOC100505274	-1.5896
LOC545261	-2.22144
LOC620419	-2.65548
Loh12cr1	-1.59868
Lonp1	-1.63225
Lonp2	-1.56916
Lox	-5.00655
Loxl1	-6.21907
Loxl2	-10.0149
Lpar1	-1.63367
Lpar4	-3.46925
Lpgat1	-1.74514
Lpin1	-2.62231
Lpin3	-1.58091
Lpl	-3.12812
Lrp1	-3.6426
Lrp4	-2.05867
Lrp6	-2.37821
Lrrc27	-1.63822
Lrrc51	-1.68405
Lrrfip1	-2.53787
Lrrn4cl	-26.0758
Lsm14a	-2.04944
Lsm6	-1.84437
Lsp1	-2.16149
Lst1	-1.54257
Ltbp3	-2.49817
Ltc4s	-2.61218
Luc7l2	-1.53708
Ly6a	-8.33035
Ly6c1 /// Ly6c2	-14.3603
Ly6e	-10.9301
Ly96	-1.5143
Lyn	-1.52629
Lynx1	-1.80265
Lypla1	-3.76075
Lyrm2	-4.00357
Lyrm5	-1.51694
Lysmd4	-3.03
Lztfl1	-1.64553
Mab21l1	-1.91951
Macf1	-1.98283
Macrod1	-6.02256
Maf1	-1.54437
Mafb	-2.42529
Maged1	-2.27777
Maged2	-3.10701
Malat1	-6.66666
Maml1	-1.68706
Man1a2	-1.67162
Man2a1	-1.74493
Manba	-4.25572
Manea	-2.22898
Maob	-2.24
Map1lc3a	-1.76844
Map1lc3b	-1.88321
Map2k4	-2.13191
Map2k5	-2.13524
Map3k12	-2.2226
Map3k7	-1.63548
Map3k8	-1.61887
Map4k3	-1.69591
Map4k4	-1.90325
Map4k5	-1.78379
Mapk1ip1	-2.03177
Mapk8	-1.6755
Mapk9	-1.86703
Mapkap1	-1.80026
Mapkbp1	-1.99156
Mapre2	-4.8918
Mar5	-1.5021
Mar7	-1.71153
Marcks	-2.42109
Marcksl1	-11.4687
Marveld1	-3.33058
Mast3	-1.61659
Mat2a	-1.55788
Mat2b	-2.55554
Matn2	-36.0375
Matr3	-1.58082
Mavs	-3.44418
Mbd1	-1.66003
Mbd2	-1.89313
Mbd5	-3.21006
Mbnl2	-1.66295
Mbtd1	-2.22791
Mbtps1	-1.76056
Mbtps2	-2.62063
Mcart1	-1.6544
Mccc2	-1.64774
Mcee	-2.26922
Mcoln1	-1.7941
Mcts1	-1.83557
Mdfic	-2.83461
Mdm2	-1.77556
Me3	-1.52182
Mea1	-1.54531
Mecp2	-1.69792
Med13	-1.84261
Med31	-1.53801
Mef2a	-2.34691
Megf8	-1.5783
Megf9	-2.75207
Mei4	-3.7764
Meis1	-1.81333
Men1	-1.67041
Metap1d	-1.71839
Metrnl	-3.34655
Mettl5	-1.50456
Mettl7a1	-7.75761
Mex3a	-2.27694
Mex3b	-16.0487
Mex3d	-1.86699
Mfap5	-13.0038
Mfsd10	-2.46828
Mfsd3	-2.56407
Mfsd6	-2.37414
Mga	-1.88832
Mgat2	-1.50693
Mgea5	-2.09251
Mgmt	-2.15635
Mgp	-2.09638
Mia3	-1.67445
Mib1	-1.96823
Mib2	-1.78199
Mical1	-1.75973
Mier1	-1.80519
Mios	-1.68149
Mipol1	-2.97245
Mirlet7d	-1.59662
Mitf	-3.24284
Mknk1	-2.03528
Mkrn1	-2.64426
Mll1	-2.22635
Mll3	-1.85857
Mll5	-1.99855
Mllt6	-2.09409
Mmaa	-1.57592
Mmab	-1.56436
Mme	-1.67544
Mmgt2	-1.76676
Mmp11	-19.7088
Mmp14	-7.74454
Mmp17	-1.743
Mmp19	-1.60069
Mmp2	-5.22476
Mmp23	-11.8876
Mn1	-2.80666
Mndal	-7.02922
Mnt	-2.14863
Mobkl1b	-1.79425
Mobkl3	-1.62943
Morc3	-1.72567
Morf4l1	-1.6028
Morf4l2	-1.50303
Morn4	-2.75407
Mospd1	-1.86152
Mospd2	-1.85249
Mpa2l	-1.80623
Mpdu1	-4.54519
Mpdz	-1.94499
Mpg	-3.38378
Mpnd	-1.58438
Mprip	-1.6477
Mpst	-1.7023
Mr1	-1.84899
Mrc2	-3.02352
Mrgprf	-1.79918
Mrpl44	-1.69445
Mrps34 /// Nme3	-2.24635
Mrvi1	-1.74977
Msi2	-1.52642
Msl1	-1.55793
Msrb2	-1.89025
Msrb3	-4.46579
Mta2	-1.84214
Mta3	-2.7469
Mtap1b	-3.42215
Mtap2	-1.96399
Mtap4	-1.85264
Mtch1	-1.50906
Mtch2	-1.74966
Mtcp1	-1.52378
Mterfd2	-1.9261
Mtf2	-1.54903
Mthfr	-2.42842
Mtm1	-7.69609
Mtmr2	-2.14449
Mtmr3	-1.64531
Mtus1	-3.83407
Mtvr2 /// Sssca1	-1.73989
Mum1l1	-1.52244
Mut	-1.61945
Mvd	-1.85969
Mxd1	-1.6012
Mxd4	-1.95583
Mxi1	-3.80944
Mxra7	-6.50273
Mxra8	-5.31333
Myadm	-2.72635
Myd88	-1.66217
Myh10	-2.58385
Myh9	-1.55849
Myl12b	-2.12807
Myl6	-1.61392
Myl9	-13.1266
Mylip	-2.16035
Mylk	-1.53447
Myo10	-2.61922
Myo1b	-2.0171
Myo1h	-2.24511
Mysm1	-2.28904
Myst1	-1.75821
Myst4	-3.0429
N4bp1	-1.82753
N4bp2	-5.02305
N4bp2l1	-8.51257
Naa10	-2.42292
Naa35	-1.77976
Naalad2	-7.39476
Nab2	-1.87513
Nacc2	-1.52525
Nagk	-1.55069
Naglu	-1.71453
Nanp	-2.29577
Nap1l2	-2.13226
Nap1l3	-1.65761
Narf	-6.5979
Nat2	-2.93212
Nat6	-1.90263
Nat9	-2.58961
Nbl1	-4.9005
Nbr1	-2.39864
Ncam1	-1.59348
Nck1	-2.4233
Nck2	-1.8898
Ncoa1	-1.69962
Ncoa2	-2.0845
Ncoa5	-2.21534
Ncor1	-1.70535
Ncrna00081	-4.07333
Ndfip1	-1.57458
Ndn	-1.62305
Ndrg1	-2.6927
Ndrg4	-3.79852
Ndst1	-1.53861
Ndufa13	-1.55292
Ndufa4l2	-4.4185
Ndufa6	-1.62557
Ndufaf1	-1.63315
Neat1	-2.35167
Nedd4	-2.9455
Nedd9	-12.7118
Neil1	-2.55813
Nek1	-2.25128
Nek3	-2.43955
Nelf	-1.7684
Nenf	-3.9193
Neo1	-2.85088
Neurl2	-2.56707
Nexn	-3.2748
Nfatc4	-2.31115
Nfe2l1	-1.62801
Nfia	-2.38247
Nfic	-2.00889
Nfil3	-1.50727
Nfix	-6.31257
Nfkbiz	-2.48901
Nfrkb	-1.88014
Nfx1	-1.5187
Nfxl1	-1.55376
Nfya	-2.52443
Ngrn	-1.53305
Nhlrc3	-1.8889
Nhsl1	-1.55142
Nhsl2	-2.03127
Nicn1	-2.86594
Nid1	-2.28577
Nid2	-10.6707
Nif3l1	-1.70535
Ninl	-3.112
Nipa1	-2.69054
Nipbl	-1.8929
Nisch	-1.65752
Nktr	-1.51788
Nlgn2	-1.93877
Nme4	-2.68455
Nme5	-1.64389
Nnmt	-3.52956
Nol3	-4.87472
Nol7	-2.33594
Notch3	-1.74797
Nov	-30.7373
[truncated: 1,310 more rows]
