# Supplementary material for: ASPSCR1::TFE3 orchestrates the angiogenic program of alveolar soft part sarcoma
Source: Nat Commun. 2023 Apr 7;14:1957. doi: 10.1038/s41467-023-37049-z (PMC10082046; doi:10.1038/s41467-023-37049-z)
Supplement: Supplementary file 6 — Supplementary Data 3 [file 41467_2023_37049_MOESM6_ESM.xlsx]

## Sheet: Sheet1
Supplementary Data 3. Genes downregulated in ASPS-KY cells by ASPSCR1-TFE3 knockdown.
Gene Symbol	FC ([KY-siNC] vs [KY-siTFE3])
A2M	1.23868
AADAC	1.36296
AADACP1	1.25072
AATBC	2.32951
ABCA13	1.23388
ABCA5	1.63887
ABCB1	1.68262
ABCB1///ABCB4	1.71726
ABCB5	1.34255
ABCB6	1.36619
ABCB9	1.32738
ABCC1	1.30942
ABCC2	1.23454
ABCD3	1.33483
ABCG1	1.82995
ABCG2	1.79175
ABHD18	1.31151
ABHD2	2.72331
ABHD6	1.86223
ABR	1.23607
ACAD11///NPHP3-ACAD11	1.21588
ACER3	1.21401
ACO2	1.34611
ACOT11	1.53394
ACSL4	1.26134
ACSS2	1.58774
ADAMTS14	1.24582
ADARB1	1.27343
ADAT2	1.22793
ADCY6	1.25922
ADCY8	1.27849
ADGRF4	1.57624
ADGRG1	1.51573
ADM	1.74365
ADRBK2	1.34953
ADSSL1	1.66839
AFF3	2.25174
AFG3L2	1.2857
AGA	1.20781
AGO4	1.38863
AGPAT3	1.42829
AGTRAP	1.39238
AHNAK2	1.65124
AIM2	1.21288
AK2	1.21536
AK4	1.25419
AKAP1	1.37976
ALAS1	1.4089
ALDH18A1	1.20722
ALDH1A2	1.35113
ALDOA	1.2771
ALDOC	1.53808
ALG1	1.24579
ALG3	1.37222
ALG9	1.2392
ALOX12-AS1	1.21486
ANGPTL2	1.3601
ANK2	1.23968
ANKRD30B	1.85679
ANKRD36B	1.89681
ANKRD37	1.29866
ANKRD6	1.62945
ANKRD9	1.28043
ANO10	1.23841
AOX1	1.277
AP1S2	1.26411
AP5M1	1.2208
AP5Z1	1.20954
APBB3	1.21472
APOL2	1.30049
APOOL	1.21743
ARFGAP1	1.23063
ARHGAP8	1.43228
ARHGAP8///PRR5-ARHGAP8	2.52314
ARHGEF28	1.2651
ARL13B	1.2364
ARL8B	1.23659
ARSK	1.65215
ARV1	1.21019
ARX	1.2948
ASAH1	1.23206
ASAP3	1.2164
ASCC3	1.35471
ASL	1.213
ASPH	1.25434
ATAD1	1.30679
ATF3	1.29457
ATP13A3	1.20126
ATP1A1	1.23317
ATP1B1	1.32722
ATP1B3	1.22344
ATP2B2	1.39234
ATP2B4	1.27337
ATP5C1	1.30526
ATP5D	1.3176
ATP5G1	1.4988
ATP5H	1.24995
ATP5O	1.22069
ATP6AP2	1.26913
ATP6V0A1	1.49029
ATP6V0A2	1.30329
ATP6V0C	1.23467
ATP6V0D2	2.36187
ATP6V0E1	1.28086
ATP6V0E2	1.34747
ATP6V1C1	1.22763
ATP6V1D	1.21994
ATP6V1H	1.2071
ATP7A	1.2117
AVPI1	2.20446
B3GNT2	1.7051
B3GNT5	1.39208
B4GALT4	1.34087
B4GALT5	1.28552
B4GALT7	1.24043
BAG1	1.27635
BAIAP2	1.75279
BAK1	1.35195
BAMBI	2.14918
BCAR3	1.41254
BCAT2	1.22262
BCCIP	1.2505
BCL2A1	1.27438
BCL2L2	1.28325
BDH1	1.26448
BDNF	1.80369
BHLHB9	1.32172
BHLHE40	2.25958
BHLHE41	1.25392
BLOC1S3	1.40802
BMPER	1.29629
BNIP3	1.55208
BOC	1.27472
BOLA2	1.25551
BOLA3	1.38116
BRF1	1.36371
BRI3	1.22962
BRICD5	1.31023
BRICD5///PGP	1.24521
BSCL2///HNRNPUL2-BSCL2	1.27584
BTAF1	1.27854
BTBD6	1.35518
C10orf10	1.69221
C10orf128	1.42771
C12orf49	1.6455
C12orf73	1.26975
C14orf142	1.20034
C14orf2	1.232
C16orf52///LOC102725138	1.25029
C17orf58	1.28502
C17orf75	1.30921
C17orf89	1.20057
C19orf60	1.22487
C1GALT1	1.39662
C1orf132	1.66929
C1orf56	1.2274
C1QTNF1-AS1	1.23669
C1R	1.21011
C2	1.40413
C2orf88	1.39168
C3orf18	1.28669
C3orf58	1.344
C4orf19	1.30002
C4orf3	1.38767
C5orf46	2.04857
C6orf136	1.4124
C7orf57	1.73389
C7orf69	1.84154
C7orf73///SLC13A4	1.26084
C9orf69	1.38648
C9orf84	1.32562
CA12	1.42433
CA13	1.21127
CA2	1.22672
CA9	2.04202
CAAP1	1.2668
CACHD1	1.29336
CACNA1E	1.43464
CACNG4	1.41325
CALML4	1.75728
CALR	1.37681
CALU	1.22258
CAMTA1	1.25837
CARD19	1.39138
CARNMT1	1.33417
CARS2	1.51805
CASP4	1.203
CAST	1.39694
CBFA2T2	1.25037
CBLB	1.39577
CBR3-AS1	1.21928
CBWD1///CBWD2///CBWD3///CBWD5///CBWD6	1.28612
CCDC28B	1.28949
CCDC43	1.23987
CCDC58	1.61159
CCDC78	1.22235
CCDC93	1.30624
CCL26	1.26292
CCNA1	1.20237
CCND1	1.22149
CCR1	1.35762
CCRL2	2.10965
CD163L1	1.2389
CD164	1.46721
CD1D	1.67221
CD276	1.27356
CD36	1.63662
CD44	1.31753
CD46	1.283
CD47	1.23578
CD55	1.75573
CD59	1.21296
CD69	1.34625
CD9	1.24761
CD99L2	1.20881
CDC26	1.20053
CDCP1	1.57184
CDH10	1.38448
CDK13	1.29636
CDK8	1.46941
CDS1	1.30288
CDS2	1.3121
CEBPB	1.54435
CELF2	1.2733
CEND1	1.45704
CENPBD1P1///LOC101928072///LOC101930129///LOC105371949///RPL23AP7///RPL23AP79///RPL23AP82	1.30918
CENPW	1.22982
CEP152	1.4754
CEPT1	1.22633
CERK	1.28506
CERS6	1.23618
CFAP36	1.2111
CFAP61	3.25223
CFI	1.23863
CFTR	1.82588
CH25H	1.76012
CHCHD10	1.38323
CHCHD4	1.25776
CHCHD7	1.32029
CHD1L	1.27385
CHKA	1.26022
CHML	1.20395
CHMP2B	1.21857
CHPT1	1.31147
CHRFAM7A///CHRNA7///LOC101929970	1.49173
CHRM3	1.38031
CHRM4	1.2474
CHST11	2.83394
CHST12///LOC101927181	1.3571
CHST4	1.31136
CINP	1.22833
CIPC	1.40589
CKMT2	1.58524
CLCC1	1.26579
CLCN3	1.49856
CLCN4	1.28347
CLCNKB	1.45949
CLDN12	1.43374
CLEC2B	1.33376
CLIP4	1.46606
CLMP	1.27688
CLN3	1.27706
CLN6	1.62602
CLN8	1.50885
CLPTM1	1.33098
CLYBL	1.25966
CNNM4	1.23063
CNPPD1	1.37267
CNPY2	1.2002
CNTN3	2.48627
CNTNAP4	1.52024
COA6	1.2582
COL11A1	1.32399
COL12A1	1.33586
COL4A2	1.23305
COL4A3BP	1.26423
COL8A1	1.79747
COMMD3	1.31587
COMTD1	1.53525
COQ10A	1.20567
COQ3	1.22353
COQ9	1.27597
COX4I1	1.32479
COX5A	1.21996
COX5B	1.21779
COX6B1	1.24266
COX7B	1.26604
COX7C	1.23216
CP	1.87527
CPEB1	1.28329
CPEB2	1.48921
CPM	1.2189
CROCCP2///LOC105369253	1.32228
CRTAP	1.23142
CRTC2	1.20664
CRY1	1.32564
CRYAB	1.20262
CRYBB2///CRYBB2P1	1.64146
CRYBB2P1	1.2949
CRYBG3	1.37065
CS	1.2689
CSGALNACT1	1.54462
CSMD3	1.3185
CSPP1	1.2876
CSRP2BP///PET117	1.2647
CSTA	1.29786
CSTF3	1.26662
CTAG1A///CTAG1B	1.21708
CTAG2	1.28155
CTC-338M12.4	1.20845
CTNNB1	1.43762
CTNS	1.44299
CTSB	1.25893
CTSC	1.21819
CTSD	1.21699
CTSK	1.39107
CTSL	1.41672
CTSLP8	2.05281
CTSV	1.43681
CTTN	1.20651
CXADR	1.20619
CYB561	1.21354
CYB561A3	1.3979
CYB5A	1.2334
CYCS	1.23191
CYP17A1	2.68542
CYP20A1	1.2739
CYP2U1	1.23113
CYP39A1	1.89357
CYP4F22	2.58844
CYP4V2///KLKB1	1.38816
CYP51A1///LRRD1	1.318
CYSTM1	1.75634
CYTH1	1.20214
DAB2	1.32383
DANCR	1.34888
DAP3	1.25298
DCXR	1.20658
DDIT3	1.50326
DDR2	1.24161
DDT///DDTL	1.27092
DEFB1	2.21189
DENND2D	1.60885
DESI1	1.20302
DEXI	1.38909
DGAT1	1.51993
DGCR5	1.3686
DHCR7	1.36747
DHDDS	1.55852
DHRS7	1.20246
DHRS7B	1.3457
DHX35	1.27457
DISP1	1.29958
DISP1///LOC102724017	1.61723
DKFZP434L187	1.95098
DKFZP434L187///LOC105370751	1.57028
DKK1	1.86453
DLAT	1.38689
DLGAP1-AS2	1.27118
DLX2	1.26764
DMKN	1.43035
DNAAF5	1.32718
DNAH7	1.24676
DNAJC1	1.21035
DNAJC10	1.3756
DNAJC11	1.23375
DNASE1L1	1.85207
DNASE1L3	1.32891
DNASE2	1.29072
DNER	1.35502
DNPH1	1.2335
DOK3	1.29217
DPAGT1	1.21066
DPCD	1.26329
DPM3	1.31727
DPP6	1.53917
DPY19L1	1.20257
DRAM2	1.45212
DSCR3	1.34348
DSG2	1.22864
DSP	1.30701
DUS3L	1.26582
DUSP1	1.27426
DUSP23	1.24301
DUSP3	1.27859
E2F5	1.3709
EBP	1.38144
EBPL	1.23853
ECI1	1.27616
EDEM2	1.25864
EDNRA	1.30292
EEF2K///LOC101930123	1.28706
EFHC1	1.22368
EGLN1	1.52013
EGR2	1.27774
EI24	1.21726
EIF1	1.26352
EIF3B	1.31271
ELMOD2	1.20761
ELOVL4	1.3032
ELOVL5	1.20511
ELOVL7	1.66184
ELP5	1.39137
EMC3	1.22989
EME2	1.46119
ENDOG	1.40448
ENGASE	1.34528
ENO1	1.51154
ENO2	2.12985
ENPP4	1.38416
ENPP5	1.35053
ENTPD4	1.22073
ENTPD5	1.25382
EPAS1	1.32423
EPHA5	1.48798
EPHB1	1.44242
EPHX4	1.24605
EPOR	1.60048
EPOR///RGL3	1.45912
EPRS	1.40765
EPS15L1	1.57867
EPS15L1///LOC105372294	1.53816
EPT1	1.21732
ERAP1	1.40758
ERO1A	1.43863
ERP44	1.21842
ESCO1	1.57384
ESF1	1.21645
ESYT2	1.54343
ETFDH	1.43222
EVA1A	1.33219
EVI2B	1.58634
EVL	1.44612
EXD2	1.30782
EXOC3	1.22241
EXOC3-AS1	1.31597
EXT1	1.58946
EZR	1.44693
F11R	1.6627
F12	1.21189
F2RL1	1.587
F3	1.36682
FABP4	1.23712
FADS1	1.20209
FAF1	1.39875
FAF2	1.25798
FAHD1	1.39651
FAHD2A	1.20809
FAM118A	1.27026
FAM124A	2.99554
FAM127B	1.20035
FAM131A	1.35094
FAM134B	1.37117
FAM13A	1.25275
FAM13A-AS1	1.28835
FAM162A	1.88079
FAM167A	1.98341
FAM195A///LOC100287175	1.50608
FAM196B	1.28758
FAM210A	1.39947
FAM46A	1.20048
FAM49A	1.21083
FAM53B	1.25532
FAM57A	1.22797
FAM63A	1.20584
FAM81A	1.43632
FAM86B1///FAM86B2///FAM86C1///FAM86DP///FAM86FP///FAM86KP	1.24684
FAM86B3P	1.24116
FAM87A///FAM87B	1.23403
FAM92A1	1.24053
FARSA	1.26855
FASTKD1	1.43387
FAT4	1.24436
FBLN2	1.24912
FBXL16	1.4229
FBXO16///ZNF395	1.23343
FBXO32	1.37472
FCRLB	1.32043
FEM1B	1.21711
FGF7	2.20161
FGF7///KGFLP1///KGFLP2	2.05759
FH	1.25925
FIG4	1.65243
FITM2	1.55691
FKSG52	1.30606
FLCN	1.20031
FLJ16779	1.81298
FLJ37453	1.26667
FLNB	1.33925
FMN2	1.43044
FMOD	1.50858
FNBP1L	1.315
FNBP4	1.25445
FNIP2	1.52313
FNTB	1.32274
FOXF1	1.5389
FST	1.23957
FZD10	1.34168
FZD8	1.28333
G0S2	1.59905
G6PC3	1.26628
GALNS	1.23643
GALNT18	1.82855
GAPLINC	1.50086
GARS	1.21741
GAS2L1	1.22969
GAS5	1.23628
GBA///GBAP1	1.24457
GCGR	1.55835
GCLC	1.24068
GCNT2	1.28824
GCNT3	1.63201
GCSAML	1.42513
GDE1	1.23144
GDPD1	1.89528
GEMIN4	1.80416
GET4///SUN1	1.42281
GFM1	1.24838
GFM2	1.31067
GGT1///GGT2///GGT3P///GGT8P///GGTLC1///GGTLC2///LOC102724197///LOC102724823	1.26782
GGT1///GGT2///GGTLC1///GGTLC2///LOC102724197	1.39639
GGT2///LOC102724197///LOC102724823	1.34763
GGT7	1.36154
GGTLC1	1.41917
GIPR	1.27931
GK	1.39071
GK///GK3P	1.35764
GK3P	1.52298
GLA	1.60917
GLMP	1.40831
GLP1R	1.25826
GLRA3	1.90804
GLT8D1	1.23409
GM2A	1.98897
GNAI1	1.40996
GNB2L1	1.36064
GNS	1.31101
GOLGA4	1.31096
GOLGA8IP	1.23522
GOLGA8N	1.21853
GOSR2	1.25167
GOT1	1.48574
GPAT3	1.89234
GPAT4	1.43782
GPD2	1.5659
GPI	1.22818
GPNMB	1.26472
GPR137B	1.31372
GPR157	1.29838
GPR183	1.34736
GPR3	1.26974
GPR37	1.81022
GPRC5A	2.24637
GPRC5B	1.35795
GRAMD1B	1.53926
GRAMD4	1.21476
GRB14	2.11236
GREB1	1.26287
GREM2	1.83694
GRK5	1.3368
GRM1	1.25511
GRPEL1	1.23573
GS1-124K5.4	1.52752
GSDMC	1.42069
GSTA4	1.44154
GTF2H2B	1.21777
GUCY2C	3.85487
GULP1	1.29128
GYS1	1.28483
HACD1	1.30041
HAGH	1.2749
HAGHL	1.48139
HBEGF	1.60418
HCCS	1.21787
HCG4	1.73855
HDDC3	1.45324
HERC2P3///LOC101929047	1.2274
HERPUD2	1.4256
HEXA	1.26883
HGD	1.23993
HGF	1.69883
HHATL	1.41218
HHIP	1.34763
HILPDA	1.39886
HINT1	1.35707
HINT3	1.27596
HIRA	1.21612
HK1	1.24533
HLA-DMA	1.377
HLA-DMB	1.64566
HLA-DPA1	1.23356
HLA-DRA	1.23871
HLA-DRB1	1.20122
HLF	1.21303
HM13	1.23645
HMBS	1.23909
HMOX1	1.28838
HMOX2	1.25103
HNF4G	1.37444
HNRNPA1	1.30033
HNRNPU	1.26775
HOGA1	1.48371
HOMER1	1.29406
HOXD-AS2	1.20526
HPCAL1	1.21321
HRK	1.32817
HS6ST1	1.49563
HSCB	1.248
HSD11B1	1.99
HSD3B7	1.84138
HSPA12A	1.23453
HSPA1A///HSPA1B	1.33565
HSPA1B	1.27152
HSPA2	1.305
HSPB8	1.20035
HSPD1	1.32014
HTATIP2	1.42446
HUS1	1.26508
HYAL1	1.85249
ICAM2	1.2214
IDH3A	1.37562
IER3	1.27524
IFITM10	1.49361
IFRD1	1.25219
IFT27	1.24158
IGF1R	1.43115
IGF2BP2	1.3726
IGF2R	1.53661
IGFBP3	3.43302
IGFN1	2.20776
IHH	1.22574
IL13RA1	1.23811
IL1B	1.23232
IL1R2	1.28886
IL1RAP	1.41959
IL6R	1.30379
IL7R	1.32401
IMMP1L	1.20399
IMPAD1	1.36804
INHBE	2.60011
INSIG1	1.5972
INSIG2	1.91796
IRS2	1.24412
ISCA1	1.24189
ISCA2	1.23749
ITGA2	1.24876
ITGB1BP1	1.2559
ITGBL1	1.44789
ITLN1	1.53531
ITPK1	1.30277
ITPR2	1.44048
IVNS1ABP	1.50272
JMJD6	1.45667
JRK	1.70487
KALRN	1.23863
KAZN	1.54853
KCNAB2	1.34963
KCNE4	1.66702
KCNG3	2.49334
KCNH5	1.31574
KCNJ4	1.5605
KCNK1	1.51109
KCNN3	1.20743
KCTD5	1.226
KDELR3	1.21313
KDM4C	1.29643
KIAA0125	1.20546
KIAA1671	1.2619
KIAA1715	1.52214
KIAA1804	1.49794
KIAA2013///LOC102724984	1.28802
KIF16B	1.22768
KIF21A	1.35886
KIF26B	1.28703
KIF9	1.24464
KIFC2	1.20083
KIFC3	1.40901
KISS1R	1.26319
KLF7	1.39648
KLHL31	1.4009
KLK3	1.25584
KRR1	1.2399
KRT10	1.23961
KRT6B	1.22804
KRT75	1.43325
KYNU	1.46114
LACTB2	1.30509
LAGE3	1.25184
LAMA1	1.42185
LAMA4	1.20818
LAMB1	1.22041
LAMTOR5	1.23129
LAMTOR5-AS1	1.20931
LARP4	1.21235
LARS2	1.28933
LAT	1.33053
LCP1	1.23732
LEP	2.06444
LEPROT	1.66514
LETMD1	1.25004
LGALS8	1.28754
LGALSL	1.56283
LIF	1.31664
LIMA1	1.22961
LIMCH1	1.59219
LINC-PINT	1.35877
LINC00116	1.28925
LINC00328	1.41154
LINC00342	1.36532
LINC00472	1.28218
LINC00520	1.60516
LINC00588	1.52682
LINC00662	1.25578
LINC00888	1.31395
LINC00938	1.36999
LINC00957	1.22603
LINC00969	1.51095
LINC01186	1.30036
LINC01315	2.28667
LINC01424	1.24051
LINC01588	1.63704
LINS1	1.27525
LMAN1	1.26053
LMBRD1	1.21604
LMF1	1.33251
LMLN	1.3392
LNPEP	1.34269
LOC100129518///SOD2	1.56975
LOC100130987///RAD9A	1.253
LOC100131541	1.24964
LOC100190986	1.5554
LOC100288152	1.43951
LOC100505564	1.26026
LOC100505874	2.00756
LOC100506076///LOC100506123	2.28596
LOC100506282	1.43312
LOC100506922	1.23699
LOC100507477	1.23812
LOC100996255	1.21121
LOC101060157	2.00283
LOC101060275///LOC105376851///NPIPA2///NPIPA3///NPIPB11///NPIPB1P///NPIPB3///NPIPB4///NPIPB5	1.65357
LOC101060596///LOC105369244///LOC105369278///NPIPB4///NPIPB5///SMG1///SMG1P1///SMG1P2///SMG1P3///SMG1P5///SMG1P7	1.24479
LOC101060604///SLC7A5P1///SLC7A5P2	1.32189
LOC101927057///OMG	1.89989
LOC101927151	1.31311
LOC101927451	1.28311
LOC101928173	1.20473
LOC101928635	1.53677
LOC101928837	1.38302
LOC101929243	1.25389
LOC102606465	1.26574
LOC102723847	2.10339
LOC102724880	1.70907
LOC102724985///PDXDC1	1.31914
LOC105369244///LOC105369248///NPIPB3///NPIPB4///NPIPB5///SMG1P1///SMG1P3	1.46958
LOC105369244///SMG1	1.88016
LOC105369248///NPIPB3///NPIPB4///NPIPB5	1.36575
LOC105370479	1.29556
LOC105371743	1.36155
LOC105371967	1.21954
LOC105372824///PDXK	1.27343
LOC105373316	1.43808
LOC105373334	1.30075
LOC105375591	1.26451
LOC105378596///LOC115110	1.40651
LOC105379287///MTHFD2L	1.21542
LOC115110	1.30435
LOC220729///SDHA///SDHAP1///SDHAP2	1.42783
LOC389834	1.21661
LOC642852	1.22127
LOC643659	3.46241
LOC728613	1.30244
LONP1	1.35017
LONRF2	1.27993
LOX	1.34603
LOXL4	1.85619
LPCAT1	1.51631
LPIN1	1.41641
LRFN4	1.23542
LRP8	1.36517
LRPAP1	1.24642
LRPPRC	1.39741
LRRC58	1.45832
LRRC8C	1.64708
LRRFIP1	1.30726
LSM6	1.20588
LSR	1.2614
LY96	1.42394
LYRM7	1.24368
MAB21L1///MIR548F5	1.59192
MAFF	2.01307
MAFG	1.39437
MAFK	1.29037
MAN1A1	1.27795
MANBA	1.21648
MAOB	1.34803
MAP3K5	1.25713
MAPKAPK3	1.25847
Mar2	1.24805
MARS2	1.3485
MASP1	1.3012
MAT1A	1.31401
MATN3	1.26892
MAX	1.27146
MBNL1	1.22715
MBNL2	1.41531
MBP	1.2975
MBTPS2///YY2	1.25319
MCCC1	1.3584
MCF2L	1.23282
MCOLN1	1.24058
MCOLN3	1.32773
MCTP1	1.23528
MDFIC	1.2971
MEGF6	1.44854
MEGF8	1.34475
MESDC2	1.22492
MET	1.26051
METRNL	1.80984
MFI2	1.49552
MFSD1	1.61059
MFSD11	1.36288
MFSD2A	1.49451
MFSD3	1.24264
MFSD5	1.5297
MFSD8	1.27366
MGAT1	1.22312
MGAT5	1.23178
MGST1	1.30215
MGST2	1.385
MGST3	1.26113
MICA	1.21145
MICA///MICB	1.25715
MICAL3	1.25246
MIEF1	1.21179
MINA	1.24371
MINOS1	1.22542
MIPEP	1.24708
MIR210HG	2.16309
MIR22HG	1.20475
MIR34AHG	1.84381
MKKS	1.27498
MKLN1	1.20511
MLKL	1.37155
MLLT10	1.37071
MLPH	1.23122
MLST8	1.20675
MMP1	1.2396
MOAP1	1.41179
MOGS	1.27617
MOK	1.22006
MORF4L2	1.50142
MORN4	1.25617
MOSPD1	1.41485
MPC1	1.30388
MPG	1.20656
MPZL1	1.25342
MREG	1.81847
MRPL15	1.30543
MRPL17	1.21574
MRPL21	1.26827
MRPL35	1.30828
MRPL4	1.26785
MRPL41	1.3183
MRPS12	1.35084
MRPS16	1.21456
MRPS17	1.22936
MRPS25	1.37042
MRPS36	1.29298
MRPS5	1.29623
MRS2	1.20687
MRVI1-AS1	1.21341
MSANTD3	1.23777
MSC	1.70557
MSI2	1.22222
MTA3	1.40205
MTFMT	1.20432
MTFP1	1.46081
MTFR1L	1.23733
MTMR10	1.58496
MTO1	1.21995
MTRF1L	1.25954
MTTP	2.57585
MUC13	1.76672
MUL1	1.25169
MYADM	1.2348
MYDGF	1.20743
MYL6	1.21037
MYO15B	1.23868
MYO16	1.58278
MYO19	1.29941
MYSM1	1.21827
MZT2B	1.23741
NAA40	1.20438
NABP1	1.2115
NAGPA	1.28674
NAMPT	1.33874
NANP	1.2857
NAPA	1.26679
NBEA	1.27965
NCBP2-AS2	1.20232
NCEH1	1.58158
NCLN	1.29353
NCR3LG1	1.39605
ND6	1.9748
NDC1	1.30959
NDFIP2	1.26645
NDNF	1.89262
NDNL2	1.334
NDRG1	1.53492
NDRG4	1.22839
NDUFA10	1.2069
NDUFA3	1.24195
NDUFA6	1.35729
NDUFA8	1.33111
NDUFAF4	1.3415
NDUFAF5	1.28262
NDUFB3	1.21532
NDUFB7	1.26041
NDUFB8	1.20092
NDUFC1	1.3105
NDUFS6	1.23336
NDUFS7	1.26481
NDUFV3	1.23267
NEAT1	1.34316
NEFL	1.49778
NEU1	1.30428
NFIX	1.20561
NLRP11	2.007
NME7	1.43175
NMRK2	2.42623
NOC2L	1.25022
NOL3	1.28469
NOL4L	1.26736
NOV	1.36523
NPC1	1.46748
NPR3	1.42839
NPTN-IT1	1.46096
NPTX2	1.22464
NR0B2	1.2428
NR1D1///THRA	1.24364
NR4A1	1.95471
NR4A3	1.29895
NR6A1	1.20654
NRG1	1.26323
NRG2	1.58966
NRN1	1.4001
NSMCE2	1.23916
NSUN5	1.2089
NSUN5P1	1.28304
NSUN5P1///NSUN5P2	1.20959
NT5C1B-RDH14///RDH14	1.21838
NT5E	1.25258
NTSR2	1.75972
NUCB1	1.20086
NUDT4	1.22757
NUDT4///NUDT4P1	1.22131
NUDT4///NUDT4P1///NUDT4P2	1.47496
NUDT6	1.3508
NUDT9	1.20937
NXF3	1.24393
OCLN	1.44716
OGDH	1.27673
OLFM1	1.38269
OLFM3	1.41454
OLMALINC	1.55878
OLMALINC///PP7080///SLC9A3	1.34996
OR10D1P	1.26498
ORC6	1.27807
OSBPL10	1.65144
OSGIN1	1.32747
OSGIN2	1.32466
OSMR	1.79495
OSR2	1.2499
OSTF1	1.41241
OSTM1	1.45617
OXNAD1	1.31651
OXR1	1.44903
P3H2	1.20356
P4HA1	1.26204
P4HA2	1.20846
P4HTM	1.22804
PANX1	1.21375
PAPSS2	1.29264
PAQR5	1.27648
PAQR8	1.41702
PARM1	1.69214
PATL1	1.22252
PAX8-AS1	1.22894
PAXBP1	1.21492
PAXIP1-AS2	1.2482
PCBD1	1.43139
PCDH17	1.28704
PCDH20	1.69832
PCDH7	1.26351
PCGF1	1.30098
PCID2	1.2034
PCK2	1.33738
PCNXL4	1.33927
PCOLCE2	1.23551
PCSK1	1.66874
PCSK1N	1.25146
PCSK6	2.0341
PCSK9	1.26091
PDCD5	1.32732
PDCD6	1.33412
PDE3B	1.3394
PDE4DIP	1.24955
PDK1	1.51869
PDLIM5	1.22818
PDP1	1.21575
PDSS1	1.22474
PDZD8	1.2474
PEMT	1.21498
PEPD	1.25703
PER3	1.22786
PERP	1.2059
PEX3	1.26884
PFKFB2	1.76222
PFKFB3	1.36846
PFKFB4	1.21662
PFKP	1.32789
PGF	1.2398
PGK1	1.44647
PGP	1.23867
PHB	1.22692
PHF7	1.27491
PIEZO1	1.39648
PIGB	1.21471
PIGH	1.28007
PIGL	1.29905
PIGO	1.22418
PIGU	1.20343
PIK3AP1	1.39763
PIK3C2A	1.31634
PIM1	1.51254
PIM3	1.37597
PISD	1.20313
PKD1L2	1.95658
PKIB	1.42192
PKM	1.3479
PKP2	1.64202
PLA2G12A	1.48125
PLA2G16	1.2481
PLA2G7	1.38474
PLD1	1.49997
PLD3	1.22713
PLD6	2.00169
PLEKHH1	1.30518
PLGRKT	1.24166
PLIN2	1.30229
PLP1	1.51284
PLPP3	1.70225
PLPPR4	1.54956
PLXNA4	1.65688
PMP22	1.45764
PNMA6A	1.31364
PNN	1.35852
PNP	1.33908
PNPLA3	1.44057
POLR1C	1.2319
POMGNT2	1.28091
POPDC2	1.223
POR	1.37136
PORCN	1.53786
PP7080///SLC9A3	1.20494
PPARGC1A	1.99319
PPEF1	1.4403
PPFIA4	1.20415
PPFIBP2	1.45221
PPID	1.21236
PPIF	1.39515
PPL	1.20703
PPP1R16A	1.20741
PPP1R3C	1.29215
PPP1R3E	1.46495
PPP2R5B	1.26566
PPTC7	1.27544
PQLC2	1.40608
PRADC1	1.2226
PRCD	1.29534
PRCP	1.22932
PRKAG2	3.45593
PRKAR2B	1.50611
PRKCH	1.44484
PRKXP1	1.53846
PROCR	1.48416
PROK1	2.37526
PRR34-AS1	1.29572
PSEN1	1.28336
PSEN2	1.30562
PSENEN	1.2949
PSG1	1.4264
PSG2	1.73182
PSG3	1.60719
PSG4	1.55756
PSG5	1.26475
PSG6	1.27759
PSG7	1.40589
PSG9	1.47541
PTDSS2	1.25681
PTGES	1.2531
PTGFR	1.22504
PTGS1	1.32151
PTPDC1	1.21974
PTPRF	1.34221
PTPRM	1.55208
PTPRR	1.4518
PTX3	1.2419
PVR	1.26834
PWWP2B	1.26464
PXDC1	1.25404
PXDNL	1.20491
RAB11FIP4	1.24468
RAB20	1.51321
RAB27A	1.53715
RAB32	1.33704
RAB38	1.43929
RAB7A	1.31694
RABAC1	1.2076
RAD1	1.25848
RAD9A	1.46514
RAET1E	1.66489
RALGDS	1.23115
RAP2A	1.25521
RARB	1.36781
RASGRF1	1.56543
RBM19	1.23836
RBM28	1.21266
RBPMS2	1.25039
RCBTB1	1.21961
RCL1	1.2943
RDH10	1.35588
RDH13	1.39709
RELN	1.60969
RETSAT	1.31251
RFT1	1.23151
RGS20	1.29134
RGS3	1.37402
RGS5	1.25215
RHBDF1	1.23225
RHOT2	1.23518
RIMBP2	1.22058
RIMKLB	1.24607
RIOK3	1.27734
RIPK2	1.33452
RITA1	1.20868
RNA45S5	1.49744
RNASE4	1.20974
RNASEH1	1.25282
RNASET2	1.22986
RND3	1.26535
RNF126P1	1.20787
RNF128	1.45964
RNF13	1.4803
RNF14	1.34781
RNF141	1.31054
RNF145	1.20749
RNF175	1.27492
RNF19A	1.24697
RNF43	1.46873
RNFT2	2.1312
RORA	1.31177
RORC	1.23216
RPL10	1.53663
RPP25	1.38732
RPS16P5	1.34155
RPS24	1.459
RPS6KA2	1.30159
RRBP1	1.251
RRN3P1	1.23812
RSBN1	1.26972
RTN4IP1	1.2338
RTN4R	2.3499
RUFY2	1.36677
RUNDC1	1.28209
S100A10	1.32376
S100A3	1.21732
S100A6	1.44299
SAMM50	1.30332
SCAF4	1.20921
SCARB1	1.48857
SCD	1.62925
SCGB1D2	1.37971
SCLY	1.43079
SDC1	1.49424
SDC2	1.21938
SDC4	1.68946
SDF4	1.25602
SDHAF3	1.21024
SDHAP1	1.31111
SDHB	1.28954
SDHD	1.24736
SDSL	1.37688
SEC16B	1.36651
SEC22C	1.23128
SEC61A2	1.22816
SEL1L	1.20208
SEL1L3	1.38349
SEMA4D	1.3074
SEPHS2	1.27231
SERPINB4	1.26941
SERPINB6	1.37519
SERPINE1	1.50234
SERPINE2	1.33039
SERTAD2	1.40425
SETD4	1.24589
SETDB2	1.45965
SFRP1	1.47043
SFXN1	1.35163
SFXN4	1.79113
SGMS1	1.44524
SGPP1	1.33954
SH2D3A	1.20061
SH3TC1	1.49744
SHB	1.20875
SHMT2	1.23265
SIAE	1.32593
SIL1	1.24684
SIRPA	1.30528
SIRT5	1.34484
SIRT7	1.27419
SLC10A3	1.25391
SLC12A2	1.36805
SLC15A4	1.82444
SLC16A1	1.51371
SLC16A3	1.49073
SLC16A7	1.55136
SLC17A5	1.68755
SLC18B1	1.37673
SLC19A2	1.54631
SLC1A1	1.38881
SLC20A1	1.36634
SLC22A15	1.81845
SLC22A18	1.28088
SLC23A2	1.22736
SLC25A11	1.29601
SLC25A12	1.41167
SLC25A19	1.50199
SLC25A25-AS1	1.29899
SLC25A27	1.48706
SLC25A39	1.20371
SLC25A4	1.46268
SLC25A40	1.31265
SLC25A44	1.29339
SLC26A6	1.26333
SLC26A7	2.11681
SLC27A4	1.46077
SLC28A3	1.50931
SLC29A1	1.32737
SLC2A1	1.51094
SLC2A13	1.47022
SLC2A14///SLC2A3	1.85432
SLC2A3	1.86171
SLC30A3	1.24552
SLC30A7	1.20733
SLC31A1	1.38352
SLC33A1	1.53345
SLC35A1	1.28832
SLC35A2	1.2338
SLC35B2	1.24735
SLC35B4	1.22481
SLC35E1	1.4246
SLC35E3	1.22848
SLC35E4	1.40543
SLC35F6	1.37718
SLC35G2	1.41652
SLC37A3	1.22822
SLC37A4	1.29395
SLC38A10	1.22206
SLC38A7	1.4206
SLC39A1	1.42542
SLC39A13	1.32204
SLC39A14	1.66423
SLC39A7	1.24701
SLC39A8	1.49413
SLC41A2	1.92042
SLC43A3	1.80946
SLC44A3	1.36912
SLC46A3	1.29559
SLC47A1	1.4802
SLC4A2	1.21117
SLC4A4	1.67153
SLC51B	2.28772
SLC52A2	1.25976
SLC6A10P///SLC6A10PB///SLC6A8	1.4365
SLC6A12	1.66899
SLC6A15	1.39948
SLC6A6	1.60546
SLC6A8	1.36038
SLC7A1	1.23418
SLC7A11	1.60709
SLC7A5	1.51924
SLC7A7	1.74619
SLC9A8	1.31392
SLCO4C1	1.45498
SLIT3	1.4217
SLPI	1.21766
SMCR8	1.32442
SMG1	1.34794
SMIM12	1.30224
SMIM2-AS1	1.24822
SMIM3	1.24247
SMIM4	1.40297
SMOC1	1.25979
SMYD3	1.95111
SNAPC1	1.47566
SNCA	1.35725
SNCB	1.70959
SNHG12	1.42609
SNHG17	1.27875
SNHG21	1.28663
SNHG25///SNORD104	1.2327
SNRPA1	1.30601
SNTB1	1.26065
SNX8	1.46361
SOAT1	1.4811
SOCS1	1.33964
SOCS3	1.51511
SOD2	1.35888
SORD	1.21841
SPAG16	1.42628
SPAG17	1.20434
SPAG4	1.5225
SPANXA1///SPANXA2///SPANXC	1.20804
SPATA19	1.24109
SPATC1L	1.51869
SPATS1	1.24657
SPICE1	1.35513
SPINK1	1.32529
SPINK13	1.21818
SPIRE1	1.30012
SPNS1	1.58381
SPP1	1.34658
SPSB1	2.09829
SPTBN1	1.36651
SPTLC2	1.50273
SPTSSA	1.34608
SQRDL	1.30448
SQSTM1	1.26625
SRD5A3	1.23987
SSFA2	1.20137
SSR1	1.24828
ST20	1.4096
ST20-AS1	1.25464
ST3GAL1	1.2111
ST3GAL5	1.61766
ST3GAL6	1.3433
ST6GALNAC5	1.35313
ST7///ST7-OT3	1.26781
ST7L	1.2418
STAG3L1///STAG3L2///STAG3L3	1.21417
STAMBPL1	1.5833
STARD10	1.28306
STC1	2.30426
STEAP2	1.27804
STEAP3	1.42597
STK4	1.4522
STRIP2	1.33421
STS	1.28376
STX3	1.60506
STX4	1.25519
STX7	1.24431
STYXL1	1.2456
SUCLG1	1.20271
SULF2	1.24582
SULT1C2	1.71061
SUPV3L1	1.21769
SUSD1	1.44373
SUV39H1	1.23803
SV2A	1.29629
SV2B	1.54018
SYNGR3	1.63609
SYNJ2	1.3523
SYNM	1.41966
SYS1	1.25749
SYT13	1.26217
SYTL2	1.77146
SYTL5	1.31708
TACC2	1.57774
TACO1	1.29694
TAF9B	1.459
TANGO2	1.2792
TBC1D25	1.20807
TBC1D7	1.51467
TBRG1	1.30088
TCERG1L	2.49651
TCN2	1.31343
TCTN2	1.25683
TEX264	1.32282
TFE3	1.77516
TFPI	1.54569
TFPI2	1.49059
TFRC	1.2025
TGDS	1.35784
TGFBR3	1.90059
THEM6	1.69672
TIGD2	1.30324
TIMM13	1.22166
TIMM17A	1.28143
TIMM21	1.30809
TIMM22	1.25245
TIMM44	1.27757
TIMM8A	1.24267
TIMM8B	1.26349
TIMM9	1.21559
TIMP3	2.26781
TKT	1.20601
TLE6	1.45165
TLK1	1.24303
TM6SF1	1.6507
TMC7	1.47135
TMED4	1.21296
TMEFF2	1.39369
TMEM107	1.29114
TMEM115	1.26631
TMEM116	1.41465
TMEM120B	1.21741
TMEM127	1.24453
TMEM129	1.25136
TMEM132A	1.27238
TMEM132B	1.42688
TMEM136	1.38424
TMEM138	1.45939
TMEM144	1.97573
TMEM147	1.3549
TMEM14B	1.21713
TMEM161B	1.28157
TMEM165	1.22832
TMEM168	1.25151
TMEM185B	1.51136
TMEM192///ZNF320	1.2284
TMEM206	1.23663
TMEM208	1.22346
TMEM231	1.87924
TMEM242	1.24185
TMEM246	1.28236
TMEM251	1.7548
TMEM259	1.29851
TMEM33	1.4088
TMEM38B	1.25126
TMEM39A	1.23043
TMEM41A	1.48371
TMEM44-AS1	1.44132
TMEM45A	1.77595
TMEM55B	1.28185
TMEM56	1.31396
TMEM62	1.31983
TMEM67	1.23586
TMEM68	1.29022
TMEM70	1.23086
TMEM74B	1.5839
TMEM8A	1.2831
TMEM9	1.22445
TMEM9B	1.26499
TMX2	1.30334
TNFRSF14	1.25117
TNFSF13B	1.49693
TNFSF9	1.2707
TOMM22	1.49439
TOMM40	1.2375
TOMM40L	1.37906
TOR3A	1.32159
TP53INP2	1.21853
TP53TG1	1.32494
TPCN1	1.36427
TPCN2	1.26766
TPST1	1.20286
TRAK1	1.27998
TRAK2	1.27556
TRAM1	1.23986
TRAPPC10	1.23729
TRAPPC6A	1.24973
TREM1	1.53013
TRIB3	1.23286
TRIM15	1.25752
TRIM37	1.21915
TRIM47	1.30079
TRIM63	1.60759
TRIO	1.20458
TRMU	1.23044
TRNAU1AP	1.27756
TRNP1	1.32696
TRPA1	1.6245
TRPC3	1.32648
TRPC7	1.28668
TRPM7	1.34495
TRPV2	1.48908
TSC22D3	1.21001
TSKU	1.24159
TSPAN10	1.38804
TSPAN12	1.40082
TSPAN5	1.22183
TSPAN8	1.53758
TSPEAR-AS2	1.20904
TUBB2A///TUBB2B	1.27328
TUBB4A	1.24791
TUBE1	1.66029
TULP4	1.59009
TVP23B	1.2176
TXN	1.20065
TXNDC11	1.38094
TXNDC15	1.23921
TXNL4A	1.22494
TYR	1.78686
U2AF1///U2AF1L5	1.23596
UBAC1	1.34212
UBE2Q1	1.31134
UBE2Q2P6	1.23299
UBE2QL1	2.21342
UBL4A	1.22401
UCHL5	1.2694
UCK1	1.25471
UFM1	1.27782
UGGT2	1.30464
UGT1A1///UGT1A10///UGT1A3///UGT1A4///UGT1A5///UGT1A6///UGT1A7///UGT1A8///UGT1A9	1.50096
UGT1A1///UGT1A10///UGT1A4///UGT1A6///UGT1A8///UGT1A9	1.51982
UGT1A6	1.50982
UGT1A8///UGT1A9	1.28661
ULBP2	1.56768
ULK3	1.34436
ULK4	2.65125
UNK	1.25707
UPP1	2.16957
UQCC1	1.38778
UQCRB	1.28769
UQCRC2	1.23284
USP32	1.35048
VEGFA	1.77829
VLDLR	2.06621
VNN1	1.81299
VPS13C	1.35262
VPS18	1.52223
VTN	1.4085
VWCE	1.22865
VWDE	1.29222
WBSCR22	1.24155
WDR19	1.29229
WDR27	1.90576
WDR35	1.20031
WDR60	1.30265
WDR73	1.29924
WDSUB1	1.29316
WFDC3	1.26075
WHAMMP2	1.20355
WIPI1	1.26275
WISP1	1.29789
WNT5A	1.28751
WNT9A	1.52181
WRAP73	1.29961
WSB1	1.3959
WTAP	1.26421
XIST	1.30247
YIF1B	1.27457
YIPF2	1.28739
YIPF3	1.2513
YTHDF1	1.28351
ZBED3-AS1	1.25205
ZCCHC24	1.20295
ZCCHC9	1.20503
ZDHHC11///ZDHHC11B	1.33559
ZDHHC13	1.23008
ZDHHC23	1.5911
ZDHHC3	1.28661
ZDHHC6	1.25618
ZFAND6	1.23083
ZFAS1	1.30055
ZFP62	1.37631
ZMIZ1-AS1	3.47402
ZNF230	1.23773
ZNF248	1.25846
ZNF330	1.39886
ZNF337	1.22353
ZNF44	1.24572
ZNF469	1.308
ZNF493	1.38663
ZNF503	1.22002
ZNF672	1.21914
ZNF721	1.38817
ZNF81	1.20999
ZNF84	1.25851
ZNRD1	1.54381
ZP1	1.24306
