# Supplementary material for: ASPSCR1::TFE3 orchestrates the angiogenic program of alveolar soft part sarcoma
Source: Nat Commun. 2023 Apr 7;14:1957. doi: 10.1038/s41467-023-37049-z (PMC10082046; doi:10.1038/s41467-023-37049-z)
Supplement: Supplementary file 7 — Supplementary Data 4 [file 41467_2023_37049_MOESM7_ESM.xlsx]

## Sheet: Sheet1
Supplementary Data 4. Genes upregulated in ASPS-KY cells by ASPSCR1-TFE3 knockdown.
Gene Symbol	FC ([KY-siNC] vs [KY-siTFE3])
AASDHPPT	-1.33245
ABCA1	-1.3821
ABCA8	-1.3464
ABHD5	-1.72404
ABI2	-1.40812
ABI3BP	-1.23786
ABL1	-1.23892
ABL2	-1.26174
ACADSB	-1.30105
ACBD5	-1.2453
ACLY	-1.27206
ACSM5	-1.30073
ACSS3	-1.31413
ACTN1	-1.21699
ACTR3	-1.49357
ACVR1	-1.24331
ACVR1C	-5.99459
ACVR2B	-1.27694
ADA	-1.37402
ADAM12	-1.20079
ADAM19	-2.62984
ADAM23	-1.61642
ADAMTS5	-3.43336
ADAMTS6	-1.98458
ADAR	-1.20931
ADCY9	-1.31322
ADD1	-1.20921
ADD3	-1.38818
ADGRE2	-1.69389
ADGRF5	-1.28718
ADNP	-1.28241
AEN	-1.21044
AFAP1L2	-1.30409
AFF4	-1.2179
AGO1///AGO3	-1.33208
AGO2	-1.28181
AGO3	-1.23777
AGPS	-1.25086
AGRN	-1.2279
AHCTF1	-1.42096
AHDC1	-1.36139
AHNAK	-1.30931
AIM1	-1.20171
AJUBA	-1.76722
AK5	-1.44896
AKAP13	-1.29945
AKAP2///PALM2-AKAP2	-1.29266
AKAP9	-1.23726
AKR1C3	-1.34164
AKT3	-1.39591
ALDH2	-1.28043
ALDH6A1	-1.35785
ALDH7A1	-1.28494
ALDH9A1	-1.30559
ALG13	-1.27116
ALG9	-1.3407
ALPK2	-1.45303
AMMECR1	-1.46094
AMPD2	-1.29483
AMPD3	-1.21642
ANAPC10	-1.20824
ANAPC13	-1.36213
ANGPT1	-1.25803
ANKIB1	-1.21628
ANKRA2	-1.27668
ANKRD20A12P///LOC100289026///LOC101060632///LOC101927345///LOC102723799///LOC105369263///LOC105374447///LOC105379272	-1.71598
ANKRD28	-1.22963
ANKRD52	-1.44812
ANP32E	-1.33877
ANTXR1	-1.38568
ANTXR2	-1.39171
ANXA1	-1.36139
ANXA5	-1.21224
ANXA6	-1.5864
AP1G1	-1.23881
AP2A2	-1.3331
AP2B1	-1.24427
APAF1	-1.71641
APH1B	-1.31836
APOBEC3B	-1.21304
APOBEC3G	-1.45924
APOL3	-1.41078
APPBP2	-1.40265
APPL1	-1.34523
AQR	-1.34037
AR	-1.24228
AREL1	-1.25778
ARFGEF1	-1.21981
ARGLU1	-1.31237
ARHGAP15	-1.36368
ARHGAP18	-1.52113
ARHGAP19	-1.26037
ARHGAP23	-1.25912
ARHGAP26	-1.37031
ARHGAP28	-1.93693
ARHGAP32	-1.38793
ARHGAP35	-1.32709
ARHGAP5	-1.40824
ARHGDIB	-1.28768
ARHGEF18	-1.36539
ARHGEF2	-1.51785
ARHGEF3	-1.33594
ARHGEF40	-1.50487
ARID1A	-1.23223
ARID2	-1.23545
ARID4A	-1.31712
ARID4B	-1.28588
ARIH1	-1.24725
ARL15	-1.63511
ARL5B	-1.4914
ARMC1	-1.27448
ARMC8	-1.29408
ARMCX1	-1.25467
ARMCX5	-1.40307
ARNTL	-1.29133
ARPC5	-1.23303
ARRDC3	-1.65156
ARRDC4	-1.22379
ART1	-1.21236
ASAP1	-1.20257
ASB5	-1.30143
ASB9	-1.25103
ASF1A	-1.44181
ASH2L	-1.27272
ASIC1	-1.21549
ASMTL	-1.26199
ASTN2	-1.46637
ATAD2	-1.41336
ATAD2B	-1.29376
ATF1	-1.35496
ATF6	-1.38041
ATF7IP	-1.24945
ATG10	-1.22556
ATG14	-1.26625
ATG2B	-1.26094
ATL3	-1.20137
ATM	-1.20605
ATMIN	-1.36913
ATP2A1-AS1	-1.46962
ATP2B1	-1.23329
ATP6V1A	-1.2066
ATP8B2	-1.23912
ATRX	-1.39312
ATXN1	-1.27961
ATXN10	-1.24044
ATXN3	-1.222
AUTS2	-1.66541
AVEN	-1.32023
AVL9	-1.30093
AVPR1A	-1.27527
AXL	-1.60154
B3GNT5	-1.4234
BACE1	-1.37549
BAHD1	-1.29337
BAIAP2-AS1	-1.4316
BARD1	-1.33167
BAX	-1.21824
BAZ1A	-1.32708
BAZ2A	-1.27032
BAZ2B	-1.56976
BBC3	-1.24807
BBIP1	-1.23906
BBS7	-1.22624
BBX	-2.02169
BCHE	-1.72463
BCL2L11	-1.21011
BCLAF1	-1.25958
BCOR	-1.37028
BEAN1	-1.4234
BFSP1	-1.23404
BGN	-1.38205
BID	-1.34384
BIRC5	-1.31796
BIRC6	-1.2447
BLCAP	-1.31291
BLCAP///LOC105372607///LOC105376973	-1.24131
BLOC1S1-RDH5///RDH5	-1.41643
BMP1	-1.22586
BMP2K	-2.05631
BMS1P20///IGLC2///IGLC3///IGLJ2///IGLJ3///IGLL5///IGLV1-44///IGLV3-19///IGLV3-25	-1.20094
BNC2	-1.37481
BNIP2	-1.39518
BORA	-1.30954
BPTF	-1.36796
BRAF	-1.31868
BRCA2	-1.29072
BRD2	-1.23022
BRD3	-1.35178
BRD7	-1.24627
BRIP1	-1.29252
BRMS1L	-1.23013
BROX	-1.32923
BRWD1	-1.33098
BRWD3	-1.22583
BST2	-1.33382
BTG2	-1.28197
BTN3A3	-1.31234
BVES	-1.49476
C10orf88	-1.43521
C11orf54	-1.22336
C11orf58	-1.20097
C11orf95	-1.52354
C12orf29	-1.20042
C12orf4	-1.41499
C14orf132	-1.29953
C15orf57	-1.26069
C16orf52///LOC102725138	-1.38381
C16orf72	-1.20123
C18orf54	-1.4342
C1orf109	-1.29261
C1orf112	-1.20786
C1orf198	-1.25915
C1orf21	-1.20008
C1orf53	-1.24928
C1QTNF2	-1.24474
C20orf197	-1.58291
C2CD2	-1.35128
C2orf42	-1.25015
C2orf69	-1.21241
C4orf27	-1.23247
C5orf30	-1.25786
C6orf62	-1.22088
C7orf43	-1.27244
C7orf55-LUC7L2///LUC7L2	-1.24621
C7orf60	-1.2057
C7orf73	-1.32153
C8orf44-SGK3///SGK3	-1.42547
C8orf88	-1.23832
CACUL1	-1.29493
CACYBP	-1.21888
CADM3	-1.24634
CALCOCO2	-1.22504
CALM1///CALM2	-1.23965
CAMK2D	-1.45479
CAMK2G	-1.22194
CAMK2N1	-1.23757
CAMSAP2	-1.62891
CAND1	-1.46578
CAP2	-1.23873
CAPRIN1	-1.5516
CARD16	-2.37815
CARD16///CASP1	-1.33498
CARHSP1	-1.21866
CASC3	-1.23587
CASC5	-1.29332
CASK	-1.26707
CASP2	-1.28353
CASP3	-1.41827
CAT	-1.23853
CAV1	-1.33649
CAV2	-1.37611
CAV3	-1.86092
CBFB	-1.3801
CBX2	-1.69497
CBX5	-1.30937
CCDC102B	-1.31575
CCDC117	-1.35187
CCDC141	-1.38982
CCDC169	-1.32542
CCDC186	-1.49744
CCDC34	-1.2721
CCDC50	-1.61935
CCDC71L	-1.58311
CCDC80	-1.20446
CCDC80///LINC01279	-1.99528
CCDC88A	-1.2778
CCDC89	-1.3496
CCDC92	-1.29297
CCL2	-1.53801
CCL5	-1.24408
CCNA2	-1.26127
CCNB1	-1.31261
CCNB2	-1.34036
CCND2	-2.54592
CCND3	-1.741
CCNDBP1	-1.23172
CCNE2	-1.42298
CCNF	-1.21653
CCNG2	-1.80559
CCNI	-1.22464
CCNY	-1.79882
CCP110	-1.20588
CCSAP	-1.26809
CD24	-1.29518
CD82	-1.43604
CDAN1	-1.25308
CDC23	-1.26854
CDC25B	-1.20775
CDC27	-1.34021
CDC37L1	-1.36039
CDC40	-1.37324
CDC42BPA	-1.32549
CDC42EP3	-2.62313
CDC42SE2	-1.44731
CDC73	-1.25364
CDCA3	-1.35615
CDH15	-1.98022
CDK13	-1.25342
CDK15	-1.376
CDK17	-1.77008
CDK19	-1.66497
CDK5R1	-1.61256
CDK6	-1.27411
CDKN1A	-1.5272
CDKN1B	-1.54724
CDKN2A	-1.26709
CDKN2C	-1.2516
CDKN3	-1.27084
CDON	-1.43516
CDV3	-1.27825
CDYL	-1.23456
CECR2	-2.31444
CELF1	-1.25583
CELSR3	-1.26044
CENPO	-1.22628
CENPU	-1.30667
CEP112	-1.39873
CEP170	-1.25084
CEP19	-1.23945
CEP44	-1.29428
CEP57	-1.30111
CEP68	-1.50407
CEP76	-1.23844
CEP78	-1.32904
CEP85L	-1.32236
CES2	-1.20652
CFAP20	-1.20755
CFAP97	-1.27718
CFH	-1.24389
CFH///CFHR1	-1.45968
CFHR2	-1.25804
CFL2	-1.59084
CGGBP1	-1.34861
CHAMP1	-1.40152
CHD1	-1.30904
CHD2	-1.26768
CHD4	-1.35958
CHD7	-1.41736
CHD8	-1.23531
CHD9	-1.43796
CHIC1	-1.7878
CHMP3///RNF103-CHMP3	-1.25965
CHN1	-1.25462
CHRNA1	-1.65085
CHRNA3	-1.57651
CIR1	-1.24607
CIRBP	-1.21992
CIT	-1.31278
CIZ1	-1.20039
CKAP2	-1.38122
CKAP5	-1.21877
CLASP2	-1.203
CLCN5	-1.53294
CLIC4	-1.36518
CLIC6	-1.54949
CLLU1///LOC100507616	-1.31385
CLOCK	-1.28615
CLSTN2	-1.21106
CMPK2	-1.40894
CMTM8	-1.3481
CNIH3	-1.27902
CNKSR3	-1.20137
CNN2	-1.4801
CNOT6	-1.46547
CNOT6L	-1.37377
CNOT7	-1.20841
CNOT8	-1.24336
CNRIP1	-1.23102
COL14A1	-1.26184
COL15A1	-1.37868
COL16A1	-1.30681
COL1A2	-1.40053
COL27A1	-1.87075
COL3A1	-1.39046
COL4A1	-1.25794
COL4A4	-1.35199
COL5A1	-1.42724
COL5A2	-1.35703
COL5A3	-1.23646
COLEC12	-1.30634
COPG2	-1.27351
CORO6	-1.32406
COTL1	-1.5807
CPA4	-1.22565
CPPED1	-1.22182
CPS1	-1.21886
CPT1A	-1.20348
CREB1	-1.23239
CREB5	-1.56834
CREBBP	-1.27017
CREBL2	-1.42895
CREBRF	-1.9657
CRIP2	-1.5928
CROT	-1.30211
CRTC3	-1.2341
CRYZL1	-1.20031
CSGALNACT2	-1.71258
CSH1	-1.46206
CSH1///CSHL1	-1.50978
CSH2	-1.46898
CSHL1	-1.21621
CSNK1D	-1.22703
CSNK1G1	-1.36854
CSNK1G3	-1.29336
CSNK2A1	-1.24334
CSNK2A2	-1.25729
CSRP2	-1.36208
CSTF2T	-1.28856
CSTF3	-1.23614
CTCF	-1.2214
CTDSP1	-1.33255
CTDSP2	-1.22051
CTDSPL	-1.28936
CTDSPL2	-1.44401
CTHRC1	-3.02152
CTNND1///TMX2-CTNND1	-1.63981
CTPS2	-1.50727
CTSO	-2.46492
CTSS	-1.23761
CTTNBP2NL	-1.21798
CUL2	-1.31806
CUL3	-1.31777
CUL4B	-1.29996
CUX1	-1.57447
CUZD1	-1.79725
CXCL14	-1.32556
CXXC5	-1.45254
CYAT1///IGLC1///IGLC2///IGLC3///IGLC7///IGLJ3///IGLL5///IGLV1-44///IGLV3-25///IGLV4-3	-1.41403
CYB5R2	-1.26082
CYLD	-2.03428
CYSRT1	-1.21748
CYTH2	-1.21192
DACT1	-3.6456
DAG1	-1.49955
DAPK1	-1.25338
DBN1	-1.21346
DBT	-1.30677
DCAF10	-1.36885
DCAF12	-1.25693
DCAF6	-1.20852
DCAF7	-1.39867
DCLK1	-1.33102
DCLRE1B	-1.20868
DCN	-1.39043
DCP1B	-1.25829
DCP2	-2.22993
DCTN4	-1.2489
DCUN1D1	-1.44166
DCUN1D4	-1.23815
DDAH2	-1.28476
DDB2	-1.56255
DDHD1	-1.30605
DDI2	-1.35307
DDIT4L	-1.40725
DDX18	-1.21971
DDX46	-1.21949
DDX5	-1.21152
DDX52	-1.36722
DDX58	-1.34014
DDX6	-1.21584
DDX60	-1.58859
DENND1B	-1.48993
DENND4A	-1.22941
DENND5B	-1.27898
DENND6A	-1.54952
DENR	-1.2121
DEPDC1	-1.30077
DESI2	-1.81945
DHTKD1	-1.21611
DHX58	-1.20562
DIAPH3	-1.23762
DICER1	-1.43357
DIO2	-1.39373
DIP2B	-1.2554
DIS3	-1.23752
DIXDC1	-1.27152
DLEU2	-1.26021
DLEU2///DLEU2L	-1.35125
DLG1	-1.22316
DLG5	-1.51219
DNAJB4	-1.38051
DNM3OS	-1.23982
DNMT3A	-1.28785
DOCK1	-1.32663
DOCK10	-1.29549
DOCK5	-1.46755
DOCK6	-1.23001
DOCK9	-2.27989
DOK1	-1.22662
DOPEY1	-1.24717
DPP8	-1.21719
DTL	-1.23442
DTX3L	-1.51354
DUBR	-1.64218
DUSP27	-1.49556
DUSP4	-1.79127
DUSP6	-1.31922
DUXAP8///LINC01296	-1.60037
DYNC1I2	-1.31542
DYNC1LI1	-1.33928
DYNC2LI1	-1.26636
DYRK2	-1.46163
DYSF	-1.2601
DZIP1	-1.37881
E2F3	-1.24745
EAPP	-1.30475
EBF1	-1.28732
EBF3	-1.64177
ECH1	-1.29068
ECT2	-1.20316
EEA1	-1.27487
EEF1A1	-1.56591
EFR3A	-1.20718
EIF1AX	-1.20359
EIF2AK1	-1.22172
EIF2B2	-1.42094
EIF3H	-1.42462
EIF4E2	-1.24934
EIF4EBP2	-1.3545
ELF2	-1.25293
ELK3	-1.43053
ELL2	-1.58615
ELMSAN1	-1.38807
EML1	-1.42716
EML4	-1.26732
EML6	-1.52379
EMP2	-1.35594
ENAH	-1.33161
ENC1	-1.75771
ENY2	-1.28057
EOGT	-1.29412
EP300	-1.27681
EP400	-1.20463
EPB41L3	-1.40892
EPB41L4A	-1.33864
EPB41L4A-AS1	-1.22029
EPC2	-1.3042
EPHA2	-1.31097
EPHA7	-1.34341
EPM2AIP1///TRANK1	-1.24475
EPS15	-1.38663
EPSTI1	-1.31394
ERBB2IP	-1.32421
ERC1	-1.52611
ERCC5	-1.25686
ERCC6L2	-1.35517
ERRFI1	-1.42314
ESR1	-1.2675
ESYT3	-1.28849
ETNK1	-1.27254
ETS1	-1.37603
ETV5	-1.2389
ETV6	-1.29816
EVI2A	-1.36122
EVI5	-1.28527
EXOC4	-1.22696
EXOC5	-1.20979
EXOSC6	-1.21121
EYA1	-1.33513
F2RL2	-1.3025
FAM110B	-1.33464
FAM111A	-1.25901
FAM114A1	-1.33598
FAM114A2	-1.25491
FAM117A	-1.54501
FAM120C	-1.44742
FAM122B	-1.25235
FAM126B	-1.20209
FAM132B///HMGA1	-2.06434
FAM133A	-1.38984
FAM13B	-1.27113
FAM13C	-2.30493
FAM160B1	-1.22519
FAM161A	-1.24227
FAM184A	-1.28429
FAM196A	-1.26212
FAM208A	-1.29754
FAM20A	-1.30776
FAM212B///LOC101928718	-1.3225
FAM213A	-1.39574
FAM214A	-1.64781
FAM217B	-2.15366
FAM21A///FAM21C	-1.2285
FAM21C	-1.29619
FAM24B	-1.35809
FAM3C	-1.31228
FAM49B	-1.29329
FAM64A	-1.31149
FAM65B	-1.69329
FAM73A	-1.60467
FAM83D	-1.23283
FANCD2	-1.20429
FARP2	-1.28728
FBLN1	-1.21023
FBN1	-1.50686
FBXL13	-3.14924
FBXL17	-1.2464
FBXL20	-1.46005
FBXO11	-1.36746
FBXO3	-1.24829
FBXO5	-1.23154
FBXW7	-1.25693
FCHO2	-1.53279
FDFT1	-1.20682
FECH	-1.22652
FERMT2	-1.71506
FGFR4	-1.65355
FHL1	-1.26265
FHOD1	-1.30366
FIGN	-1.35791
FILIP1	-1.26257
FILIP1L	-1.72221
FITM1	-1.31456
FJX1	-1.45292
FKBP7	-1.78727
FKTN	-1.44264
FLJ10038///GABPB1	-1.24562
FLNC	-1.30748
FLOT2	-1.24961
FLRT3	-1.24196
FLVCR2	-1.20479
FMO3	-1.22505
FMR1	-1.61105
FN1	-1.23469
FNBP1	-1.21944
FNDC3A	-1.25439
FNDC3B	-1.21497
FNDC5	-3.37375
FOLR1	-1.40015
FOSL2	-1.26561
FOXJ2	-1.27791
FOXM1	-1.2064
FOXN2	-1.57644
FOXN3	-1.47456
FOXO1	-1.26665
FOXO3	-1.51332
FOXO3///FOXO3B	-1.29971
FOXO6	-1.92067
FOXP2	-1.3763
FOXP4	-1.20717
FRMD4B	-1.58401
FRMD5	-1.45755
FRMD6	-1.43534
FRY	-1.29266
FSD1L	-1.3347
FTO	-1.21016
FUS	-1.21955
FUT4	-1.23802
FUT8	-1.31584
FXR1	-1.21967
FXYD6	-1.23423
FYCO1	-1.24668
FYN	-1.23555
FZD2	-1.20629
FZD5	-1.49316
G2E3	-1.39675
G3BP2	-1.22282
GAB1	-1.23868
GALNT1	-1.20852
GALNT15	-1.28533
GALNT4///POC1B-GALNT4	-1.22768
GALNT7	-1.32137
GAN	-1.35136
GAPVD1	-1.24811
GAREM1	-1.36903
GAS1	-1.47996
GATM	-1.42563
GATSL2	-1.21641
GATSL3	-1.32153
GBP1	-1.96767
GBP2	-1.24497
GBP3	-1.32875
GCA	-1.29376
GCC2	-1.33999
GCOM1///POLR2M	-1.25067
GDF15	-1.23258
GEMIN5	-1.22574
GEMIN8	-1.26748
GEN1	-1.2372
GFPT1	-1.23789
GGA2	-1.4331
GGPS1	-1.28265
GID4	-1.2061
GID8	-1.22317
GIMAP2	-1.63074
GJA9-MYCBP///MYCBP	-2.00384
GLCCI1	-1.29748
GLDN	-1.20609
GLE1	-1.21959
GLI3	-1.34484
GLIPR2	-1.43271
GLIS3	-1.43588
GLS	-1.22598
GLTSCR1L	-1.36222
GLUL	-1.21882
GMEB1	-1.3016
GMFB	-1.24393
GMPS	-1.3185
GNAI2	-1.32058
GNAQ	-1.35402
GNAS	-1.20145
GNB4	-1.45496
GNB5	-1.23706
GNG12	-1.23051
GNG2	-1.36455
GNPNAT1	-1.78056
GOLT1B	-1.51299
GOPC	-1.20349
GPALPP1	-1.26391
GPATCH2	-1.21691
GPATCH2L	-1.23421
GPBP1	-1.37932
GPM6B	-1.25465
GPR137C	-1.35596
GPR161	-1.36213
GPR180	-1.41306
GPR21///RABGAP1	-1.42642
GPSM2	-1.20069
GPX3	-1.47004
GRAMD3	-1.25879
GRB2	-1.27783
GSE1	-1.36841
GSK3B	-1.35917
GSN	-1.40888
GSPT1	-1.23477
GSPT2	-1.20692
GSTCD	-1.37966
GTDC1	-1.23863
GTF2A1	-1.21597
GTF2B	-1.37225
GTF2E1	-1.23531
GTF2H1	-1.20485
GTF2I///GTF2IP1///GTF2IP4	-1.26586
GTF3C4	-1.32233
GUCY1A2	-1.50068
GXYLT1	-1.75315
GXYLT2	-1.39061
H19///LOC102724852	-1.4861
H1FX	-1.32553
H2AFV	-1.3974
H2AFX	-1.33001
H2AFY	-1.24833
H2BFS///LOC102724334	-2.0076
H3F3A	-1.28233
H3F3A///H3F3AP4	-1.32986
H3F3B	-1.34063
HADH	-1.20244
HBP1	-1.39466
HDAC2	-1.25164
HDAC5	-1.29358
HDGF	-1.25807
HDHD2	-1.31434
HDLBP	-1.22821
HEATR1	-1.43595
HEATR5B	-1.27969
HECA	-1.58807
HECTD2	-1.54229
HEG1	-1.2799
HELZ2	-1.22114
HERC4	-1.25345
HERC5	-1.77872
HEXIM1	-1.3993
HEY1	-1.32616
HEYL	-1.38152
HGSNAT	-1.3388
HIF1AN	-1.29536
HIP1	-1.50306
HIPK1	-1.2876
HIPK2	-1.39669
HIPK3	-1.28315
HIRIP3	-1.24781
HIST1H1C	-1.50159
HIST1H2AC	-2.41177
HIST1H2BC	-1.62108
HIST1H2BD	-2.17899
HIST1H2BE	-1.51602
HIST1H2BH	-1.55389
HIST1H2BI	-1.41006
HIST1H2BK	-1.60502
HIST2H2AA3///HIST2H2AA4	-1.53307
HIST2H2BE	-1.74435
HIVEP2	-1.3525
HMBOX1	-1.22148
HMGB1	-1.25999
HMGB3	-1.25559
HMGN1	-1.24263
HN1	-1.45173
HNMT	-1.33823
HNRNPA0	-1.23553
HNRNPC	-1.21122
HNRNPDL	-1.41241
HNRNPLL	-1.36496
HNRNPR	-1.30003
HNRNPU	-1.2565
HNRNPUL2	-1.28405
HOMER3	-1.23898
HOOK3	-1.27674
HOXA10	-1.35701
HOXC6	-1.23631
HP1BP3	-1.22087
HS2ST1	-1.23874
HSD17B11	-1.2583
HSD17B8	-1.32936
HSPB1	-1.25881
HSPB3	-1.29687
HSPG2	-1.47549
HTRA1	-1.32219
ICK	-1.29786
IDE	-1.53514
IER3IP1	-1.31918
IER5	-1.24478
IER5L	-1.22169
IFFO1	-1.21501
IFI35	-1.35513
IFI44	-1.59483
IFI44L	-2.15704
IFIH1	-1.30184
IFIT2	-1.31411
IFIT3	-1.43053
IFIT5	-1.29195
IFITM1	-1.33129
IFITM1///IFITM2	-1.32524
IFITM2	-1.2133
IFITM3	-1.20198
IFNAR1	-1.22331
IFNAR2	-1.23041
IFT88	-1.24206
IGDCC4	-1.90679
IGF2BP3	-1.47585
IGFBP5	-1.23086
IGIP	-1.20761
IGLC1	-1.5458
IGLC1///IGLC2///IGLV4-3	-1.99989
IL17RD	-1.41841
IL1RAP	-1.40626
ING3	-1.25482
INO80B-WBP1///WBP1	-1.36789
INPP4A	-1.24843
INPP4B	-1.40103
INPP5A	-1.65459
INPPL1	-1.24044
INTS12	-1.20565
INTS6	-1.23818
IP6K2	-1.26173
IPO5	-1.21678
IPO7	-1.25673
IPO8	-1.21581
IPO9	-1.34626
IQCJ-SCHIP1///SCHIP1	-1.69142
IQGAP3	-1.30406
IQSEC1	-1.44762
IREB2	-1.33734
IRF1	-1.48531
IRF2	-1.27169
IRF2BP2	-1.27594
IRS1	-1.27492
ITGA1	-1.63302
ITGA4	-1.58024
ITGA7	-1.42797
ITGB8	-1.30936
ITPRIPL2	-1.24407
JADE1	-1.30956
JAK1	-1.29272
JAM2	-1.20063
JARID2	-1.43152
JAZF1	-1.7311
JMJD1C	-1.33767
JMY	-1.56304
JUN	-1.20635
JUP	-1.61182
KAT2B	-1.82713
KAT6A	-1.27804
KAT6B	-1.2859
KATNAL1	-1.23989
KBTBD6	-1.39364
KBTBD7	-1.4063
KCNH2	-1.30978
KCNQ4	-1.53445
KCTD10	-1.34403
KCTD12	-1.3271
KCTD20	-1.21314
KCTD3	-1.20008
KDM1A	-1.21461
KDM3B	-1.3884
KDM4A	-1.26135
KDM5A	-1.25938
KDM5B	-1.28327
KDM6A	-1.29592
KHNYN	-1.24672
KIAA0226L	-1.66357
KIAA0430	-1.40258
KIAA0754///MACF1	-1.22781
KIAA0922	-1.53956
KIAA1107	-1.20316
KIAA1143	-1.28914
KIAA1147	-1.54394
KIAA1217	-1.3538
KIAA1429	-1.21708
KIAA1468	-1.27339
KIAA1524	-1.49759
KIAA2026	-1.29776
KIF11	-1.30142
KIF13A	-1.38224
KIF13B	-1.32984
KIF14	-1.22369
KIF15	-1.23833
KIF1B	-1.38322
KIF20A	-1.29671
KIF23	-1.27867
KIF2A	-1.32473
KIF3A	-1.2781
KIFC1	-1.20949
KIRREL	-1.40379
KLF10	-1.51308
KLF2	-1.27115
KLF3	-2.92288
KLF6	-1.41057
KLHDC10	-1.36303
KLHDC3	-1.32098
KLHDC8B	-1.59393
KLHL13	-1.42433
KLHL2	-1.30726
KLHL23	-1.22302
KLHL23///PHOSPHO2-KLHL23	-1.34993
KLHL24	-1.24767
KLHL28	-1.28132
KLHL36	-1.20281
KLHL4	-1.43588
KLHL41	-1.92935
KLHL5	-1.41754
KLHL8	-1.21886
KMT2A	-1.25908
KMT2C	-1.27928
KMT2D	-1.35646
KMT2E	-1.47623
KMT5A	-1.28637
KMT5B	-1.3116
KPNA1	-1.30532
KPNA3	-1.23829
KPNA4	-1.29131
KPNA5	-1.51437
KPNA6	-1.22031
KPNB1	-1.24122
KREMEN1	-1.34119
KY	-1.37223
LAMA5	-1.29401
LAMC1	-1.24353
LAMP2	-1.34898
LANCL2	-1.24156
LAPTM5	-1.37088
LARP6	-1.42305
LATS1	-1.35939
LATS2	-1.39727
LCOR	-1.76649
LCORL	-1.31869
LFNG	-2.48301
LGALS9	-1.24157
LGR4	-1.31498
LIMA1	-1.217
LIMS1	-1.27173
LIN7C	-1.23118
LINC00094	-1.21799
LINC00511///LINC00673	-1.34476
LINC00936	-1.26239
LINC01088	-1.27428
LINC01116	-1.43403
LLGL1	-1.21617
LLPH	-1.39242
LMBR1L	-1.21175
LMNA	-1.20029
LMNB1	-1.35741
LMO7	-1.54011
LOC100288675	-1.55481
LOC100505664	-2.09006
LOC100506403///RUNX1	-1.60192
LOC100506725	-1.2576
LOC100996732	-1.27918
LOC101927027	-1.37668
LOC101927752	-1.42593
LOC101929504	-1.47796
LOC101929726	-3.45394
LOC101929787	-1.20449
LOC102724002	-1.59584
LOC102724229///RASA4	-2.63341
LOC102724229///RASA4///RASA4B///RASA4CP	-1.42536
LOC103021295///UBE2G1	-1.2636
LOC104968398	-1.29588
LOC105374954	-1.30172
LOC105376575///NUCB2	-1.21591
LOC105379173	-1.25169
LOC283357	-1.20556
LOC285556	-1.58932
LOC286052///TMEM65	-1.36234
LOC728392	-1.6078
LOC81691	-1.28838
LONRF1	-1.29179
LOXL1	-1.5614
LOXL1-AS1	-1.74364
LPAR2	-1.21304
LPAR6	-1.43581
LPCAT2	-1.23493
LPGAT1	-1.28198
LPP	-1.47053
LRCH1	-1.2507
LRIG1	-1.40169
LRRC17	-1.78999
LRRN4CL	-1.32305
LSM11	-1.23961
LSM14A	-1.21632
LSM8///NAA38	-1.25034
LURAP1L	-1.53204
LZIC	-1.24396
LZTFL1	-1.29548
LZTS1	-1.27894
MACROD2	-1.21061
MAF	-1.44558
MAGED2	-1.23602
MAGEE1	-1.22889
MAGI2	-1.27315
MAGOHB	-1.28404
MAMDC2	-1.96013
MAMLD1	-1.22246
MAP1B	-1.20819
MAP2	-2.62658
MAP2K4	-1.28277
MAP2K6	-1.26895
MAP3K1	-1.3459
MAP3K7	-1.25472
MAP3K7CL	-3.07851
MAP4	-1.22228
MAP4K3	-1.35965
MAP4K4	-1.29621
MAP4K5	-1.2944
MAP7D1	-1.26304
MAPK1	-1.20311
MAPK1IP1L	-1.27971
MAPK6	-1.36964
MAPK8	-1.21477
MAPRE2	-1.331
Mar3	-1.62725
MARCKS	-1.83813
MARK3	-1.20351
MAST4	-1.32485
MASTL	-1.28979
MAVS	-1.27835
MBNL3	-1.32513
MBOAT1	-1.44431
MBOAT2	-1.49738
MCAM	-1.21383
MCL1	-1.20094
MCM9	-1.28525
MDM2	-1.24904
MEAF6	-1.2377
MECOM	-1.39984
MED1	-1.31891
MED13L	-1.35297
MED14	-1.24108
MED21	-1.32535
MED24	-1.20343
MED25	-1.34271
MED28	-1.30179
MEF2A	-1.35296
MEF2C	-1.24894
MEF2D	-1.25404
MEGF10	-3.9442
MEST	-2.12998
METAP1	-1.21272
METAP2	-1.34923
METTL13	-1.22344
METTL14	-1.23643
METTL6	-1.29863
MEX3B	-1.57958
MEX3D	-1.28538
MFAP4	-1.35503
MGARP	-1.35388
MGEA5	-1.23016
MGME1	-1.25445
MIA3	-1.30709
MIB1	-1.43422
MICAL2	-1.64358
MID1	-1.24331
MIER3	-1.3882
MIR181A2HG	-1.33117
MIR3917///STMN1	-1.32966
MIS18A	-1.21666
MIS18BP1	-1.33171
MKI67	-1.20721
MKL2	-1.33319
MKLN1	-1.28169
MKNK2	-1.27707
MKRN1	-1.23061
MLH1	-1.24902
MLIP	-1.39264
MLLT6	-1.2088
MLXIP	-1.49887
MMP14	-1.27874
MOB1B	-1.2692
MON2	-1.21709
MORF4L1	-1.2115
MOV10	-1.37816
MPHOSPH9	-1.22388
MPP5	-1.28362
MPPE1	-1.25683
MRAP2	-1.57241
MRE11A	-1.26911
MRPL30	-1.22557
MRPL50	-1.24497
MRPS31P5///THSD1	-1.38482
MSN	-1.34068
MSTN	-2.74506
MTAP	-1.23734
MTERF2	-1.33752
MTF1	-1.27921
MTF2	-1.33032
MTMR12	-1.33898
MTMR2	-1.36878
MTMR3	-1.25234
MTMR6	-1.21738
MTMR9	-1.26252
MTUS2	-1.32354
MX2	-1.31435
MXD4	-1.42384
MXRA5	-1.26683
MYCBP2	-1.24
MYF5	-1.30522
MYH9	-1.30146
MYL1	-2.31179
MYLIP	-1.23846
MYLK	-1.51692
MYO10	-1.8193
MYO1B	-1.52718
MYO5A	-1.26865
MYO5B	-1.39493
MYO6	-1.23427
MYO9A	-1.38172
MYOF	-1.20465
MYOZ2	-1.28936
MZT1	-1.2338
NAA50	-1.23279
NAAA	-1.48321
NACC2	-1.49964
NANOS1	-1.23896
NAP1L1	-1.20072
NAP1L3	-1.27977
NAPEPLD	-1.43651
NASP	-1.35365
NAV1	-1.56334
NBR1	-1.29269
NCAM1	-1.50892
NCAPD2	-1.57185
NCAPD3	-1.2387
NCAPG	-1.21758
NCK2	-1.29267
NCKAP5	-1.24933
NCOA1	-1.4352
NCOA2	-1.29185
NDP	-1.3331
NEB	-2.88328
NEDD4	-2.55862
NEDD4L	-1.32089
NEDD9	-1.91309
NEK2	-1.26039
NEK7	-1.38731
NELFA	-1.2153
NELFCD	-1.222
NEMP1	-1.2889
NES	-1.64377
NEURL1B	-1.36227
NEXN	-1.35676
NF1	-1.30169
NFATC3	-1.21915
NFIA	-1.25722
NFIB	-1.30504
NFIC	-1.45483
NFKBIZ	-1.26912
NFYA	-1.22319
NID2	-1.22219
NIPBL	-1.54069
NIPSNAP3B	-1.21639
NISCH	-1.21655
NLK	-1.24599
NLRC5	-1.2783
NMI	-1.64393
NMRK1	-1.2028
NNMT	-1.87303
NOG	-2.48063
NOL9	-1.34918
NOTCH2	-1.22064
NOTCH3	-1.28043
NPAS3	-1.23316
NPEPPS	-1.2004
NPHP3	-1.37941
NQO1	-1.34411
NR2F1	-1.37964
NR3C1	-1.20607
NRAS	-1.34407
NRBP1	-1.2066
NREP	-1.47168
NRIP1	-1.22441
NT5C2	-1.25499
NT5DC1	-1.22845
NT5DC2	-1.2712
NTN4	-1.23489
NUAK1	-1.55087
NUB1	-1.72359
NUCKS1	-1.35232
NUDCD1	-1.407
NUDT12	-1.27006
NUMA1	-1.307
NUP160	-1.26963
NUP58	-1.90584
NUP62CL	-1.2333
NUP98	-1.58752
NUSAP1	-1.30669
NXPE3	-1.23027
OAS1	-1.45148
OAS2	-1.40358
OAS2///OAS3	-1.33445
OASL	-1.50483
OBSL1	-1.3787
OCRL	-1.6362
OGFRL1	-1.25402
OIP5-AS1	-1.35189
OLFML2B	-3.54781
OLFML3	-2.13742
OPTN	-1.31937
OR7A5	-1.33971
ORMDL3	-1.22647
OSBPL3	-1.22786
OSBPL6	-1.29545
OSBPL8	-1.29636
OSER1	-1.45213
OTUD1	-1.24341
OTUD4	-1.25158
OTUD6B	-1.24816
OXR1	-1.2132
P2RX7	-1.36603
PABPC4L	-1.27422
PAFAH1B1	-1.30305
PAFAH1B2	-1.28147
PAGR1	-1.23937
PAK1	-1.25699
PALLD	-1.40928
PALMD	-1.35547
PAN3	-1.28282
PANX1	-1.38528
PAPOLG	-1.4051
PAPPA	-1.63666
PAPSS1	-1.24529
PARP12	-1.24655
PARP14	-1.39409
PARP9	-1.41313
PAX3	-1.23434
PBDC1	-1.20374
PBRM1	-1.48024
PBX1	-1.26283
PBX2	-1.2972
PBX3	-1.523
PBXIP1	-2.00017
PCBP4	-1.32122
PCDHB14	-1.23811
PCDHGA1///PCDHGA10///PCDHGA11///PCDHGA12///PCDHGA2///PCDHGA3///PCDHGA4///PCDHGA5///PCDHGA6///PCDHGA7///PCDHGA8///PCDHGA9///PCDHGB1///PCDHGB2///PCDHGB3///PCDHGB4///PCDHGB5///PCDHGB6///PCDHGB7///PCDHGC3///PCDHGC4///PCDHGC5	-1.23785
PCDHGC3	-1.25487
PCGF2	-1.20944
PCLO	-1.22832
PCM1	-1.51975
PCYOX1L	-1.30123
PDCD4	-1.43501
PDE10A	-1.35438
PDE1A	-1.32569
PDE4B	-1.30356
PDE4D	-1.32261
PDE5A	-1.44774
PDGFRB	-1.25134
PDK4	-1.334
PDLIM1	-1.34709
PDLIM3	-2.1063
PDLIM4	-1.42843
PDS5B	-1.64981
PDZRN3	-1.80124
PEG10	-2.05625
PER2	-1.55589
PEX11B	-1.21267
PEX7	-1.2012
PFN2	-1.22402
PGAP1	-1.35474
PGBD5	-1.50054
PGM2L1	-3.27079
PGM3	-1.33391
PHC3	-1.21087
PHF11	-1.48259
PHF13	-1.27052
PHF14	-1.26205
PHF19	-1.22264
PHF2	-1.21596
PHF21A	-1.20254
PHF23	-1.24766
PHF3	-1.2837
PHF6	-1.22212
PHIP	-1.32935
PHLDA1	-1.33654
PHLDA3	-1.393
PHLDB2	-1.44196
PHLPP2	-1.35597
PI15	-1.47886
PIAS1	-1.32867
PIAS3	-1.26225
PID1	-1.57531
PIK3C3	-1.29399
PIK3CA	-1.32508
PIK3R1	-1.36478
PIK3R2	-1.38011
PIK3R3	-1.85502
PIKFYVE	-1.21612
PITPNA	-1.31946
PITPNB	-1.2083
PJA2	-1.31508
PKDCC	-1.23855
PKIA	-1.46846
PKIG	-1.39723
PLAA	-1.23548
PLAGL2	-1.39706
PLAT	-1.52116
PLCB1	-1.26532
PLCD4	-1.50885
PLEKHA1	-1.24363
PLEKHA8	-1.34898
PLEKHM3	-1.22575
PLEKHO1	-1.25655
PLPP1	-1.22573
PLSCR4	-1.47211
PLXNB2	-1.22737
PLXNC1	-1.30358
PLXND1	-1.6393
PM20D2	-1.23531
PMAIP1	-1.21997
PMF1	-1.35139
PNMA2	-1.29238
PNRC1	-1.33506
PNRC2	-1.44478
POC5	-1.22668
PODXL	-1.44943
POGZ	-1.31864
POLR1D	-1.22771
POLR2A	-1.23607
POLR3GL	-1.28734
POM121C	-1.23315
POMZP3///ZP3	-1.20522
PPARA	-1.31965
PPFIBP1	-1.37545
PPIA	-1.24136
PPIG	-1.20686
PPM1A	-1.28596
PPM1B	-1.22664
PPM1D	-1.531
PPM1F	-1.21836
PPM1K	-1.2219
PPP1CA	-1.20206
PPP1CB	-1.22833
PPP1CC	-1.21723
PPP1R10	-1.4186
PPP1R12A	-1.54077
PPP1R14B	-1.30878
PPP1R18	-1.39776
PPP2CA	-1.3229
PPP2R1B	-1.7046
PPP2R2B	-1.30627
PPP2R3A	-1.37831
PPP2R5C	-1.3073
PPP2R5D	-1.29476
PPP2R5E	-1.3981
PPP3CA	-1.34707
PPP3CB	-1.22314
PPP4R2	-1.20322
PPP6C	-1.46977
PQLC3	-1.27717
PRKACB	-1.21715
PRKAR2A	-1.34711
PRKCI	-1.20055
PRKD1	-1.93121
PRKD3	-1.33598
PRKX	-1.62405
PRKX///PRKY	-1.38033
PRMT2	-1.27073
PROSC	-1.20574
PROSER1	-1.30147
PRPF40A	-1.23803
PRPS1	-1.21871
PRR11	-1.31085
PRR14L	-1.29248
PRR5L	-1.24458
PRRC2B	-1.33096
PRRG4	-1.21888
PRSS23	-1.30721
PRTG	-1.25038
PRUNE2	-1.20416
PSAT1	-1.26701
PSD3	-1.20822
PSIP1	-1.42289
PSMA5	-1.26862
PSMB10	-1.31828
PSMC2	-1.38704
PSMD5-AS1	-1.24965
PSMD7	-1.29429
PSME1	-1.27375
PSME2	-1.21221
PSME4	-1.34841
PSMG2	-1.202
PSPC1	-1.31994
PSRC1	-1.21743
PSTK	-1.21741
PTBP3	-1.30684
PTCH1	-1.3867
PTEN	-1.22197
PTEN///PTENP1	-1.21308
PTER	-1.25521
PTGER4	-2.01273
PTK2	-1.24283
PTOV1	-1.23318
PTPN12	-1.2081
PTPN14	-1.41607
PTPN21	-1.40627
PTPN4	-1.46576
PTPRD	-1.20294
PTPRJ	-1.59314
PUM1	-1.26449
PUM2	-1.20266
PURB	-1.72262
PWAR6	-1.21551
PWWP2A	-1.27319
PXYLP1	-1.85593
QKI	-1.40004
QRICH1	-1.2099
QSER1	-1.22214
R3HDM2	-1.25693
RAB11FIP1	-1.72537
RAB11FIP2	-1.61264
RAB15	-1.42972
RAB21	-1.21473
RAB22A	-1.46163
RAB23	-1.23684
RAB2A	-1.2202
RAB40B	-1.66669
RABGAP1L	-2.15093
RAC2	-1.26956
RAD21	-1.33737
RAD23B	-1.21602
RAD51AP1	-1.27176
RAD51L3-RFFL///RFFL	-1.2222
RAI14	-1.32934
RALBP1	-1.3041
RALGPS2	-1.23234
RAN	-1.41176
RANBP2	-1.23556
RAP1A	-1.32593
RAP2B	-1.30412
RAP2C	-1.52303
RAPGEF2	-1.24105
RAPH1	-1.95535
RARA	-1.23119
RARRES3	-1.67655
RASA1	-1.29648
RASA2	-1.4063
RASA3	-1.34105
RASSF6	-1.24865
RASSF8	-1.23789
RB1CC1	-1.24458
RBBP4	-1.21046
RBFOX1	-1.28476
RBFOX2	-1.55087
RBM14-RBM4///RBM4	-1.30693
RBM15	-1.23501
RBM43	-1.6496
RBM4B	-1.25326
RBM5	-1.21971
RBMS2	-1.43534
RBMS3	-2.05692
RBMXL1	-1.30434
RBP1	-2.02496
RBPJ	-1.28338
RC3H1	-1.23157
RC3H2	-1.44744
RCAN2	-1.84441
RCBTB2	-1.42138
RCC2	-1.25378
RCOR1	-1.23016
RCOR3	-1.41547
RCSD1	-1.28198
RDH5	-1.46142
RDX	-1.25874
REEP1	-1.59839
RERE	-1.22203
REV3L	-2.00777
RFTN1	-1.53636
RFX5	-1.28158
RFX7	-1.63127
RFXANK	-1.27148
RGL2	-1.38558
RGMB	-1.42184
RGPD5///RGPD6///RGPD8	-1.55132
RGS16	-1.20269
RGS2	-1.28506
RHNO1	-1.22296
RHOB	-2.0107
RHOBTB1	-2.1361
RHOBTB3	-1.29166
RHOC	-1.21412
RICTOR	-1.43379
RIF1	-1.34143
RIMS3	-2.11397
RIN2	-1.6026
RIOK2	-1.32579
RLF	-1.22274
RLIM	-1.22615
RNASEH2B	-1.27498
RNASEL	-1.80718
RNF157	-1.27938
RNF169	-1.20962
RNF20	-1.22847
RNF213	-1.25944
RNF217	-1.8161
RNF220	-1.26753
RNF24	-1.20043
RNF38	-1.60343
RNF44	-1.20944
ROBO1	-1.35715
ROCK1	-1.23151
ROCK2	-1.43593
RP2	-1.33539
RPL22	-1.29591
RPL7L1	-1.28494
RPP40	-1.43622
RPRD2	-1.30981
RPS15A	-1.68151
RPS27L	-1.20059
RPS6KA3	-1.20959
RPS6KA5	-1.88979
RPS6KB1	-1.21756
RQCD1	-1.21871
RRAS	-1.46558
RRAS2	-1.3154
RREB1	-1.32224
RRM2B	-1.45122
RSAD2	-1.98054
RSBN1L	-1.21752
RSF1	-1.41063
RSPRY1	-1.22447
RTF1	-1.2658
RTKN	-1.29441
RTN2	-2.00328
RUFY2	-1.20125
RUNX1-IT1	-1.85073
RUNX2	-1.3619
RWDD4	-1.26166
S100A13	-1.33654
S100PBP	-1.53622
SACS	-1.20303
SAMD9	-1.58439
SAMD9L	-1.48898
SAMHD1	-1.24975
SAP30L	-1.48371
SASS6	-1.22858
SBF2	-1.23486
SBNO1	-1.46833
SCAF11	-1.27625
SCAF8	-1.20403
SCG2	-1.24883
SCN3A	-1.74013
SCN5A	-1.70976
SCRN1	-1.30745
SCYL2	-1.40275
SDAD1	-1.22767
SDC3	-1.34833
SDE2	-1.25261
SDPR	-1.53643
SEC14L1	-1.27301
SEC23B	-1.26398
SEC24A	-1.72115
SEC31A	-1.24381
SECISBP2	-1.26144
SELENBP1	-1.622
SEMA3G	-1.79982
SEMA4C	-1.53959
SEMA6B	-1.29029
SEMA7A	-1.41494
SENP6	-1.24096
SENP7	-1.2903
Sep10	-1.23189
Sep11	-1.30311
Sep7	-1.25443
Sep9	-1.21892
SEPN1	-1.21968
SEPP1	-3.02235
SERBP1	-1.29887
SERPINB1	-1.2102
SERPINF1	-1.21862
SERTAD4	-1.24453
SESN1	-1.78346
SESN3	-2.3387
SESTD1	-1.21019
SETD7	-1.40668
SETX	-1.25982
SF1	-1.23447
SF3A1	-1.25917
SF3B1	-1.29229
SFMBT1	-1.22845
SGCB	-1.43417
SGCD	-1.20327
SH3BGRL	-1.39753
SH3D19	-1.39336
SH3GLB1	-1.7141
SH3KBP1	-1.27031
SH3PXD2A	-1.20445
SH3PXD2B	-1.23861
SHC1	-1.33774
SHISA2	-1.34144
SHISA4	-1.20888
SHOC2	-1.31814
SHROOM3	-1.3324
SIDT2	-1.27468
SIGLEC15	-1.34448
SIM1	-1.91515
SIN3A	-1.58375
SIX1	-1.64524
SIX4	-1.62609
SIX5	-1.22362
SKA2	-1.27296
SKIL	-1.59349
SKP2	-1.42054
SLAIN2	-1.24143
SLC14A1	-1.65626
SLC16A10	-1.35462
SLC22A1	-1.28812
SLC22A4	-1.22419
SLC26A4	-1.35271
SLC27A1	-1.28548
SLC2A12	-1.35702
SLC2A4RG	-1.32561
SLC30A1	-1.2921
SLC30A9	-1.27057
SLC35A3	-1.25326
SLC35D1	-1.28482
SLC38A4	-1.74462
SLC40A1	-2.1452
SLC44A1	-1.22425
SLC44A2	-1.28551
SLC4A7	-1.40382
SLC7A8	-1.36179
SLC8A1	-1.35616
SLC9A3R1	-1.32401
SLC9A7	-1.23382
SLC9A9	-1.28658
SLF2	-1.76603
SLFN12	-1.58186
SLK	-1.22606
SLN	-2.08084
SLU7	-1.22716
SMAD1	-1.69411
SMAD2	-1.24652
SMAD5	-1.2234
SMARCA1	-1.26262
SMARCA2	-1.50264
SMARCA4	-1.24061
SMARCA5	-1.25316
SMARCAD1	-1.25181
SMARCC1	-1.45403
SMARCC2	-1.20684
SMARCD3	-1.37521
SMARCE1	-1.25666
SMC1A	-1.28078
SMC2	-1.26954
SMC4	-1.22873
SMC6	-1.22893
SMCHD1	-1.23048
SMIM14	-1.40091
SMIM15	-1.63971
SMPX	-1.45018
SMURF1	-1.20826
SMURF2	-1.27988
SMYD1	-1.69881
SNAI2	-1.29087
SNTB2	-1.43238
SNX16	-1.26612
SNX18	-1.34306
SNX21	-1.2692
SNX4	-1.28413
SOBP	-1.45684
SOCS5	-1.22737
SOGA1	-1.29988
SOS1	-1.20104
SOS2	-1.32766
SOWAHC	-1.47291
SOX11	-1.57615
SOX4	-1.25701
SOX9	-1.4574
SP1	-1.31506
SP110	-1.24031
SP3	-1.40942
SP4	-1.40223
SPARC	-1.38208
SPATA13	-1.67865
SPATS2	-1.23701
SPATS2L	-1.52007
SPCS3	-1.5444
SPIN1	-1.23089
SPIN4	-1.54487
SPOPL	-1.63379
SPRED1	-1.46707
SPRY2	-1.25116
SPTY2D1	-1.27771
SPX	-1.26094
SRBD1	-1.20273
SRD5A1	-1.26553
SREK1IP1	-1.22618
SRGAP2	-1.24719
SRGAP2///SRGAP2B///SRGAP2C	-1.30552
SRP54	-1.20024
SRPK2	-1.45746
SRPK3	-1.27893
SRR	-1.21711
SRSF7	-1.32827
SSBP2	-1.89765
SSBP3	-1.46945
SSPN	-1.32442
SSU72	-1.40528
SSX2IP	-1.30966
ST13	-1.33421
STAG1	-1.32184
STAG2	-1.41523
STAM2	-1.25978
STARD13	-1.55072
STAU1	-1.23035
STAU2	-1.31987
STIL	-1.27162
STK17B	-1.32614
STK26	-1.54606
STK36	-1.21554
STK38	-1.61281
STMN1	-1.45541
STON2	-1.95134
STRADB	-1.61963
STRN	-1.39243
STX12	-1.23412
STX17	-1.44583
STX1A	-1.21036
STX6	-1.63047
STXBP5	-1.20981
STYX	-1.43964
SUB1	-1.38952
SUCNR1	-1.36005
SUOX	-1.28396
SUPT16H	-1.26161
SUPT20H	-1.22491
SUPT6H	-1.24243
SUSD6	-1.20232
SVBP	-1.22699
SYNC	-1.41058
SYNCRIP	-1.24075
SYNE1	-1.52266
SYNE2	-1.49276
SYNJ1	-1.29138
SYNPO2	-1.32968
SYNPO2L	-1.39538
SYNRG	-1.36692
SYTL4	-1.43351
TAB2	-1.28085
TADA2A	-1.20934
TAF5	-1.23872
TAF9B	-1.58644
TANC1	-1.45978
TANC2	-1.76903
TASP1	-1.21829
TBC1D15	-1.45626
TBC1D19	-1.2436
TBC1D32	-1.2584
TBC1D4	-1.22369
TBC1D5	-1.31871
TBC1D9	-1.84094
TBCB	-1.22159
TBCD	-1.22942
TBCEL	-1.51904
TBL1X	-1.42813
TBL1XR1	-1.65537
TBPL1	-1.28232
TBX15	-1.25399
TBX3	-1.67262
TCAF1	-1.28523
TCAIM	-1.28813
TCEAL7	-1.29265
TCEAL8	-1.24096
TCEB3	-1.29765
TCF12	-1.43964
TCF4	-1.74568
TCF7L2	-1.46103
TDO2	-3.91521
TDP1	-1.30495
TDRD7	-1.66599
TEAD1	-1.36322
TEAD4	-1.27059
TECPR2	-1.20743
TENM2	-1.25235
TES	-1.30097
TET2	-1.48999
TET3	-1.64503
TFCP2	-1.33924
TFDP2	-1.21579
TGFA	-1.41999
TGFB1I1	-1.35237
TGFBR1	-1.25418
TGFBR2	-1.55325
TGIF1	-1.20444
THBS1	-1.3959
THBS2	-1.27638
THOC2	-1.34491
THRAP3	-1.36118
THRB	-1.35484
THUMPD1	-1.53873
TIA1	-1.24785
TIMELESS	-1.21393
TIPRL	-1.24516
TJP1	-1.30255
TJP2	-1.22795
TLCD1	-1.32907
TLE4	-1.32213
TLN2	-1.30299
TLR3	-1.32218
TLR5	-1.51649
TMCC1	-1.29722
TMCC3	-1.44684
TMEFF2	-2.22043
TMEM140	-1.25193
TMEM178A	-1.24843
TMEM189-UBE2V1///UBE2V1	-1.20325
TMEM2	-1.79161
TMEM200A	-1.34192
TMEM237	-1.2623
TMEM255A	-1.73561
TMEM64	-1.42492
TMEM65	-1.2617
TMEM98	-1.2411
TMOD2	-1.47133
TMPO	-1.2555
TMSB15A	-1.55664
TMSB15B	-1.26338
TMSB4X	-1.22515
TMTC1	-1.24881
TNC	-1.20422
TNFAIP6	-1.33487
TNFRSF11B	-1.24923
TNFRSF19	-1.38695
TNFRSF21	-2.01364
TNFSF10	-1.23655
TNFSF4	-1.73192
TNIK	-1.4828
TNKS	-1.44847
TNKS2	-1.27897
TNNT1	-1.96593
TNNT2	-1.52853
TNPO1	-1.40727
TNRC18	-1.52899
TNRC6A	-1.53573
TNRC6B	-1.2497
TNRC6C	-1.74596
TNS1	-1.31896
TOM1L1	-1.592
TOP1	-1.24766
TOP2A	-1.24567
TOP2B	-1.26098
TP53	-1.33589
TP53BP1	-1.28807
TP53I3	-1.40699
TP53INP1	-1.59059
TPM1	-1.29986
TPPP3	-1.24445
TPX2	-1.23626
TRAF3	-1.26439
TRAF4	-1.26422
TRAPPC2	-1.40527
TRAPPC6B	-1.57865
TRIM2	-1.25348
TRIM22	-1.773
TRIM23	-1.28478
TRIM24	-1.30058
TRIM33	-1.28811
TRIM38	-1.22282
TRIM55	-1.74983
TRIM62	-1.38248
TRIM8	-1.9639
TRIM9	-1.28572
TRIQK	-1.22395
TRMT1L	-1.3853
TROVE2	-1.2854
TSC2	-1.27896
TSC22D1	-1.48219
TSHZ1	-1.28197
TSHZ3	-1.27371
TSPAN33	-1.24324
TSPYL2	-1.29197
TTC17	-1.26736
TTC3	-1.321
TTC39B	-1.20316
TTC39C	-1.21535
TTK	-1.30075
TTLL7	-1.29733
TTN	-1.8677
TUB	-1.3798
TUBA1A	-1.53398
TUFT1	-1.34181
TUG1	-1.27143
TULP3	-1.38164
TXNDC9	-1.21131
TXNIP	-1.52824
U2SURP	-1.35462
UACA	-1.32028
UBA7	-1.29131
UBALD2	-1.74318
UBAP2	-1.20009
UBE2A	-1.21925
UBE2C	-1.22837
UBE2D3	-1.50618
UBE2E3	-1.23913
UBE2G1	-1.31844
UBE2H	-1.30657
UBE2Q2	-1.35865
UBE2R2	-1.28678
UBE2Z	-1.20051
UBE3A	-1.21091
UBFD1	-1.20722
UBL3	-1.27258
UBLCP1	-1.23052
UBN2	-1.48061
UBR1	-1.28467
UBR3	-1.29115
UBR5	-1.25065
UBTD2	-1.4544
UBTF	-1.31228
UBXN7	-1.20695
UCKL1///ZNF512B	-1.20449
UEVLD	-1.23442
UFC1	-1.21575
UGT3A1	-1.50638
UHMK1	-1.38828
UHRF1	-1.29298
ULK1	-1.21867
ULK2	-1.37686
USF3	-1.45976
USP1	-1.21301
USP11	-1.30265
USP13	-1.37108
USP18	-1.32871
USP24	-1.25692
USP3	-1.51965
USP31	-1.2886
USP33	-1.25245
USP37	-1.31931
USP46	-1.34285
USP47	-1.25947
VAMP5	-1.20525
VAPB	-1.27039
VASH2	-3.49359
VAV3	-1.22815
VCAM1	-1.57668
VCP	-1.30027
VCX2	-1.22257
VEZF1	-1.2227
VEZT	-1.2715
VGLL2	-1.47438
VGLL3	-1.58936
VKORC1L1	-1.25522
VPRBP	-1.36505
VPS13B	-1.284
VPS33A	-1.25689
VPS36	-1.82687
VPS4B	-1.36628
VSTM4	-1.22788
VTA1	-1.22313
VTI1B	-1.22624
WASF1	-1.54431
WASF2	-1.22501
WASF3	-1.32841
WBP1L	-1.26301
WDFY2	-1.64697
WDFY3	-1.38112
WDHD1	-1.33928
WDR1	-1.20824
WDR26	-1.24431
WDR41	-1.38204
WDR48	-1.37681
WDR5B	-1.32587
WEE1	-1.52041
WFDC1	-1.41667
WHSC1L1	-1.35874
WIPF1	-1.50884
WIPI2	-1.24695
WNK1	-1.30619
WWP2	-1.23029
WWTR1	-1.36181
XIAP	-1.20073
[truncated: 104 more rows]
