# Supplementary material for: ASPSCR1::TFE3 orchestrates the angiogenic program of alveolar soft part sarcoma
Source: Nat Commun. 2023 Apr 7;14:1957. doi: 10.1038/s41467-023-37049-z (PMC10082046; doi:10.1038/s41467-023-37049-z)
Supplement: Supplementary file 8 — Supplementary Data 5 [file 41467_2023_37049_MOESM8_ESM.xlsx]

## Sheet: Sheet1
Supplementary Data 5. Super-enhancers (SEs) specific for ASPS17 cells.
Chromosome	start	end
chr1	43272936	43322935
chr1	45340534	45390533
chr1	45794282	45844281
chr1	62735718	62785717
chr1	71973427	72023426
chr1	74408621	74458620
chr1	81720086	81770085
chr1	82788275	82838274
chr1	91433141	91483140
chr1	122120475	122170474
chr1	163997003	164047002
chr1	164053672	164103671
chr1	165484784	165534783
chr1	182749645	182799644
chr1	185714396	185764395
chr1	185856974	185906973
chr1	194542863	194592862
chr2	24155436	24205435
chr2	27524672	27574671
chr2	30599361	30649360
chr2	44945482	44995481
chr2	72805162	72855161
chr2	75506228	75556227
chr2	101431381	101481380
chr2	113451406	113501405
chr2	126114009	126164008
chr2	131803869	131853868
chr2	131899105	131949104
chr2	147984225	148034224
chr2	148169989	148219988
chr2	148203351	148253350
chr2	148383793	148433792
chr2	148673684	148723683
chr2	164245400	164295399
chr2	166244177	166294176
chr2	167500322	167550321
chr2	167655925	167705924
chr3	5195100	5245099
chr3	21824201	21874200
chr3	60294527	60344526
chr3	79323154	79373153
chr3	87727500	87777499
chr3	95769450	95819449
chr3	107617365	107667364
chr3	115805763	115855762
chr3	115886119	115936118
chr3	141126789	141176788
chr4	13695418	13745417
chr4	58176002	58226001
chr4	64781089	64831088
chr4	86300450	86350449
chr4	88563472	88613471
chr4	128674096	128724095
chr4	150137516	150187515
chr5	20746279	20796278
chr5	28356506	28406505
chr5	31188653	31238652
chr5	32130804	32180803
chr5	32712065	32762064
chr5	37078808	37128807
chr5	65177202	65227201
chr5	65239356	65289355
chr5	93411769	93461768
chr5	97205298	97255297
chr5	104812878	104862877
chr5	107503936	107553935
chr5	107621675	107671674
chr5	122570747	122620746
chr5	125852380	125902379
chr5	136166148	136216147
chr5	137523181	137573180
chr5	151920444	151970443
chr6	67043286	67093285
chr6	71910812	71960811
chr6	90279737	90329736
chr6	90657147	90707146
chr6	97743503	97793502
chr6	103574192	103624191
chr6	108587043	108637042
chr6	115205358	115255357
chr6	115406969	115456968
chr6	122470103	122520102
chr6	124926448	124976447
chr6	134857103	134907102
chr6	136814514	136864513
chr7	29574233	29624232
chr7	35804002	35854001
chr7	54259925	54309924
chr7	116667562	116717561
chr7	116755259	116805258
chr7	119258833	119308832
chr7	139969256	140019255
chr7	141271206	141321205
chr7	150192729	150242728
chr8	11263335	11313334
chr8	14984467	15034466
chr8	18648644	18698643
chr8	18697540	18747539
chr8	71400826	71450825
chr8	71486627	71536626
chr8	95335279	95385278
chr8	96354665	96404664
chr8	109629430	109679429
chr8	111211764	111261763
chr8	113165929	113215928
chr8	125058410	125108409
chr8	127907240	127957239
chr8	129044745	129094744
chr9	35093981	35143980
chr9	41374033	41424032
chr9	63918670	63968669
chr9	74908563	74958562
chr9	107594634	107644633
chr9	120567429	120617428
chr9	122074510	122124509
chr10	13669787	13719786
chr10	16697199	16747198
chr10	18685057	18735056
chr10	22900637	22950636
chr10	24079052	24129051
chr10	24281690	24331689
chr10	24469988	24519987
chr10	36840387	36890386
chr10	36932037	36982036
chr10	37030758	37080757
chr10	37118008	37168007
chr10	37185641	37235640
chr10	37306584	37356583
chr10	39321015	39371014
chr10	58051471	58101470
chr10	67618652	67668651
chr10	69185730	69235729
chr10	78021017	78071016
chr10	79285456	79335455
chr10	92764086	92814085
chr10	96063827	96113826
chr10	126342602	126392601
chr10	126384415	126434414
chr10	126701430	126751429
chr10	127908999	127958998
chr11	5725877	5775876
chr11	20743264	20793263
chr11	28790644	28840643
chr11	53102213	53152212
chr11	76367233	76417232
chr11	79001856	79051855
chr11	94922595	94972594
chr11	95628208	95678207
chr11	104506126	104556125
chr11	106408521	106458520
chr12	27048919	27098918
chr12	70544145	70594144
chr12	74872639	74922638
chr12	80451484	80501483
chr12	80672460	80722459
chr12	80819968	80869967
chr12	81003336	81053335
chr12	81189470	81239469
chr12	81302889	81352888
chr12	88118203	88168202
chr12	88195283	88245282
chr12	112649331	112699330
chr12	112900478	112950477
chr12	113816734	113866733
chr13	5828578	5878577
chr13	32559926	32609925
chr13	49549284	49599283
chr13	49632645	49682644
chr13	51385558	51435557
chr13	56671625	56721624
chr13	59947953	59997952
chr13	60111809	60161808
chr13	60494476	60544475
chr14	21679530	21729529
chr14	22617263	22667262
chr14	22783100	22833099
chr14	23603372	23653371
chr14	23932409	23982408
chr14	26158477	26208476
chr14	31418813	31468812
chr14	31676046	31726045
chr14	32198217	32248216
chr14	32446313	32496312
chr14	32789455	32839454
chr14	44636964	44686963
chr14	55032012	55082011
chr14	63736974	63786973
chr14	65956103	66006102
chr14	70544437	70594436
chr14	76212085	76262084
chr14	102165227	102215226
chr14	121624220	121674219
chr15	3190150	3240149
chr15	6643359	6693358
chr15	10791509	10841508
chr15	25373432	25423431
chr15	27489589	27539588
chr15	38736456	38786455
chr15	54627001	54677000
chr15	61848539	61898538
chr15	62078743	62128742
chr15	64177798	64227797
chr15	64426453	64476452
chr15	66764497	66814496
chr15	66828260	66878259
chr15	78110072	78160071
chr15	79834523	79884522
chr15	79904011	79954010
chr15	81612126	81662125
chr15	84451119	84501118
chr15	85032997	85082996
chr15	85991281	86041280
chr15	88661929	88711928
chr15	103312364	103362363
chr16	15162105	15212104
chr16	15223681	15273680
chr16	18379867	18429866
chr16	30039697	30089696
chr16	44104951	44154950
chr16	45946099	45996098
chr16	57712500	57762499
chr16	92607074	92657073
chr16	94672528	94722527
chr17	13800055	13850054
chr17	14788502	14838501
chr17	27162459	27212458
chr17	29560167	29610166
chr17	34234335	34284334
chr17	34806770	34856769
chr17	71321150	71371149
chr17	74269073	74319072
chr17	78777780	78827779
chr17	80513272	80563271
chr17	84454040	84504039
chr17	84641952	84691951
chr17	84726211	84776210
chr18	5796498	5846497
chr18	9472330	9522329
chr18	9701033	9751032
chr18	35960831	36010830
chr18	37973427	38023426
chr18	44720555	44770554
chr18	46950383	47000382
chr18	52636654	52686653
chr18	52699224	52749223
chr18	61015286	61065285
chr18	61186642	61236641
chr18	66370752	66420751
chr19	6515987	6565986
chr19	10085304	10135303
chr19	12532192	12582191
chr19	22983203	23033202
chr19	23190021	23240020
chr19	29705320	29755319
chr19	30160575	30210574
chr19	34617211	34667210
chr19	47927489	47977488
chr19	56228174	56278173
