# Supplementary material for: ASPSCR1::TFE3 orchestrates the angiogenic program of alveolar soft part sarcoma
Source: Nat Commun. 2023 Apr 7;14:1957. doi: 10.1038/s41467-023-37049-z (PMC10082046; doi:10.1038/s41467-023-37049-z)
Supplement: Supplementary file 9 — Supplementary Data 6 [file 41467_2023_37049_MOESM9_ESM.xlsx]

## Sheet: Sheet1
Supplementary Data 6. Common SEs in ASPS17 and ASPS null cells.
Chromosome	start	end
chr1	43182040	43232039
chr1	45882278	45932277
chr1	74037177	74087176
chr1	90991428	91041427
chr1	93708569	93758568
chr1	134205251	134255250
chr1	135832938	135882937
chr1	136667568	136717567
chr1	137641166	137691165
chr1	138005858	138055857
chr1	156914496	156964495
chr1	165197608	165247607
chr1	170143779	170193778
chr1	171958875	172008874
chr1	194606215	194656214
chr2	13288595	13338594
chr2	13454886	13504885
chr2	25963317	26013316
chr2	27640844	27690843
chr2	28362425	28412424
chr2	30094218	30144217
chr2	30293243	30343242
chr2	30431135	30481134
chr2	30536226	30586225
chr2	32273089	32323088
chr2	32727537	32777536
chr2	33053198	33103197
chr2	35095609	35145608
chr2	38360248	38410247
chr2	84456786	84506785
chr2	117692254	117742253
chr2	118335265	118385264
chr2	125098830	125148829
chr2	125721061	125771060
chr2	125855013	125905012
chr2	145679201	145729200
chr2	152608212	152658211
chr2	152718874	152768873
chr2	165672859	165722858
chr2	167369057	167419056
chr2	167571062	167621061
chr3	86937927	86987926
chr3	87921128	87971127
chr3	88281133	88331132
chr3	88396294	88446293
chr3	90380248	90430247
chr3	95442656	95492655
chr3	97828630	97878629
chr3	107519401	107569400
chr3	121258991	121308990
chr3	121398683	121448682
chr3	141972278	142022277
chr4	43378076	43428075
chr4	43956123	44006122
chr4	57550877	57600876
chr4	57771562	57821561
chr4	59305888	59355887
chr4	89074723	89124722
chr4	132596779	132646778
chr4	135662194	135712193
chr4	137020693	137070692
chr4	138756688	138806687
chr4	139120014	139170013
chr4	141085582	141135581
chr4	144562091	144612090
chr4	144812783	144862782
chr4	149928999	149978998
chr5	22892259	22942258
chr5	31912934	31962933
chr5	36222014	36272013
chr5	64701993	64751992
chr5	93523327	93573326
chr5	114793894	114843893
chr5	123563931	123613930
chr5	143548991	143598990
chr5	143787272	143837271
chr5	144386063	144436062
chr5	150171997	150221996
chr6	4362620	4412619
chr6	4428884	4478883
chr6	31019289	31069288
chr6	34545089	34595088
chr6	47688621	47738620
chr6	72453781	72503780
chr6	82941892	82991891
chr6	87222363	87272362
chr6	88847366	88897365
chr6	88908155	88958154
chr6	91128223	91178222
chr6	125429701	125479700
chr6	129149718	129199717
chr6	146833402	146883401
chr7	16968494	17018493
chr7	29130427	29180426
chr7	29694264	29744263
chr7	73496950	73546949
chr7	80658928	80708927
chr7	80719132	80769131
chr7	82778758	82828757
chr7	105658581	105708580
chr7	108043603	108093602
chr7	117844686	117894685
chr7	119406499	119456498
chr7	120282087	120332086
chr7	125624276	125674275
chr7	138078871	138128870
chr8	11372642	11422641
chr8	13621447	13671446
chr8	87228215	87278214
chr8	87284779	87334778
chr8	95529663	95579662
chr8	113312195	113362194
chr8	114230353	114280352
chr8	124135098	124185097
chr8	124853724	124903723
chr8	127139665	127189664
chr8	129101878	129151877
chr8	129354611	129404610
chr9	43028542	43078541
chr9	44273283	44323282
chr9	58115192	58165191
chr9	63776297	63826296
chr9	65375420	65425419
chr9	69277040	69327039
chr9	72472925	72522924
chr9	102515723	102565722
chr9	102627168	102677167
chr9	121237024	121287023
chr10	8454008	8504007
chr10	25080136	25130135
chr10	33890116	33940115
chr10	57778805	57828804
chr10	59354141	59404140
chr10	59790811	59840810
chr10	60255976	60305975
chr10	75360157	75410156
chr10	79588636	79638635
chr10	79601372	79651371
chr10	80108048	80158047
chr10	80385526	80435525
chr10	90614244	90664243
chr10	120036299	120086298
chr10	127030002	127080001
chr10	128332540	128382539
chr11	32247771	32297770
chr11	45863540	45913539
chr11	50007917	50057916
chr11	55210404	55260403
chr11	59911742	59961741
chr11	69203124	69253123
chr11	74623314	74673313
chr11	74776447	74826446
chr11	75199832	75249831
chr11	75246917	75296916
chr11	81811036	81861035
chr11	83246135	83296134
chr11	83368904	83418903
chr11	86380619	86430618
chr11	86414059	86464058
chr11	86440202	86490201
chr11	94713501	94763500
chr11	94773215	94823214
chr11	96665555	96715554
chr11	96822409	96872408
chr11	97134018	97184017
chr11	97269852	97319851
chr11	97650642	97700641
chr11	98573894	98623893
chr11	98621230	98671229
chr11	98779434	98829433
chr11	100808278	100858277
chr11	105114352	105164351
chr11	109190347	109240346
chr11	109542954	109592953
chr11	116488733	116538732
chr11	116651065	116701064
chr11	116936447	116986446
chr11	117091728	117141727
chr11	117798782	117848781
chr11	118187632	118237631
chr11	119819046	119869045
chr11	120079679	120129678
chr13	13578536	13628535
chr14	8663201	8713200
chr14	21616682	21666681
chr14	26290705	26340704
chr14	26550258	26600257
chr14	120666128	120716127
chr15	27692776	27742775
chr15	34246602	34296601
chr15	34284337	34334336
chr15	38348135	38398134
chr15	43421898	43471897
chr15	43513392	43563391
chr15	66678503	66728502
chr15	73041654	73091653
chr15	75415624	75465623
chr15	76004754	76054753
chr15	76860727	76910726
chr15	76959986	77009985
chr15	77042882	77092881
chr15	77175189	77225188
chr15	77216172	77266171
chr15	77670227	77720226
chr15	78735420	78785419
chr15	80044485	80094484
chr15	80902236	80952235
chr15	83028102	83078101
chr15	83235350	83285349
chr15	85411441	85461440
chr15	85482213	85532212
chr15	85895450	85945449
chr15	88988544	89038543
chr15	95632731	95682730
chr15	97575835	97625834
chr15	97632875	97682874
chr15	98811690	98861689
chr15	99154940	99204939
chr15	99236498	99286497
chr15	99624863	99674862
chr15	100043831	100093830
chr15	101052980	101102979
chr15	101800367	101850366
chr15	101900736	101950735
chr15	102050995	102100994
chr15	102203690	102253689
chr15	102468559	102518558
chr15	102768765	102818764
chr15	103032943	103082942
chr16	4620264	4670263
chr16	10974770	11024769
chr16	14338998	14388997
chr16	21304029	21354028
chr16	24419346	24469345
chr16	24476714	24526713
chr16	32635154	32685153
chr16	34910998	34960997
chr16	37688158	37738157
chr16	37773843	37823842
chr16	45067549	45117548
chr16	65800427	65850426
chr16	91829449	91879448
chr17	5768041	5818040
chr17	5963983	6013982
chr17	26625441	26675440
chr17	26721655	26771654
chr17	44830786	44880785
chr17	46972771	47022770
chr17	71061832	71111831
chr17	71169679	71219678
chr17	80105138	80155137
chr17	80207440	80257439
chr17	84346177	84396176
chr17	87569955	87619954
chr17	88997557	89047556
chr18	52772410	52822409
chr18	60754439	60804438
chr18	60883552	60933551
chr18	61785294	61835293
chr18	75519102	75569101
chr19	5795012	5845011
chr19	9031586	9081585
chr19	9114465	9164464
chr19	38073203	38123202
chr19	44339769	44389768
chr19	45072268	45122267
chr19	46536517	46586516
chr19	47361405	47411404
chrX	70696255	70746254
