# Supplementary material for: ASPSCR1::TFE3 orchestrates the angiogenic program of alveolar soft part sarcoma
Source: Nat Commun. 2023 Apr 7;14:1957. doi: 10.1038/s41467-023-37049-z (PMC10082046; doi:10.1038/s41467-023-37049-z)
Supplement: Supplementary file 10 — Supplementary Data 7 [file 41467_2023_37049_MOESM10_ESM.xlsx]

## Sheet: Sheet1
Supplementary Data 7. SEs specific for ASPS null cells.
Chromosome	start	end
chr1	34152912	34202911
chr1	45514917	45564916
chr1	58757916	58807915
chr1	71913016	71963015
chr1	73972145	74022144
chr1	74319799	74369798
chr1	88312127	88362126
chr1	88371965	88421964
chr1	92556791	92606790
chr1	92646085	92696084
chr1	92929724	92979723
chr1	133398414	133448413
chr1	153496020	153546019
chr1	155133959	155183958
chr1	178722275	178772274
chr1	184419224	184469223
chr2	31594175	31644174
chr2	31989829	32039828
chr2	35518923	35568922
chr2	73306155	73356154
chr2	83552837	83602836
chr2	98477764	98527763
chr2	125307863	125357862
chr2	128197366	128247365
chr2	152142106	152192105
chr2	165790979	165840978
chr2	169939392	169989391
chr2	173054862	173104861
chr3	27553185	27603184
chr3	40971906	41021905
chr3	54881553	54931552
chr4	9559483	9609482
chr4	40753027	40803026
chr4	43547576	43597575
chr4	43722044	43772043
chr4	45472182	45522181
chr4	59204788	59254787
chr4	63039089	63089088
chr4	80560641	80610640
chr4	82935193	82985192
chr4	88778385	88828384
chr4	154532969	154582968
chr5	65830142	65880141
chr5	77785071	77835070
chr5	122727661	122777660
chr5	125612880	125662879
chr5	136385819	136435818
chr5	142885141	142935140
chr5	143658070	143708069
chr6	34669003	34719002
chr6	36761136	36811135
chr6	39461612	39511611
chr6	52155849	52205848
chr6	86404001	86454000
chr6	137053820	137103819
chr6	145693870	145743869
chr7	16588166	16638165
chr7	17155779	17205778
chr7	17319495	17369494
chr7	17472371	17522370
chr7	26546374	26596373
chr7	30239507	30289506
chr7	35086074	35136073
chr7	59086407	59136406
chr7	71027765	71077764
chr7	75410128	75460127
chr7	87780477	87830476
chr7	87905825	87955824
chr7	96657246	96707245
chr7	106476087	106526086
chr7	117362382	117412381
chr7	117411943	117461942
chr7	117692082	117742081
chr7	117913991	117963990
chr7	119599224	119649223
chr7	119818717	119868716
chr7	133735390	133785389
chr7	134138644	134188643
chr7	135657766	135707765
chr7	137776477	137826476
chr7	148632871	148682870
chr7	148707748	148757747
chr8	26186549	26236548
chr8	28200395	28250394
chr8	70674079	70724078
chr8	74647259	74697258
chr8	79995484	80045483
chr8	87149468	87199467
chr8	108105189	108155188
chr8	109012272	109062271
chr8	109463825	109513824
chr8	113431320	113481319
chr8	113960631	114010630
chr8	123010922	123060921
chr8	124340230	124390229
chr8	126775273	126825272
chr9	14389508	14439507
chr9	20738966	20788965
chr9	21225090	21275089
chr9	21573726	21623725
chr9	32478173	32528172
chr9	44507924	44557923
chr9	56747145	56797144
chr9	59497071	59547070
chr9	66840048	66890047
chr9	75243576	75293575
chr9	78326459	78376458
chr9	107502030	107552029
chr9	116746931	116796930
chr10	67567016	67617015
chr10	69551151	69601150
chr10	78544124	78594123
chr10	79427842	79477841
chr10	79514947	79564946
chr10	80853341	80903340
chr10	80993639	81043638
chr10	127080182	127130181
chr10	127569830	127619829
chr11	4165211	4215210
chr11	30138102	30188101
chr11	48880078	48930077
chr11	50060821	50110820
chr11	53300786	53350785
chr11	59500685	59550684
chr11	59982814	60032813
chr11	62424773	62474772
chr11	69778397	69828396
chr11	70722271	70772270
chr11	75461370	75511369
chr11	76101005	76151004
chr11	79520492	79570491
chr11	87889189	87939188
chr11	87957805	88007804
chr11	94834062	94884061
chr11	95253005	95303004
chr11	96129109	96179108
chr11	102254741	102304740
chr11	102898646	102948645
chr11	121533318	121583317
chr12	16832237	16882236
chr14	21877865	21927864
chr14	69863854	69913853
chr15	10574596	10624595
chr15	12014258	12064257
chr15	43358453	43408452
chr15	53084012	53134011
chr15	57707598	57757597
chr15	59200532	59250531
chr15	61911844	61961843
chr15	64086535	64136534
chr15	72969055	73019054
chr15	75643170	75693169
chr15	78645819	78695818
chr15	79336681	79386680
chr15	79959661	80009660
chr15	81963838	82013837
chr15	82963064	83013063
chr15	83381918	83431917
chr15	98339275	98389274
chr15	98426248	98476247
chr15	101116295	101166294
chr15	101182863	101232862
chr15	103172363	103222362
chr16	31587750	31637749
chr16	38658120	38708119
chr16	45796611	45846610
chr16	48708124	48758123
chr17	6117870	6167869
chr17	28447568	28497567
chr17	29186805	29236804
chr17	35076932	35126931
chr17	35980829	36030828
chr17	39957955	40007954
chr17	45983497	46033496
chr17	56137504	56187503
chr17	56389962	56439961
chr19	5036288	5086287
chr19	6263225	6313224
chr19	10010534	10060533
chr19	10333920	10383919
chr19	16422624	16472623
chr19	20434102	20484101
chr19	34305553	34355552
chr19	40301216	40351215
chr19	42052263	42102262
chr19	46098476	46148475
chr19	53453982	53503981
chr19	55804225	55854224
chr19	55868857	55918856
chr19	57151200	57201199
