# Supplementary material for: ASPSCR1::TFE3 orchestrates the angiogenic program of alveolar soft part sarcoma
Source: Nat Commun. 2023 Apr 7;14:1957. doi: 10.1038/s41467-023-37049-z (PMC10082046; doi:10.1038/s41467-023-37049-z)
Supplement: Supplementary file 11 — Supplementary Data 8 [file 41467_2023_37049_MOESM11_ESM.xlsx]

## Sheet: Sheet1
Supplementary Data 8. Target enhancers and the list of 7716 gRNAs used for epigenomic CRISPR screening.
No of gRNA	chromosome	target site start coordinate	target site end coordinate	gRNAs aligned in 494 enhancers	gRNA sequence
1	chr1	36089346	36089368	peak_15_3	ATTCTGCAATCCGGGACTTG
2	chr1	36089708	36089730	peak_15_9	TGAGTCACTCCCCCCATGTC
3	chr1	36089793	36089815	peak_15_5	CTAGCTATTCCATCAGGTAT
4	chr1	36089794	36089816	peak_15_7	CCTAGCTATTCCATCAGGTA
5	chr1	36089877	36089899	peak_15_6	TTAGCCTCCCCGAGCCGTTG
6	chr1	36089878	36089900	peak_15_8	TAGCCTCCCCGAGCCGTTGA
7	chr1	36089881	36089903	peak_15_2	GGGCCCTCAACGGCTCGGGG
8	chr1	36089884	36089906	peak_15_4	CTGGGGCCCTCAACGGCTCG
9	chr1	36089903	36089925	peak_15_10	GTTCACTTTGGGTAGGATGC
10	chr1	36090282	36090304	peak_15_1	GTCAGGCTTACAATAAGGTA
11	chr1	36144652	36147967	peak_119_K27_1	AAGCAGTTTGTAGTTACGAG
12	chr1	36144652	36147967	peak_119_K27_2	AGGTTGAGGCGTCCTCTCCG
13	chr1	36144652	36147967	peak_119_K27_3	TAATAGCCGTATAGATTTAG
14	chr1	36144652	36147967	peak_119_K27_4	AGTCCGTCGGTTGTAGTTCT
15	chr1	36144652	36147967	peak_119_K27_5	TTCCTATTCAAAAACGTCGC
16	chr1	36146190	36147159	peak_15_F_6	TAGCCTCCCCGAGCCGTTGA
17	chr1	38903598	38903620	peak_19_8	AATTCAAAGTTGGGGGTACC
18	chr1	38903652	38903674	peak_19_6	GGAGTGCATATTGGTTGGTA
19	chr1	38903674	38903696	peak_19_9	CAAGGTTTGGTTCGAAAGCA
20	chr1	38903675	38903697	peak_19_7	CATGCTTTCGAACCAAACCT
21	chr1	38903699	38903721	peak_19_5	CGTTCATCTCACTATGAGGA
22	chr1	38903785	38903807	peak_19_1	TGGCAGGACCCTACTCACAT
23	chr1	38903850	38903872	peak_19_4	GTTTAACCCGAAGCGAAGGA
24	chr1	38903854	38903876	peak_19_3	ACATGTTTAACCCGAAGCGA
25	chr1	38903858	38903880	peak_19_10	CGCTTCGGGTTAAACATGTA
26	chr1	38904313	38904335	peak_19_2	AACGTGTGACATGTATCAGA
27	chr1	38960082	38961777	peak_168_K27_1	CAGCCTCTGTCTGACACCGC
28	chr1	38960082	38961777	peak_168_K27_2	CCATGGCTCCGAGGACGTAC
29	chr1	38960297	38961791	peak_19_F_3	AAGCAGTTTGTAGTTACGAG
30	chr1	38960297	38961791	peak_19_F_4	TGCTTTCGAACCAAACCTTG
31	chr1	38960297	38961791	peak_19_F_5	TCGCTTCGGGTTAAACATGT
32	chr1	38960297	38961791	peak_19_F_6	TTCCTATTCAAAAACGTCGC
33	chr1	46864212	46864234	peak_24_6	TAGCCTGAATGTGTCGCACT
34	chr1	46864215	46864237	peak_24_10	GGTCCTAGTGCGACACATTC
35	chr1	46864237	46864259	peak_24_2	GGTTTTACACTTTTAAGGGG
36	chr1	46864272	46864294	peak_24_8	CAGAAGGTTTGCTACTACAG
37	chr1	46864318	46864340	peak_24_4	GACTAGCTGAAGTCTGGATG
38	chr1	46864419	46864441	peak_24_7	GGGGTAGACATTTGAGCTGC
39	chr1	46864513	46864535	peak_24_3	AGGACACTAGAACGATTATG
40	chr1	46864517	46864539	peak_24_9	ATAATCGTTCTAGTGTCCTC
41	chr1	46864587	46864609	peak_24_1	AGGAGATCGATTGTGGCATG
42	chr1	46864698	46864720	peak_24_5	CTCGTGATTTGACTCTTGCA
43	chr1	46920363	46922308	peak_306_K27_1	AGATGATGCACGCCGATGAG
44	chr1	46920363	46922308	peak_306_K27_2	AGGAGCCAGACCATAGACGA
45	chr1	46920363	46922308	peak_306_K27_3	AGGTCTTACGTACCCTAAAT
46	chr1	46920363	46922308	peak_306_K27_4	TTACTGACGGTCCCCTGTAG
47	chr1	46920363	46922308	peak_306_K27_5	CTTCAGGGTTGACGGTGTAC
48	chr1	46920874	46921935	peak_24_F_6	AAGACGAACCCCATGCCACA
49	chr1	60862972	60862994	peak_31_4	CACAGCGGCTGAGCTGTCGA
50	chr1	60863009	60863031	peak_31_7	AGTTAGCGTCAACATGGTCC
51	chr1	60863076	60863098	peak_31_6	CGCTGACCGGGCACTCACAA
52	chr1	60863086	60863108	peak_31_10	TGCCCGGTCAGCGTTTTTAG
53	chr1	60863088	60863110	peak_31_8	AACCTCTAAAAACGCTGACC
54	chr1	60863089	60863111	peak_31_9	GAACCTCTAAAAACGCTGAC
55	chr1	60863221	60863243	peak_31_5	CTAGAGTGCACGTGACCACT
56	chr1	60863232	60863254	peak_31_3	CGTGCACTCTAGAGTGACCA
57	chr1	60863287	60863309	peak_31_2	CCGGGAAACTCATATTACCA
58	chr1	60863290	60863312	peak_31_1	TGGTAATATGAGTTTCCCGG
59	chr1	60918270	60921135	peak_407_K27_1	ACAAATGCCGACACGAAGAA
60	chr1	60918270	60921135	peak_407_K27_2	AGTCAGTTTCTCAACCGGAG
61	chr1	60918270	60921135	peak_407_K27_3	CACGCCAGGAAGTCGTTGGC
62	chr1	60918270	60921135	peak_407_K27_4	GTAGGCAATACGAACAAACA
63	chr1	60918270	60921135	peak_407_K27_5	GGTGCCCCTGCAATGACGTC
64	chr1	60918270	60921135	peak_407_K27_6	GTGAAAGGGCTGATACGTCC
65	chr1	60919807	60920459	peak_31_F_7	TTGGACATTTGTTTGCCGAG
66	chr1	72428495	72428517	peak_39_8	CCTTACGATTCCCAGTCCAT
67	chr1	72428523	72428545	peak_39_6	CTATGGGGGAGACCGCCTGA
68	chr1	72428683	72428705	peak_39_5	TCATGACCAGCGGAGCACCC
69	chr1	72428790	72428812	peak_39_10	GTGGGGCCCTCTTCACGGGC
70	chr1	72428827	72428849	peak_39_9	CAACCTACCCTCTGCGGAAG
71	chr1	72428966	72428988	peak_39_2	TTTAAAGATGCGATATACCG
72	chr1	72428967	72428989	peak_39_3	TTAAAGATGCGATATACCGA
73	chr1	72428977	72428999	peak_39_4	GATATACCGAGGGCCCTTCG
74	chr1	72429490	72429512	peak_39_7	GATCCGTATTTCAGTAGCAT
75	chr1	72429497	72429519	peak_39_1	TACTGAAATACGGATCCCCG
76	chr1	72473469	72476859	peak_516_K27_1	AATCACCGTAAGGTAAACAA
77	chr1	72473469	72476859	peak_516_K27_2	CCGTTATGATCGTGTCTTGC
78	chr1	72473469	72476859	peak_516_K27_3	ACCGCAGCGCAAGCCCGTGG
79	chr1	72473469	72476859	peak_516_K27_4	CTTTGAGCCAAATCACCGTA
80	chr1	72474887	72476450	peak_39_F_10	TTTAAAGATGCGATATACCG
81	chr1	72474887	72476450	peak_39_F_5	CCAATGGACTGGGAATCGTA
82	chr1	72474887	72476450	peak_39_F_6	CGTGGCCGTCTGAACATCCT
83	chr1	72474887	72476450	peak_39_F_7	GATATACCGAGGGCCCTTCG
84	chr1	72474887	72476450	peak_39_F_8	TACTGAAATACGGATCCCCG
85	chr1	72474887	72476450	peak_39_F_9	TTAAAGATGCGATATACCGA
86	chr1	74332350	74332372	peak_42_2	GTGCTAACCAGTGTCCGTAT
87	chr1	74332354	74332376	peak_42_1	TACGGACACTGGTTAGCACG
88	chr1	74332440	74332462	peak_42_5	GGCACGCGCTGCGAATCCCT
89	chr1	74332443	74332465	peak_42_8	AGGGATTCGCAGCGCGTGCC
90	chr1	74332453	74332475	peak_42_9	AGCGCGTGCCAGGCCGTAGC
91	chr1	74332484	74332506	peak_42_4	CGGGTCTGAACGCGATGTAG
92	chr1	74332520	74332542	peak_42_3	ACCTGCGCGCTAGGGTGCGA
93	chr1	74332525	74332547	peak_42_10	GCACCCTAGCGCGCAGGTGC
94	chr1	74332782	74332804	peak_42_7	TCCGAATCGGGTTAGTGCCC
95	chr1	74332783	74332805	peak_42_6	GCCTGGGCACTAACCCGATT
96	chr1	74378585	74379473	peak_42_F_1	TCGCACCCTAGCGCGCAGGT
97	chr1	74378585	74379473	peak_42_F_10	GGGTCTGAACGCGATGTAGT
98	chr1	74378585	74379473	peak_42_F_2	TAGCGCGCAGGTGCTGGGAG
99	chr1	74378585	74379473	peak_42_F_3	GGTCTGAACGCGATGTAGTG
100	chr1	74378585	74379473	peak_42_F_4	CATGACGCGCAGCCAGCGGC
101	chr1	74378585	74379473	peak_42_F_5	CCTCATGACGCGCAGCCAGC
102	chr1	74378585	74379473	peak_42_F_6	CCTTTCACCAAGCGGGTCCA
103	chr1	74378585	74379473	peak_42_F_7	TTCACCAAGCGGGTCCAAGG
104	chr1	74378585	74379473	peak_42_F_8	CGGGTCTGAACGCGATGTAG
105	chr1	74378585	74379473	peak_42_F_9	GCCATCGCACCCTAGCGCGC
106	chr1	74761220	74761242	peak_44_10	CACAGCTTATCCACCACTTT
107	chr1	74761315	74761337	peak_44_7	GCAACTAAGTCTTGTGACAA
108	chr1	74761500	74761522	peak_44_4	GGACAGGTCGCTCTTGATGA
109	chr1	74761503	74761525	peak_44_3	CAGGTCGCTCTTGATGACGG
110	chr1	74761587	74761609	peak_44_6	GTAGCTAGTCCTTGAAGAGG
111	chr1	74761932	74761954	peak_44_8	GGCCTAAGACGCAAGAGCCA
112	chr1	74761933	74761955	peak_44_9	GCCTAAGACGCAAGAGCCAT
113	chr1	74761934	74761956	peak_44_1	CCTAAGACGCAAGAGCCATG
114	chr1	74762114	74762136	peak_44_5	CTGTACAAGGCCCAACCATG
115	chr1	74762320	74762342	peak_44_2	CTGACCATAACTGTCTCCGA
116	chr1	74806700	74809022	peak_577_K27_1	GGTTAAGCACGGGGTGTATC
117	chr1	74806700	74809022	peak_577_K27_2	GTATTCACTCGGCCTGGTAT
118	chr1	74806700	74809022	peak_577_K27_3	AGTATTCACTCGGCCTGGTA
119	chr1	74806700	74809022	peak_577_K27_4	TACTGCCCGAGTGAAATCTC
120	chr1	74806700	74809022	peak_577_K27_5	GCAGACTAGCGTCTCTTCTT
121	chr1	74806700	74809022	peak_577_K27_6	GTAGAAGATGTAGGCCGAAA
122	chr1	82825749	82832713	peak_676_K27_1	AAGATGAAATGCGACCAATA
123	chr1	82825749	82832713	peak_676_K27_10	TTAAAAAACTGTGATCGCGA
124	chr1	82825749	82832713	peak_676_K27_2	AATCTGCAATGTCCCCGAAC
125	chr1	82825749	82832713	peak_676_K27_3	AGTTGTACACTAACCGGTCA
126	chr1	82825749	82832713	peak_676_K27_4	CAGAAATTCGAGGACGTCAT
127	chr1	82825749	82832713	peak_676_K27_5	CTTCGACCGCAGTGACCCTA
128	chr1	82825749	82832713	peak_676_K27_6	GCCCGAATGGATTGCCTGGG
129	chr1	82825749	82832713	peak_676_K27_7	GAAGATGAAATGCGACCAAT
130	chr1	82825749	82832713	peak_676_K27_8	GCACTAACTTCAACAGCGGC
131	chr1	82825749	82832713	peak_676_K27_9	TAAAAAACTGTGATCGCGAT
132	chr1	82828191	82829328	peak_53_F_11	TCCTTTCTGATCGGTAGAGC
133	chr1	82828191	82829328	peak_53_F_12	TTCCTTTCTGATCGGTAGAG
134	chr1	82831623	82831645	peak_53_7	TCCTTTCTGATCGGTAGAGC
135	chr1	82831624	82831646	peak_53_2	ACCCGCTCTACCGATCAGAA
136	chr1	82831814	82831836	peak_53_4	TCGCAATCTTTGGCAGCCAA
137	chr1	82831831	82831853	peak_53_8	TTGCGATTCAAGTTCTGTAC
138	chr1	82832088	82832110	peak_53_6	CTGGCCAATTACACTACACA
139	chr1	82832089	82832111	peak_53_1	TGGCCAATTACACTACACAC
140	chr1	82832092	82832114	peak_53_10	TGTCCCGTGTGTAGTGTAAT
141	chr1	82832263	82832285	peak_53_9	AAACCCAACGCAATCTCCTC
142	chr1	82832480	82832502	peak_53_5	GATGCCTGCACACTAAGCGC
143	chr1	82832688	82832710	peak_53_3	AGTGAGCTATAAAGGCGGGT
144	chr1	127256764	127256786	peak_78_10	GGATTCCCCCTCACTTTGCC
145	chr1	127257050	127257072	peak_78_7	CTCCCACCGGATGCGCCATC
146	chr1	127257052	127257074	peak_78_1	ATCCGGATGGCGCATCCGGT
147	chr1	127257053	127257075	peak_78_5	CATCCGGATGGCGCATCCGG
148	chr1	127257103	127257125	peak_78_2	TTCCTGGGGCACCGTTAACG
149	chr1	127257105	127257127	peak_78_3	GGCCACGTTAACGGTGCCCC
150	chr1	127257114	127257136	peak_78_6	GTTGCAACAGGCCACGTTAA
151	chr1	127257453	127257475	peak_78_8	GGGTCCACTATTTACTTGAT
152	chr1	127257780	127257802	peak_78_9	TATAGTGACCTCGTAGCATA
153	chr1	127257781	127257803	peak_78_4	ATAGTGACCTCGTAGCATAT
154	chr1	129112424	129119269	peak_990_K27_1	AGACAGAGTCTCGCAGTCGT
155	chr1	129112424	129119269	peak_990_K27_2	ATTGCCTCTGTCGCAGTTGA
156	chr1	129112424	129119269	peak_990_K27_3	CAGAGTCTCGCAGTCGTTGG
157	chr1	129112424	129119269	peak_990_K27_4	GCCGTACTAATAATGCTTTA
158	chr1	129112424	129119269	peak_990_K27_5	GCGCTGGATTACAGGTGTAC
159	chr1	129112424	129119269	peak_990_K27_6	CTGAAGTCCCTATACCCCCT
160	chr1	129112424	129119269	peak_990_K27_7	CTGAGGTCACCTAGTCACGA
161	chr1	129152785	129154501	peak_78_F_10	TTCCTGGGGCACCGTTAACG
162	chr1	129152785	129154501	peak_78_F_8	CCGGATGCGCCATCCGGATG
163	chr1	129152785	129154501	peak_78_F_9	CTTCGTAGGCCAGGCTAGCT
164	chr1	130705351	130705373	peak_82_4	AGGTTTAACACCATGATCTG
165	chr1	130705459	130705481	peak_82_6	TGACTACCCCGAAAGGAATA
166	chr1	130705460	130705482	peak_82_9	CTGACTACCCCGAAAGGAAT
167	chr1	130705461	130705483	peak_82_10	CTATTCCTTTCGGGGTAGTC
168	chr1	130705462	130705484	peak_82_5	TATTCCTTTCGGGGTAGTCA
169	chr1	130705466	130705488	peak_82_3	CGAGCCCTGACTACCCCGAA
170	chr1	130705869	130705891	peak_82_1	TTCCTCAAATACGACAACTA
171	chr1	130705871	130705893	peak_82_8	AACCGTAGTTGTCGTATTTG
172	chr1	130705885	130705907	peak_82_7	ACTACGGTTCCTATGATGTA
173	chr1	130705886	130705908	peak_82_2	CTACGGTTCCTATGATGTAA
174	chr1	132601493	132603221	peak_1013_K27_1	AGACAGGTAACGGAGCAGCA
175	chr1	132601493	132603221	peak_1013_K27_2	GAACGGCTCATATAGAGACT
176	chr1	132601493	132603221	peak_1013_K27_3	GAGCGTTAATCCAGAGCTAG
177	chr1	132601493	132603221	peak_1013_K27_4	GGCTTAACGCACACTCCTCT
178	chr1	132601493	132603221	peak_1013_K27_5	CCTGCTTTCCTCGCACGGAG
179	chr1	132601493	132603221	peak_1013_K27_6	GCTGACTGACTGACGACGAC
180	chr1	132601493	132603221	peak_1013_K27_7	TGAACTCGCTCTCGCCGTGC
181	chr1	132601754	132602641	peak_82_F_8	TTCGGGGTAGTCAGGGCTCG
182	chr1	132607113	132607822	peak_1014_K27_9	GTATTCGAAATTAAACTGTC
183	chr1	180841185	180841207	peak_126_5	TATGTTCGCCACAGTAGTCC
184	chr1	180841859	180841881	peak_126_7	GCTTTCCGGATTCTGGCCCT
185	chr1	180841995	180842017	peak_126_10	CATAATTTAACATGGGCTTC
186	chr1	180842079	180842101	peak_126_2	GAACGGATTAACCTGTCTGA
187	chr1	180842188	180842210	peak_126_8	TCTCACGCCCAGCGCTGTTG
188	chr1	180842189	180842211	peak_126_6	CTCACGCCCAGCGCTGTTGT
189	chr1	180842316	180842338	peak_126_1	TTCCTTATAGCAGCTCGAGT
190	chr1	180842318	180842340	peak_126_9	GTCCGACTCGAGCTGCTATA
191	chr1	180842320	180842342	peak_126_4	TTATAGCAGCTCGAGTCGGA
192	chr1	180842321	180842343	peak_126_3	TATAGCAGCTCGAGTCGGAC
193	chr1	182766730	182774311	peak_1746_K27_1	CATTAGGGCGTGTCTCGAGT
194	chr1	182766730	182774311	peak_1746_K27_2	CCATTAGGGCGTGTCTCGAG
195	chr1	182766730	182774311	peak_1746_K27_3	TATGTGGCGGAAGTCGGACT
196	chr1	182766730	182774311	peak_1746_K27_4	CCGCATATTAGAAAGAGATT
197	chr1	182771292	182773056	peak_126_F_5	TATAGCAGCTCGAGTCGGAC
198	chr1	182771292	182773056	peak_126_F_6	TATAGCAGCTCGAGTCGGAC
199	chr1	182771292	182773056	peak_126_F_7	TTCCTTATAGCAGCTCGAGT
200	chr10	3509745	3509767	peak_164_6	TGCTATCCGGTCAGCTGATG
201	chr10	3509887	3509909	peak_164_7	GCATAAACAGCCTTTGGCTC
202	chr10	3509897	3509919	peak_164_1	ACTCGACAAACCTGAGCCAA
203	chr10	3510068	3510090	peak_164_5	TACCTACATGGGGTGCAGCT
204	chr10	3510166	3510188	peak_164_4	TCAAAACTGGGACTAATCAC
205	chr10	3510179	3510201	peak_164_10	GTATTAGTCCCTGTCAAAAC
206	chr10	3510213	3510235	peak_164_3	TCGTTAAATAGGAGCTGAGC
207	chr10	3510214	3510236	peak_164_2	CGTTAAATAGGAGCTGAGCT
208	chr10	3510256	3510278	peak_164_9	AACTCTCGTTGTAAGTGCTT
209	chr10	3510356	3510378	peak_164_8	TCTAGGCCAATGGGCCCTCT
210	chr10	3512251	3512273	peak_163_5	GTTTGTCGCTGAATCTAAGC
211	chr10	3512287	3512309	peak_163_7	AGACTATTTGGCATCGTCAT
212	chr10	3513093	3513115	peak_163_2	TCAGAAGGACGCCCCCTGGT
213	chr10	3513097	3513119	peak_163_3	CAACTCAGAAGGACGCCCCC
214	chr10	3513118	3513140	peak_163_10	TGCTAATAACGCTTCCTTCC
215	chr10	3513119	3513141	peak_163_6	GCTAATAACGCTTCCTTCCA
216	chr10	3513242	3513264	peak_163_1	GCATAGATATGATAGAACGC
217	chr10	3513386	3513408	peak_163_4	CCCGTGGAGGTCAAAACATA
218	chr10	3513441	3513463	peak_163_8	GTTATTAGCTTGCTGGTGCC
219	chr10	3513693	3513715	peak_163_9	CGTCTAGTAGATTCTAAATA
220	chr10	6832774	6834685	peak_163_F_1	ATGTCCGCATGTACACACAG
221	chr10	6832775	6838969	peak_2022-3_K27_2	TTCTGTCGGCACGCGGTCAC
222	chr10	6832775	6838969	peak_2022-3_K27_3	AGATCGCATTTCAGCCCAGT
223	chr10	6832775	6838969	peak_2022-3_K27_4	TTCCCGATATTGTGCTTTGC
224	chr10	6832775	6838969	peak_2022-3_K27_5	GAGGCGAACGATCTTTCTCT
225	chr10	6832775	6838969	peak_2022-3_K27_6	TGTCGAAGTCGCTGCTGCCA
226	chr10	6832775	6838969	peak_2022-3_K27_7	TGTCTCTTACGTCTACTAGA
227	chr10	6835181	6838969	peak_2023_K27_8	AACTCGGCTCTACTCTGGTG
228	chr10	6835873	6836988	peak_164_F_10	TTTCAGTAATTATCGGGCAA
229	chr10	6835873	6836988	peak_164_F_9	ATTTAACGAGACACAAATTC
230	chr10	7319719	7321251	peak_165_F_1	TAAGGCCGGCTTCTAGCTGG
231	chr10	7319893	7321441	peak_2027_K27_10	GGCCACAGCTAGATTTGCGG
232	chr10	7319893	7321441	peak_2027_K27_2	AAGCCTCCCGTTAGCAAGGC
233	chr10	7319893	7321441	peak_2027_K27_3	TCTTACTTTCGGTGCTTGAA
234	chr10	7319893	7321441	peak_2027_K27_4	CGCGACTGTATATATGACTG
235	chr10	7319893	7321441	peak_2027_K27_5	GACGGGTCTGATGAAGACTT
236	chr10	7319893	7321441	peak_2027_K27_6	TTCCCCGCGACTGTATATAT
237	chr10	7319893	7321441	peak_2027_K27_7	TCCCCGCGACTGTATATATG
238	chr10	7319893	7321441	peak_2027_K27_8	GCCACAGCTAGATTTGCGGT
239	chr10	7319893	7321441	peak_2027_K27_9	GCTCTGTGTTTAGGACCGTT
240	chr10	7600055	7600077	peak_165_2	GAACCAGTAAGTGATCAGGT
241	chr10	7600059	7600081	peak_165_5	AACTGAACCAGTAAGTGATC
242	chr10	7600192	7600214	peak_165_3	ATATACTCAAAACCTGAACC
243	chr10	7600698	7600720	peak_165_9	ATTACGATGCTTAAAACGTT
244	chr10	7600913	7600935	peak_165_8	TGCTGAGACAGCGGTCAGTT
245	chr10	7600992	7601014	peak_165_6	CAATCACCTTGCACCCAGAC
246	chr10	7601171	7601193	peak_165_1	TAACATTGTAGGATTCCAGG
247	chr10	7601397	7601419	peak_165_10	CCTTAAGGCCGGCTTCTAGC
248	chr10	7601398	7601420	peak_165_7	CTTAAGGCCGGCTTCTAGCT
249	chr10	7601423	7601445	peak_165_4	ACTCGGGTGATAGTCATGAA
250	chr10	13219455	13223412	peak_2104_K27_1	ACTCACAGTCTAAGGCGATT
251	chr10	13219772	13223755	peak_177_F_2	AAACTCACACCGGAGTTCTT
252	chr10	13219772	13223755	peak_177_F_3	AAAGGGCTCGGGCACGGACG
253	chr10	13219772	13223755	peak_177_F_4	AGCAGACAAACCGGGCGTCT
254	chr10	13219772	13223755	peak_177_F_5	AACCGGTCTGGGTCAGGTGA
255	chr10	13219772	13223755	peak_177_F_6	AGATCGTACTTTCATTCCCT
256	chr10	13219772	13223755	peak_177_F_7	GCGTGATTGAGGGAGTACCA
257	chr10	13500553	13500575	peak_177_10	GCCGATGAAATCCCAAAGTT
258	chr10	13500566	13500588	peak_177_2	TTTCATCGGCTACAAATTCG
259	chr10	13500721	13500743	peak_177_3	AAGAGGTCACCTCGACCACC
260	chr10	13501013	13501035	peak_177_7	TCATCTGACCAAACCGGTCT
261	chr10	13501021	13501043	peak_177_6	TCACCTGACCCAGACCGGTT
262	chr10	13501288	13501310	peak_177_4	TTGGCCTGGTCGAACCAGGC
263	chr10	13501391	13501413	peak_177_9	CGTCCGTGCCCGAGCCCTTT
264	chr10	13501392	13501414	peak_177_8	GCGTCCGTGCCCGAGCCCTT
265	chr10	13501703	13501725	peak_177_1	GGTGGGCCTCCCTATAGCAG
266	chr10	13502530	13502552	peak_177_5	TCACCGCAACCCATGCTGGC
267	chr10	13550761	13560168	peak_2113_K27_1	CATGTGGTGTACACTCGAAC
268	chr10	13550761	13560168	peak_2113_K27_2	TACGTGACGTCATCTGATGG
269	chr10	13550761	13560168	peak_2113_K27_3	ATGCAACGTGTCACCGAACG
270	chr10	13550761	13560168	peak_2113_K27_4	CTAGAACGTGCATTCTCCAC
271	chr10	13556767	13558526	peak_179_F_5	TGACCGGTTACATGTTTAAA
272	chr10	13578495	13582835	peak_2114_K27_6	AATTAAGATTGCCAGCGGTC
273	chr10	13580151	13583271	peak_180_F_10	AACTTTGTTCCGCAAGTAGT
274	chr10	13580151	13583271	peak_180_F_7	ACAGAGCCGTCTCGCTACCC
275	chr10	13580151	13583271	peak_180_F_8	CGCAAGATCTTCCATATTGG
276	chr10	13580151	13583271	peak_180_F_9	TGTAACCGTCTCCCACAGGC
277	chr10	13836985	13837007	peak_179_2	GCACCGCTACTAGTGTAGAC
278	chr10	13837208	13837230	peak_179_4	TCGTGTTATACATAAAGGCC
279	chr10	13837942	13837964	peak_179_5	TAAGCGACTCACTGCAGAGC
280	chr10	13838059	13838081	peak_179_9	AGTGGGCGGTCATCCGTGAC
281	chr10	13838060	13838082	peak_179_8	GTGGGCGGTCATCCGTGACT
282	chr10	13838061	13838083	peak_179_6	TGGGCGGTCATCCGTGACTG
283	chr10	13838062	13838084	peak_179_3	GGGCGGTCATCCGTGACTGG
284	chr10	13838171	13838193	peak_179_7	ATGTCCATCAATTCCCCGGC
285	chr10	13838345	13838367	peak_179_1	AACTGCACCACGAAGCTCCG
286	chr10	13838421	13838443	peak_179_10	ATAGCACTCCGTCTCATTAC
287	chr10	13861228	13861250	peak_180_4	GCCCTGTAACCGTCTCCCAC
288	chr10	13861291	13861313	peak_180_8	CAACCAAGCTCGGAAAAATC
289	chr10	13861443	13861465	peak_180_1	AATGTTATACCAGGCGCGGG
290	chr10	13861448	13861470	peak_180_5	TATACCAGGCGCGGGAGGAA
291	chr10	13861452	13861474	peak_180_10	CCAGGCGCGGGAGGAATGGC
292	chr10	13862037	13862059	peak_180_2	ACCATGGGCTGCGGTCAAGT
293	chr10	13862062	13862084	peak_180_6	TGTTCGCGTACATACTTATC
294	chr10	13862100	13862122	peak_180_9	TGTGAAACGCAGTGCGCTTA
295	chr10	13862200	13862222	peak_180_7	CCACGCAAGATCTTCCATAT
296	chr10	13862955	13862977	peak_180_3	CTGCGGACTGTAATTTAATG
297	chr10	18407160	18410169	peak_2185_K27_1	GTTCTACGTACGTAGCCTTT
298	chr10	18407160	18410169	peak_2185_K27_2	AGTTCTACGTACGTAGCCTT
299	chr10	18407756	18408520	peak_185_F_3	AGAGGTAGCCGAGGGAATAA
300	chr10	18417476	18431665	peak_2187_K27_4	CTCGCAGCCGAATAGCCTGG
301	chr10	18417476	18431665	peak_2187_K27_5	CGCAGCCGAATAGCCTGGAA
302	chr10	18417476	18431665	peak_2187_K27_6	TCATGGATACGAAAAGATCC
303	chr10	18417476	18431665	peak_2187_K27_7	TCTAACTGGAAGCGCTTGAG
304	chr10	18423798	18427240	peak_186_F_8	TGTACAACGACCAAGAGACT
305	chr10	18688004	18688026	peak_185_7	CCAAATTGTAATTACTGGTG
306	chr10	18688004	18688026	peak_185_10	CCTCACCAGTAATTACAATT
307	chr10	18688110	18688132	peak_185_9	TCACTAATTGCCTGCTAACT
308	chr10	18688281	18688303	peak_185_3	CCCGGCAATAGCCTGCTCAG
309	chr10	18688283	18688305	peak_185_8	AGCCCGGCAATAGCCTGCTC
310	chr10	18688382	18688404	peak_185_6	GGTAGCCGAGGGAATAACCC
311	chr10	18688383	18688405	peak_185_5	GTAGCCGAGGGAATAACCCT
312	chr10	18688384	18688406	peak_185_2	TAGCCGAGGGAATAACCCTG
313	chr10	18688385	18688407	peak_185_1	AGCCGAGGGAATAACCCTGG
314	chr10	18688603	18688625	peak_185_4	ACTACTGCACTGGATGGCTA
315	chr10	18704065	18704087	peak_186_8	GCTGCTCGTGGGACCTTAGT
316	chr10	18704223	18704245	peak_186_6	CACTTTCAGTCCATCGACTC
317	chr10	18704534	18704556	peak_186_3	AGGGGAGTTAATGATACCAT
318	chr10	18704918	18704940	peak_186_4	CACGGTGTCTGGTCGTGTCA
319	chr10	18705262	18705284	peak_186_2	TAAAGGCTACCGATTTCAGC
320	chr10	18706055	18706077	peak_186_5	ACCCTGTGATGCACCCTGGG
321	chr10	18706128	18706150	peak_186_7	ATGTTGCGCTACTTCCATCT
322	chr10	18706527	18706549	peak_186_10	GCAGAGTGTTCGGTTGTAAC
323	chr10	18706529	18706551	peak_186_1	AGAGTGTTCGGTTGTAACTG
324	chr10	18707051	18707073	peak_186_9	TGTAAGTTAAGGAGCCAATT
325	chr10	18714193	18717993	peak_2198_K27_1	ATACGCCTTTCTTCCTGTTG
326	chr10	18714193	18717993	peak_2198_K27_2	TTTTACCGGGATTGCTCCCA
327	chr10	18714193	18717993	peak_2198_K27_3	ACGGATTGTATCACAAGGAA
328	chr10	18714193	18717993	peak_2198_K27_4	TTTACCGGGATTGCTCCCAG
329	chr10	18714193	18717993	peak_2198_K27_5	GGGCCACAGAACCTACTCGT
330	chr10	18714193	18717993	peak_2198_K27_6	TACAATATTTCTGGCGAATA
331	chr10	18714193	18717993	peak_2198_K27_7	TAGGAAGCAGCCGATTCTAC
332	chr10	18715144	18716205	peak_187_F_8	ACTTTAAGCACGTGTACAAC
333	chr10	18995635	18995657	peak_187_7	GTTGTACACGTGCTTAAAGT
334	chr10	18995640	18995662	peak_187_3	TTTAAGCACGTGTACAACAA
335	chr10	18995642	18995664	peak_187_1	TAAGCACGTGTACAACAACG
336	chr10	18995650	18995672	peak_187_9	TGTACAACAACGGGGCTTTT
337	chr10	18995674	18995696	peak_187_2	GAAACTCTGTACCCGCGTGA
338	chr10	18995827	18995849	peak_187_8	CGCGTGAGATAAATTATATT
339	chr10	18995828	18995850	peak_187_10	ACGCGTGAGATAAATTATAT
340	chr10	18995915	18995937	peak_187_4	ACGCATAGGCCTAAAGCTCA
341	chr10	18995919	18995941	peak_187_5	GAGCTTTAGGCCTATGCGTG
342	chr10	18996154	18996176	peak_187_6	GGGTCGTACCCCCTCAAGCA
343	chr10	20643737	20645828	peak_191_F_1	ATGCTGTGGATCACATACCG
344	chr10	20643737	20645828	peak_191_F_2	CGATAAGTGTCTGTCTTGCT
345	chr10	20643737	20645828	peak_191_F_3	CGCAGTTAGTTTACTAAACA
346	chr10	20643737	20645828	peak_191_F_4	TGCGCCTTAATAAAGTACAG
347	chr10	20643737	20645828	peak_191_F_5	GCGCCTTAATAAAGTACAGG
348	chr10	20643737	20645828	peak_191_F_6	TAAGATATACAATAGTACCG
349	chr10	20924146	20924168	peak_191_7	AGAGAAGCATACACGCGCTC
350	chr10	20924442	20924464	peak_191_2	GTCAAGTAATTATTTTCCGG
351	chr10	20924695	20924717	peak_191_9	TAAACTAACTGCGTGGTTTG
352	chr10	20924702	20924724	peak_191_1	TGTTTAGTAAACTAACTGCG
353	chr10	20925028	20925050	peak_191_5	GTAAATCGGATCATATGTTG
354	chr10	20925116	20925138	peak_191_10	TGGTTACCGATCACATGATA
355	chr10	20925146	20925168	peak_191_3	GGCTGCGAATCATATGCTCG
356	chr10	20925438	20925460	peak_191_6	CCTGCGCCTTAATAAAGTAC
357	chr10	20925438	20925460	peak_191_8	CCTGTACTTTATTAAGGCGC
358	chr10	20925696	20925718	peak_191_4	GCAAGACAGACACTTATCGT
359	chr10	22285032	22286413	peak_197_F_1	GCCGCAAATGCCCACCATTT
360	chr10	22285032	22286413	peak_197_F_2	GCCCTTGCGGAATGTCTTCA
361	chr10	22287640	22290532	peak_198_F_3	ATTGAAGACGAAAGTTGGCC
362	chr10	22287640	22290532	peak_198_F_4	TCTGGATGTTCGGATCTTAA
363	chr10	22322180	22325598	peak_2273_K27_5	TAACCCTTCTGAATACGAGC
364	chr10	22322180	22325598	peak_2273_K27_6	TCTGAGTTGTTCACTCGATG
365	chr10	22322490	22324280	peak_199_F_7	GTGATGGCTCGCCCATGTGA
366	chr10	22563699	22563720	peak_196_1	CTGAGGAATCTTGCTATCAC
367	chr10	22563905	22563926	peak_196_2	GGTGTGATTCGATGTGGCTA
368	chr10	22563911	22563932	peak_196_3	GACTGAGGTGTGATTCGATG
369	chr10	22564101	22564122	peak_196_4	TGATTATTTTCAAAATTTCT
370	chr10	22564140	22564161	peak_196_5	TCATGAATCTAGAAGTGCTT
371	chr10	22564173	22564194	peak_196_6	TGTTATTGTTACTCAAACCA
372	chr10	22564190	22564211	peak_196_7	TGTCACTAGGCAGCATTCCT
373	chr10	22565276	22565298	peak_197_5	CTGCAGAGTCTAGCCCACTC
374	chr10	22565789	22565811	peak_197_6	GTGTACAGGTGCACTTGGCT
375	chr10	22565790	22565812	peak_197_4	TGTACAGGTGCACTTGGCTG
376	chr10	22565878	22565900	peak_197_1	ATCCACGCATCCATGCCAGG
377	chr10	22565881	22565903	peak_197_8	CGCATCCACGCATCCATGCC
378	chr10	22566025	22566047	peak_197_7	AAATGGTGGGCATTTGCGGC
379	chr10	22566312	22566334	peak_197_2	GTATTGTGTATATTCTGACT
380	chr10	22566327	22566349	peak_197_10	CACAATACCGTAATTTTAAA
381	chr10	22566328	22566350	peak_197_9	ACAATACCGTAATTTTAAAT
382	chr10	22566349	22566371	peak_197_3	GGAGCTTTCTGGGCTATCGA
383	chr10	22567889	22567911	peak_198_1	TACGCCTTAGTGGCTGTGTG
384	chr10	22567918	22567940	peak_198_9	TTCTGTTGGTCCCGAGGTGA
385	chr10	22567924	22567946	peak_198_2	TAGAACTTCTGTTGGTCCCG
386	chr10	22567932	22567954	peak_198_3	CGAGGTGTTAGAACTTCTGT
387	chr10	22567950	22567972	peak_198_4	GTCATATATGTTGTGGTCCG
388	chr10	22568104	22568126	peak_198_7	GGAACAATTTGTCCGAGACC
389	chr10	22568108	22568130	peak_198_6	GTCTCGGACAAATTGTTCCT
390	chr10	22569245	22569267	peak_198_10	TCTACTAAGCTGCGAGTTTC
391	chr10	22569392	22569414	peak_198_8	ACAGTCATCGTCTCCTAGCT
392	chr10	22569401	22569423	peak_198_5	GTCTCCTAGCTCGGGACAAG
393	chr10	22603380	22603402	peak_199_8	GGTATGGCAGTAAACAGATC
394	chr10	22603444	22603466	peak_199_3	ATGGTAGACTCTAATGTTGG
395	chr10	22603446	22603468	peak_199_1	CCCAACATTAGAGTCTACCA
396	chr10	22603446	22603468	peak_199_9	CCATGGTAGACTCTAATGTT
397	chr10	22603447	22603469	peak_199_7	ACCATGGTAGACTCTAATGT
398	chr10	22603892	22603914	peak_199_2	ATATGGACCAGCCATCACAA
399	chr10	22604080	22604102	peak_199_4	CTGGATTCTCGTACACACAG
400	chr10	22604147	22604169	peak_199_10	GATGAACCGTCACAATTTAC
401	chr10	22604179	22604201	peak_199_5	TCCATGTTGCTAAGTCCAGA
402	chr10	22604180	22604202	peak_199_6	CCCTTCTGGACTTAGCAACA
403	chr10	24352953	24360419	peak_2347_K27_1	AACGTCTGCGGGCAGTCACC
404	chr10	24352953	24360419	peak_2347_K27_2	ACCAGCAACCGCAAATGCAC
405	chr10	24352953	24360419	peak_2347_K27_3	CCGTCGAGAAGTAAAGTCTT
406	chr10	24352953	24360419	peak_2347_K27_4	CTTTACGACTTCAGTGTCTA
407	chr10	24352953	24360419	peak_2347_K27_5	GATACTGTCGCCCTTATTTC
408	chr10	24352953	24360419	peak_2347_K27_6	TACGTGGGGCGTGTATTGTA
409	chr10	24352953	24360419	peak_2347_K27_7	TATCAGCTCCGGGAACCAGT
410	chr10	24634295	24634317	peak_204_6	GCCGCCTGGCCTGCTGCGAG
411	chr10	24634296	24634318	peak_204_7	CCGCCTGGCCTGCTGCGAGT
412	chr10	24634304	24634326	peak_204_5	CTATTACACCCACTCGCAGC
413	chr10	24634305	24634327	peak_204_8	CTGCTGCGAGTGGGTGTAAT
414	chr10	24634342	24634364	peak_204_3	CTTCGAGATGAATCACGTGA
415	chr10	24634388	24634410	peak_204_4	TTCATGGGACAGCGACGGAT
416	chr10	24634398	24634420	peak_204_1	AGCGACGGATAGGATGATTG
417	chr10	24634599	24634621	peak_204_2	AAGGTCTGGTGTGACTCGGT
418	chr10	24634787	24634809	peak_204_10	GTCACGGAACCAATTGTAAA
419	chr10	24634796	24634818	peak_204_9	TTTCAAGGGCCTTTTACAAT
420	chr10	43298713	43301474	peak_2653_K27_1	CACTGCGGTTGGTTCGCTTA
421	chr10	43298713	43301474	peak_2653_K27_2	GCGCGAGCTTAGCAGATCTC
422	chr10	43298713	43301474	peak_2653_K27_3	CCCTGTTCTCGATTGGGCAC
423	chr10	43298713	43301474	peak_2653_K27_4	TTCGGGGGAGCGTGGCACAC
424	chr10	43298713	43301474	peak_2653_K27_5	CGCGAGCTTAGCAGATCTCC
425	chr10	43298713	43301474	peak_2653_K27_6	GTTCTCGATTGGGCACTGGA
426	chr10	43298713	43301474	peak_2653_K27_7	CGGTCCCCTTCGGGGGAGCG
427	chr10	43298713	43301474	peak_2653_K27_8	GCGCTGCTCTAGCTGCGTTA
428	chr10	43300420	43301236	peak_247_F_10	GCCCCTGAGCGACATCCCTA
429	chr10	43300420	43301236	peak_247_F_9	CGCCTTATGTGAAAGGGAGG
430	chr10	43580783	43580805	peak_247_4	GGGGCCGCCGAAAGTACGTG
431	chr10	43580787	43580809	peak_247_2	CTAGCCACACGTACTTTCGG
432	chr10	43580933	43580955	peak_247_7	GAGAGTATCACGTGCCTCGC
433	chr10	43580947	43580969	peak_247_1	GTGAAATGCACAGTCCGGCG
434	chr10	43580949	43580971	peak_247_9	TCGCCGGACTGTGCATTTCA
435	chr10	43581024	43581046	peak_247_3	AGACGCTGTGACCGAAACCA
436	chr10	43581085	43581107	peak_247_8	CAAACCCCGCCTTATGTGAA
437	chr10	43581086	43581108	peak_247_6	AAACCCCGCCTTATGTGAAA
438	chr10	43581089	43581111	peak_247_5	CCTCCCTTTCACATAAGGCG
439	chr10	43581229	43581251	peak_247_10	CCACCCTAGGGATGTCGCTC
440	chr10	53298531	53300783	peak_2686_K27_1	CCGCGTCCTGTCTCGCCAAG
441	chr10	53298531	53300783	peak_2686_K27_2	GACATAGTGCGTGCGCCTGT
442	chr10	53298531	53300783	peak_2686_K27_3	GGATTGTCACAACTCGACGG
443	chr10	53298531	53300783	peak_2686_K27_4	GTGGATTGTCACAACTCGAC
444	chr10	53298531	53300783	peak_2686_K27_5	GTTTGGGAATAGAGTCGCAA
445	chr10	53298531	53300783	peak_2686_K27_6	TCTCGCCCCGTGGTAACCAG
446	chr10	53298531	53300783	peak_2686_K27_7	TGGATTGTCACAACTCGACG
447	chr10	53298531	53300783	peak_2686_K27_8	TGTGTGTGCCGGACATTCAT
448	chr10	53299624	53300286	peak_251_F_9	GACATAGTGCGTGCGCCTGT
449	chr10	53579860	53579882	peak_251_9	ACTGCTGTTGTTATATCTAT
450	chr10	53580063	53580085	peak_251_7	CCTTAAAGGCACTGATGGTA
451	chr10	53580063	53580085	peak_251_10	CCTTACCATCAGTGCCTTTA
452	chr10	53580068	53580090	peak_251_1	GTTCTCCTTAAAGGCACTGA
453	chr10	53580089	53580111	peak_251_4	ACTAGCTATTGTCATAAGAC
454	chr10	53580132	53580154	peak_251_8	GCTAATTTTGCATTCTCCAC
455	chr10	53580135	53580157	peak_251_2	GTGGAGAATGCAAAATTAGC
456	chr10	53580156	53580178	peak_251_3	GGACATAGTGCGTGCGCCTG
457	chr10	53580157	53580179	peak_251_5	GACATAGTGCGTGCGCCTGT
458	chr10	53580201	53580223	peak_251_6	TGTTTAAACCTAGCTCGATC
459	chr10	58066802	58069155	peak_255_F_1	CTCGAGAGGGCTCTTCTTAT
460	chr10	58066802	58069155	peak_255_F_2	TTCCATGCGGGGCTTTGGGT
461	chr10	58066802	58069155	peak_255_F_3	TTCTTAGAACGTGTACCCAT
462	chr10	58069846	58070856	peak_256_F_4	GGTGAACTAGCGACAGCAGA
463	chr10	58069846	58070856	peak_256_F_5	GCTTGTCCGGGGCTGGCTCT
464	chr10	58081307	58082654	peak_257_F_6	AGGTTTGGCTTTCCTACGGT
465	chr10	58081307	58082654	peak_257_F_7	GGGTAATGGTCGAGAAAGAT
466	chr10	58081307	58082654	peak_257_F_8	GGTTTGGCTTTCCTACGGTG
467	chr10	58096133	58096999	peak_259_F_10	ATGAAGCCGTCAACATAACC
468	chr10	58096133	58096999	peak_259_F_11	CCATGAAGCCGTCAACATAA
469	chr10	58096133	58096999	peak_259_F_9	TGAAGCCGTCAACATAACCC
470	chr10	58100484	58103078	peak_2739_K27_12	CCAGAAGCACGGCGTAGAGT
471	chr10	58100484	58103078	peak_2739_K27_13	CCAGAAGCACGGCGTAGAGT
472	chr10	58100484	58103078	peak_2739_K27_14	ACCTACGCCGTGACCCGTGA
473	chr10	58100484	58103078	peak_2739_K27_15	CCCAGAAGCACGGCGTAGAG
474	chr10	58100484	58103078	peak_2739_K27_16	TGTTGAAAACAACTGCCGGT
475	chr10	58604069	58604091	peak_255_9	GTGCTTGATAGGGCTGCACT
476	chr10	58604073	58604095	peak_255_5	TTGATAGGGCTGCACTAGGG
477	chr10	58604144	58604166	peak_255_6	CTGTGTTAACATCGACATCT
478	chr10	58604666	58604688	peak_255_1	CCTTACAGGACCCACTCGAG
479	chr10	58604667	58604689	peak_255_2	CTTACAGGACCCACTCGAGA
480	chr10	58604679	58604701	peak_255_10	ACTCGAGAGGGCTCTTCTTA
481	chr10	58605363	58605385	peak_255_8	GATGGAAACGTTGTCATGTA
482	chr10	58605495	58605517	peak_255_4	TTCTTAGAACGTGTACCCAT
483	chr10	58606094	58606116	peak_255_3	GTTCTTTATAGATCCAGAGC
484	chr10	58606157	58606179	peak_255_7	ACAAATCTTCCCGTTTGTGC
485	chr10	58607249	58607271	peak_256_2	TATGTTGAATAAGCTCCTTA
486	chr10	58607372	58607394	peak_256_3	GTCGCTAGTTCACCTGGCCA
487	chr10	58607373	58607395	peak_256_6	TGTCGCTAGTTCACCTGGCC
488	chr10	58607535	58607557	peak_256_5	CCGGGACAGCTTATCTGGAT
489	chr10	58607540	58607562	peak_256_9	CGGTGCCGGGACAGCTTATC
490	chr10	58607552	58607574	peak_256_7	TCCCGGCACCGACCCAGGTA
491	chr10	58607553	58607575	peak_256_4	CCCGGCACCGACCCAGGTAT
492	chr10	58607554	58607576	peak_256_8	GCCCATACCTGGGTCGGTGC
493	chr10	58607855	58607877	peak_256_10	CGTGGTTGTACTTGTCTTGC
494	chr10	58607873	58607895	peak_256_1	TAACTTAACATGAAGACCCG
495	chr10	58618589	58618611	peak_257_9	GGAGACCCTCAAGCGGATTC
496	chr10	58618595	58618617	peak_257_5	TACATGCCTGAATCCGCTTG
497	chr10	58618661	58618683	peak_257_1	TATTGCAGCTACATGCCCAG
498	chr10	58618726	58618748	peak_257_6	AACTTGGTTCTACGCGGCCC
499	chr10	58618862	58618884	peak_257_3	GTGGGTCAACTCGTTTCACC
500	chr10	58618875	58618897	peak_257_10	TTTCACCCGGCTACCATTCT
501	chr10	58619630	58619652	peak_257_4	TGATCATCGTTCCTGTAGCG
502	chr10	58619767	58619789	peak_257_2	ACATGGCCTAATAAATGTTG
503	chr10	58619840	58619862	peak_257_8	ACCTACGATCTTTCATTTGT
504	chr10	58619883	58619905	peak_257_7	CTAAGTTTATAACCCTCCAT
505	chr10	58633388	58633410	peak_259_4	GGGGCTGGTAATTTACCAAT
506	chr10	58633389	58633411	peak_259_3	AGGGGCTGGTAATTTACCAA
507	chr10	58633422	58633444	peak_259_9	TATGTTGACGGCTTCATGGG
508	chr10	58633424	58633446	peak_259_7	GTTATGTTGACGGCTTCATG
509	chr10	58633425	58633447	peak_259_8	GGTTATGTTGACGGCTTCAT
510	chr10	58633426	58633448	peak_259_10	GGGTTATGTTGACGGCTTCA
511	chr10	58633926	58633948	peak_259_5	TTCATAAGCTCCTCCGACAA
512	chr10	58633927	58633949	peak_259_2	CTTCATAAGCTCCTCCGACA
513	chr10	58633928	58633950	peak_259_6	CTTGTCGGAGGAGCTTATGA
514	chr10	58633929	58633951	peak_259_1	TTGTCGGAGGAGCTTATGAA
515	chr10	58638186	58638208	peak_261_7	TGCACTTCAGGGTTGTTACA
516	chr10	58638322	58638344	peak_261_10	GTGGCTTTGTGACGGACAAA
517	chr10	58638324	58638346	peak_261_2	GTTTGTCCGTCACAAAGCCA
518	chr10	58638398	58638420	peak_261_6	GGGAGCATCTCACATTTTCG
519	chr10	58638650	58638672	peak_261_3	GGCATGTCCCATTCACCAGT
520	chr10	58638665	58638687	peak_261_1	GATGTGCTAGGACATCCCAC
521	chr10	58638967	58638989	peak_261_8	TACCAAGCTGTGCGCCAGAC
522	chr10	58639064	58639086	peak_261_9	TGCAGTGGGCTGTGACGTTA
523	chr10	58639187	58639209	peak_261_4	GATGACGTGTACACCGTGCC
524	chr10	58639307	58639329	peak_261_5	CTGGACTGACTTGGGCACTC
525	chr10	58747775	58749582	peak_2743_K27_1	ACCCGTTACTCCCTACATCC
526	chr10	58747775	58749582	peak_2743_K27_2	TGTGACGCCGGCCCTGTTCC
527	chr10	58747775	58749582	peak_2743_K27_3	TTAGACCTCGCATTCATGCC
528	chr10	58748086	58749112	peak_264_F_4	GCTGACTATCATTTGTCGCG
529	chr10	58827501	58831989	peak_2749_K27_5	AGTGTAAGTACCGCGGAAAG
530	chr10	58827501	58831989	peak_2749_K27_6	CAGGTAGCAAATTACGGAGT
531	chr10	58827501	58831989	peak_2749_K27_7	GTACACTACTATAGCGGGAC
532	chr10	58827501	58831989	peak_2749_K27_8	GTGTAAGTACCGCGGAAAGT
533	chr10	58828653	58831303	peak_267_F_9	TTCTTCTGGAAGGCGTATGC
534	chr10	59285627	59285649	peak_264_3	GTAAGCAACTTTGTCCAAGT
535	chr10	59285637	59285659	peak_264_4	CAAAGTTGCTTACGCAGCAA
536	chr10	59285715	59285737	peak_264_1	GCATCAGCCACGTGGTCACA
537	chr10	59285721	59285743	peak_264_10	GCCACGTGGTCACATGGTTC
538	chr10	59285817	59285839	peak_264_8	GCGAGCCCGTGGCACAGACC
539	chr10	59285824	59285846	peak_264_7	TGTGCCACGGGCTCGCTGAG
540	chr10	59285828	59285850	peak_264_5	GTCTCCACTCAGCGAGCCCG
541	chr10	59285918	59285940	peak_264_6	GTTGTAGGCACTAGAGTGGT
542	chr10	59286120	59286142	peak_264_9	GTGTCCCAAGTATACTAATC
543	chr10	59286342	59286364	peak_264_2	GCTGACTATCATTTGTCGCG
544	chr10	59366013	59366035	peak_267_6	CTAGTCAGATTACAGTCAGT
545	chr10	59366614	59366636	peak_267_3	GAAGCCGGGAGAGTTGCTCC
546	chr10	59367044	59367066	peak_267_2	TGTCTAATGGTCCTAGCGGG
547	chr10	59367046	59367068	peak_267_7	TCCCGCTAGGACCATTAGAC
548	chr10	59367299	59367321	peak_267_8	CGGATGCCTTTAGAGAGCTT
549	chr10	59367323	59367345	peak_267_1	CAGGAAATAGGATTGCCACG
550	chr10	59367833	59367855	peak_267_10	CCTATAGCAGAGGTGTTAGT
551	chr10	59367898	59367920	peak_267_9	TTCTTCTGGAAGGCGTATGC
552	chr10	59368090	59368112	peak_267_4	GGAAGCGTAAACAATCTAGC
553	chr10	59368274	59368296	peak_267_5	CACGCCCTTCTAAAGCATAA
554	chr10	59722103	59727113	peak_272_F_1	ACATAGTGATTAGCGATACC
555	chr10	59722103	59727113	peak_272_F_2	AGAAGGCAAGATGCGTGTCG
556	chr10	59722103	59727113	peak_272_F_3	CAGAAGGCAAGATGCGTGTC
557	chr10	59722103	59727113	peak_272_F_4	ACAGGCGGCTTGGGATGGGC
558	chr10	59722103	59727113	peak_272_F_5	CGCCAAGTGGCTCAATATAC
559	chr10	59722281	59727544	peak_2784_K27_6	GCTTGTACTCGTGTGAACTC
560	chr10	59722281	59727544	peak_2784_K27_7	GCAAATGACGCAATTTGATC
561	chr10	59722281	59727544	peak_2784_K27_8	TGAACTGCCCTGCCGTTGCA
562	chr10	59722281	59727544	peak_2784_K27_9	TTTGGCTCCGAGCAAGTCAC
563	chr10	60260176	60260198	peak_272_1	GGGAGACATAGGCTACGGCA
564	chr10	60260607	60260629	peak_272_5	CTACGTCGTCCACTGCATGC
565	chr10	60260608	60260630	peak_272_8	TACGTCGTCCACTGCATGCT
566	chr10	60260609	60260631	peak_272_3	ACGTCGTCCACTGCATGCTG
567	chr10	60261603	60261625	peak_272_7	CCGGGGCTAGGACGATTGGC
568	chr10	60262590	60262612	peak_272_9	ACTCCGCCAGGCTCGTGATC
569	chr10	60262833	60262855	peak_272_6	GTTACCTAGCCGTGTGCCAT
570	chr10	60263068	60263090	peak_272_10	CCAGACCCACCACGGATTGC
571	chr10	60263726	60263748	peak_272_4	CGCCAAGTCACCTGCATTGG
572	chr10	60263973	60263995	peak_272_2	AACGTTTGCTATACCCCTTG
573	chr10	60393663	60398966	peak_2803_K27_1	AAGACAGACAACCTGCGGTC
574	chr10	60393663	60398966	peak_2803_K27_2	CGATAGACTACAAGCGTGCG
575	chr10	60393663	60398966	peak_2803_K27_3	CTCAGGGTGTCTAGTCGGGA
576	chr10	60393663	60398966	peak_2803_K27_4	CTTTGATGGGACCGGATATT
577	chr10	60394839	60397501	peak_274_F_5	AAGGGACAGGTCACAGGCGG
578	chr10	60394839	60397501	peak_274_F_6	AATGGAGCCGACCTAAAGCT
579	chr10	60394839	60397501	peak_274_F_7	CTCGCCCTGGCGGGGAGGCT
580	chr10	60932158	60932180	peak_274_8	GAATGGAGCCGACCTAAAGC
581	chr10	60932285	60932307	peak_274_6	CGTGAGTCACCCCCTCGCCC
582	chr10	60932518	60932540	peak_274_9	TAACGGTTTGCCTAGCTGTA
583	chr10	60933030	60933052	peak_274_2	CCCATGTGATAATGGACCCG
584	chr10	60933208	60933230	peak_274_10	CTGCTATGAGTCCCGTTTAA
585	chr10	60933325	60933347	peak_274_3	TATCTTAGATTGAAGGCCGG
586	chr10	60933439	60933461	peak_274_1	CTTGTGGGGCTTATAATCAA
587	chr10	60933880	60933902	peak_274_7	TGTGATGGAAGCTCCCGCTC
588	chr10	60933881	60933903	peak_274_4	GTGATGGAAGCTCCCGCTCA
589	chr10	60933942	60933964	peak_274_5	CGCGACGCATAGCTAAGTGT
590	chr10	77758932	77763014	peak_3100_K27_1	ACAGCTCAACGCACCATCGG
591	chr10	77758932	77763014	peak_3100_K27_2	GTATCCGCTGATGGAGGTGG
592	chr10	77758932	77763014	peak_3100_K27_3	CCCACAGCTCAACGCACCAT
593	chr10	77758932	77763014	peak_3100_K27_4	CGGCATGCAGTAGACAGGTC
594	chr10	77758932	77763014	peak_3100_K27_5	CTGTCCCTGCGTTTCCGTTC
595	chr10	77758932	77763014	peak_3100_K27_6	TCACACCAAGCCGCAGTATA
596	chr10	77766684	77769969	peak_3101_K27_10	GACTATCCCGAGAATTATGC
597	chr10	77766684	77769969	peak_3101_K27_11	GGGCCCAGCTCCAGTACGGC
598	chr10	77766684	77769969	peak_3101_K27_7	GCGGCAACTTAAAGTTGACA
599	chr10	77766684	77769969	peak_3101_K27_8	ATGGAATACCGGTGACTCTA
600	chr10	77766684	77769969	peak_3101_K27_9	GTAACAACGATGATAGGCAT
601	chr10	78057446	78060673	peak_3120_K27_1	AACTCCTGACGGATGTGACT
602	chr10	78057446	78060673	peak_3120_K27_2	ACATTTGGGAATCCGGAGTT
603	chr10	78057446	78060673	peak_3120_K27_3	ACCCGGAAGGTGTAGATCAT
604	chr10	78057446	78060673	peak_3120_K27_4	CCGATAGGCTCCTTTCACCA
605	chr10	78057446	78060673	peak_3120_K27_5	ATATTTCGAGTGAGTAGCTA
606	chr10	78057446	78060673	peak_3120_K27_6	TGTGTATGGCACATGGATCG
607	chr10	78058825	78059944	peak_340_F_7	AGGGTGGGTGGTACGCTAGA
608	chr10	78304985	78305007	peak_334_6	ATAGGCTAACTGCTCCTGTC
609	chr10	78305036	78305058	peak_334_2	GGGCAGTCTTCGTTGTCAGG
610	chr10	78305087	78305109	peak_334_10	GTTGGCTTAGGGGATTTTCC
611	chr10	78305105	78305127	peak_334_4	ACCCTGGATAATCTCACAGT
612	chr10	78305191	78305213	peak_334_1	ATCACGTGGTTTGACCACAA
613	chr10	78305192	78305214	peak_334_5	GATCACGTGGTTTGACCACA
614	chr10	78305200	78305222	peak_334_8	TCAAACCACGTGATCAGAAC
615	chr10	78305276	78305298	peak_334_9	TGACCAATCACCTCCCTATA
616	chr10	78305289	78305311	peak_334_7	CAACTGGCCAGAGCCTTATA
617	chr10	78305556	78305578	peak_334_3	GAAACATTAGTAGTCCAACT
618	chr10	78596265	78596287	peak_340_9	CAGGCATGTGAGCATGATAA
619	chr10	78596693	78596715	peak_340_8	TGACTTGTGTTGAGCTGATT
620	chr10	78596919	78596941	peak_340_3	GCTACAGGGCACGTAGGGTG
621	chr10	78596924	78596946	peak_340_5	ATTAGGCTACAGGGCACGTA
622	chr10	78596925	78596947	peak_340_1	TATTAGGCTACAGGGCACGT
623	chr10	78597060	78597082	peak_340_2	TACAAAGCTTGATCCTAGTG
624	chr10	78597145	78597167	peak_340_4	CTGTTCCAAAGTAGCCTATG
625	chr10	78597150	78597172	peak_340_7	AGATGCCACATAGGCTACTT
626	chr10	78597152	78597174	peak_340_10	AAAGTAGCCTATGTGGCATC
627	chr10	78597153	78597175	peak_340_6	AAGTAGCCTATGTGGCATCT
628	chr10	79095006	79098175	peak_343_F_1	CGCGATGACTTTGCCAAGAT
629	chr10	79095006	79098175	peak_343_F_2	TTGTGGCTACGCCGCTCACT
630	chr10	79098374	79100557	peak_344_F_3	CGACCACGGCGCGCCGGGAA
631	chr10	79098374	79100557	peak_344_F_4	TCGGATACCTAGTCCTTATC
632	chr10	79098374	79100557	peak_344_F_5	TTGCGCACCCACTCGTCAGC
633	chr10	79098374	79100557	peak_344_F_6	GCGCTGCGAACTTCCACTGC
634	chr10	79098374	79100557	peak_344_F_7	CGGATACCTAGTCCTTATCT
635	chr10	79100675	79101617	peak_345_F_8	CCAGTCAGGCTCAGACCGAT
636	chr10	79100675	79101617	peak_345_F_9	CCGACCTAGCGCAGCCTGCC
637	chr10	79429892	79430587	peak_354_F_1	AATGTCTGGAACAGTATTCG
638	chr10	79429892	79430587	peak_354_F_10	GTAGCCTGCGCAAGATCAAC
639	chr10	79429892	79430587	peak_354_F_2	ATAATCCCTATGCCCGACCA
640	chr10	79429892	79430587	peak_354_F_3	CCGCTTCATTGGACCAGACT
641	chr10	79429892	79430587	peak_354_F_4	CGCGCATCATCACACGGCCC
642	chr10	79429892	79430587	peak_354_F_5	CTCGTCCACGCCTCAGTGGC
643	chr10	79429892	79430587	peak_354_F_6	ACTCGTCCACGCCTCAGTGG
644	chr10	79429892	79430587	peak_354_F_7	ATGGCCCGGGTGGCCACCGC
645	chr10	79429892	79430587	peak_354_F_8	TATGCCCGACCAAGGACACC
646	chr10	79429892	79430587	peak_354_F_9	ATGCCCGACCAAGGACACCC
647	chr10	79632957	79632979	peak_343_2	CCCAAGTTGATACCCTCGTG
648	chr10	79633086	79633108	peak_343_9	AAGTTGTCTCTTACAGCGGC
649	chr10	79633185	79633207	peak_343_5	ATCCGAGTGACTCGACATGA
650	chr10	79633287	79633309	peak_343_6	CGCGTGGGTGATGTATCACA
651	chr10	79633288	79633310	peak_343_10	TCGCGTGGGTGATGTATCAC
652	chr10	79633302	79633324	peak_343_1	TCTTGGCAAAGTCATCGCGT
653	chr10	79633303	79633325	peak_343_4	ATCTTGGCAAAGTCATCGCG
654	chr10	79634038	79634060	peak_343_3	CTCCGGAAGCAAACCGACTG
655	chr10	79634039	79634061	peak_343_8	GCTCCGGAAGCAAACCGACT
656	chr10	79634374	79634396	peak_343_7	TTGTGGCTACGCCGCTCACT
657	chr10	79637144	79637166	peak_344_1	AGATAAGGACTAGGTATCCG
658	chr10	79637258	79637280	peak_344_2	GGTTCTCACGGCGTCACGTG
659	chr10	79637307	79637329	peak_344_4	CGGTCGAGAAGCGCGCGTAC
660	chr10	79637314	79637336	peak_344_7	GAAGCGCGCGTACTGGAGAC
661	chr10	79637409	79637431	peak_344_6	CTTTCCCGGCGCGCCGTGGT
662	chr10	79637449	79637471	peak_344_8	CCGGGGTCTCTTACATCGTT
663	chr10	79637500	79637522	peak_344_5	TTCACAAGCCGGCGCACGGC
664	chr10	79637651	79637673	peak_344_9	CCCGCGCTGGCCGCTGTGTT
665	chr10	79637736	79637758	peak_344_10	CGCAGCGCCGGGTAGCTTCC
666	chr10	79637759	79637781	peak_344_3	AACTTCCACTGCGGCATCCG
667	chr10	79637942	79637964	peak_345_10	GCCGCGGGGGGCTACACTCC
668	chr10	79637943	79637965	peak_345_1	CCCAGGAGTGTAGCCCCCCG
669	chr10	79637943	79637965	peak_345_9	CCGCGGGGGGCTACACTCCT
670	chr10	79637967	79637989	peak_345_4	GCGCTGCCAGAACAGGGTCG
671	chr10	79637996	79638018	peak_345_3	CGACCTAGCGCAGCCTGCCG
672	chr10	79638069	79638091	peak_345_5	CAGGGGTCGCATACACGGGG
673	chr10	79638070	79638092	peak_345_8	AGGGGTCGCATACACGGGGC
674	chr10	79638071	79638093	peak_345_7	GGGGTCGCATACACGGGGCG
675	chr10	79638482	79638504	peak_345_6	AATAGGGTCCAAATAGGGCC
676	chr10	79638775	79638797	peak_345_2	GGGTTCATATTGGAACCCGA
677	chr10	79741993	79747093	peak_3185_K27_1	AGTGCTCAATTCGGCCTCGG
678	chr10	79743285	79745577	peak_364_F_2	GTACCCCTCGGTGCCCCCCT
679	chr10	79743285	79745577	peak_364_F_3	TAAGCCTGGCGAGGCGCAAT
680	chr10	79743285	79745577	peak_364_F_4	TGCCACCATCAGACCGCTCT
681	chr10	79743285	79745577	peak_364_F_5	TTCACTCTTCGTCGTTGGCT
682	chr10	79743285	79745577	peak_364_F_6	TTCCTGCCCGAAGGCGCTAC
683	chr10	79743285	79745577	peak_364_F_7	TTTCGAGGACGAACAATCAG
684	chr10	79967212	79967234	peak_354_1	GGATCTTACAGGTTCCCACG
685	chr10	79967328	79967350	peak_354_8	GCCTAGCTACCTGGAGCGTC
686	chr10	79967397	79967419	peak_354_6	GGCGAGTCCTGGTTTTGGGC
687	chr10	79967494	79967516	peak_354_5	GCCAGCACGTGTGTTTGATC
688	chr10	79967495	79967517	peak_354_3	TCCAGATCAAACACACGTGC
689	chr10	79967529	79967551	peak_354_7	GTAGCCTGCGCAAGATCAAC
690	chr10	79967554	79967576	peak_354_4	TGCGCGTGGAGAAGTCGAAC
691	chr10	79967568	79967590	peak_354_2	GGGCCGTGTGATGATGCGCG
692	chr10	79967587	79967609	peak_354_9	GCCCTCCAAGTGAGACGTGC
693	chr10	79967797	79967819	peak_354_10	GCCTGATTGGCCCTCATGAA
694	chr10	80280574	80280596	peak_364_9	TAAGCCTGGCGAGGCGCAAT
695	chr10	80280605	80280627	peak_364_6	TCGGTACCGCCTAGAACAGC
696	chr10	80280606	80280628	peak_364_1	CGGTACCGCCTAGAACAGCG
697	chr10	80280607	80280629	peak_364_2	GGTACCGCCTAGAACAGCGG
698	chr10	80280802	80280824	peak_364_8	GCCCGTGTACAGAGGGGCTA
699	chr10	80280846	80280868	peak_364_3	AACAGTATCAGGGCGCCACA
700	chr10	80280945	80280967	peak_364_4	TTTCGAGGACGAACAATCAG
701	chr10	80281054	80281076	peak_364_5	GTGAAGCCCCTCGTTGCCTA
702	chr10	80282135	80282157	peak_364_7	GACCGCTCTTGGGCACTGGC
703	chr10	80282217	80282239	peak_364_10	TTCCTGCCCGAAGGCGCTAC
704	chr10	80695438	80696062	peak_394_F_1	AGGGATGGCAGGTTCGAGCA
705	chr10	80695438	80696062	peak_394_F_10	GGGGGCGGGGCTTGGCCGGT
706	chr10	80695438	80696062	peak_394_F_11	GTCCAGGTAACGAGCCCCGT
707	chr10	80695438	80696062	peak_394_F_12	TGAGTTAGGCGTCCTCCGTA
708	chr10	80695438	80696062	peak_394_F_2	AGGGCACCAACCCGTCGTCC
709	chr10	80695438	80696062	peak_394_F_3	ACCCGTCGTCCAGGTAACGA
710	chr10	80695438	80696062	peak_394_F_4	AACCCCGCGGGACTCGGTCG
711	chr10	80695438	80696062	peak_394_F_5	GTCGTCCAGGTAACGAGCCC
712	chr10	80695438	80696062	peak_394_F_6	TCGTCCAGGTAACGAGCCCC
713	chr10	80695438	80696062	peak_394_F_7	CGCCCCAACCCCGCGGGACT
714	chr10	80695438	80696062	peak_394_F_8	GCGGGGCTTGAACGAGCACG
715	chr10	80695438	80696062	peak_394_F_9	GGCCCTGACGTCACTCCCGT
716	chr10	81232933	81232955	peak_394_6	ATCCGCCACGTGGAGTCCCA
717	chr10	81232943	81232965	peak_394_3	CCGGCCTGCCATCCGCCACG
718	chr10	81233013	81233035	peak_394_5	CTACGGAGGACGCCTAACTC
719	chr10	81233014	81233036	peak_394_9	CTGAGTTAGGCGTCCTCCGT
720	chr10	81233015	81233037	peak_394_10	TGAGTTAGGCGTCCTCCGTA
721	chr10	81233221	81233243	peak_394_8	AGGGCACCAACCCGTCGTCC
722	chr10	81233227	81233249	peak_394_7	TCGTTACCTGGACGACGGGT
723	chr10	81233236	81233258	peak_394_2	CGTCCAGGTAACGAGCCCCG
724	chr10	81233276	81233298	peak_394_1	ACTCACGACCGAGTCCCGCG
725	chr10	81233278	81233300	peak_394_4	TGACTCACGACCGAGTCCCG
726	chr10	87841999	87844167	peak_3421_K27_1	TCGTCTCGGCTTTCCAGTTC
727	chr10	87841999	87844167	peak_3421_K27_2	GATTGGCTGAGCGATATGGC
728	chr10	87841999	87844167	peak_3421_K27_3	GGGCTGTGAGCTAAGCGCGG
729	chr10	87842432	87843641	peak_432_F_4	ACAGACCCACCCTTGCGTCA
730	chr10	87842432	87843641	peak_432_F_5	CGCGTGCTTCAGCGTGCGCA
731	chr10	87867858	87870407	peak_433_F_10	ATCGCGCCTCCAGAAGACCG
732	chr10	87867858	87870407	peak_433_F_6	AGTGCGGCCACCGAGATCGG
733	chr10	87867858	87870407	peak_433_F_7	CCGAGATCGGTGGCAGCAGC
734	chr10	87867858	87870407	peak_433_F_8	CCAGTCATGCGGTCTCTGTC
735	chr10	87867858	87870407	peak_433_F_9	AGATCGGTGGCAGCAGCAGC
736	chr10	88379730	88379752	peak_432_9	ACGCTGAAGCACGCGAGGCC
737	chr10	88379738	88379760	peak_432_6	CGCGTGCTTCAGCGTGCGCA
738	chr10	88379905	88379927	peak_432_7	GACTAGTAGGGTGGCACCGC
739	chr10	88379914	88379936	peak_432_1	ACGGTGAAGGACTAGTAGGG
740	chr10	88379917	88379939	peak_432_3	TCAACGGTGAAGGACTAGTA
741	chr10	88380141	88380163	peak_432_5	TAGTAAGGCCTCCAACCCGC
742	chr10	88380288	88380310	peak_432_2	ATAGCCCATGACGCAAGGGT
743	chr10	88380475	88380497	peak_432_10	GAGACATACCTTGAACGTTC
744	chr10	88380563	88380585	peak_432_8	CGCCATCTTAAGTGTGCAAA
745	chr10	88380796	88380818	peak_432_4	CCTACACCGGACTGTAAGCT
746	chr10	88405741	88405763	peak_433_5	CGTAAATCATCCATTGCTCC
747	chr10	88405791	88405813	peak_433_3	CTTTCATCACGTGTAACGCA
748	chr10	88405899	88405921	peak_433_2	ATTGTATCACGTATTTGGCA
749	chr10	88405964	88405986	peak_433_9	TTATAACCACTAGACCATAC
750	chr10	88406584	88406606	peak_433_4	CGAGTGAGATAGACATTAGT
751	chr10	88406674	88406696	peak_433_8	CGGTCTTCTGGAGGCGCGAT
752	chr10	88406675	88406697	peak_433_6	CGATCGCGCCTCCAGAAGAC
753	chr10	88407036	88407058	peak_433_7	CAAAGTGCGGCCACCGAGAT
754	chr10	88407039	88407061	peak_433_1	AGTGCGGCCACCGAGATCGG
755	chr10	88407626	88407648	peak_433_10	GCAGCCGAGGCTTCACAATC
756	chr10	88904656	88908046	peak_3432_K27_1	AGCGCGGCCGCCTGTTTCGA
757	chr10	88904656	88908046	peak_3432_K27_2	CAGTTCGTCGCCCAGCGCGG
758	chr10	88904656	88908046	peak_3432_K27_3	CCGCAGTTCGTCGCCCAGCG
759	chr10	88904656	88908046	peak_3432_K27_4	GAACTCCACCGGGACGCTAT
760	chr10	88904656	88908046	peak_3432_K27_5	TCCTATTTGTCCCGTCGTTC
761	chr10	88905259	88906421	peak_435_F_6	AGCCCTGCAGAAGCGAAATA
762	chr10	88905259	88906421	peak_435_F_7	CGTCAGAATCTACACCAGAA
763	chr10	88905259	88906421	peak_435_F_8	GCACTCTAATGTGATCGACT
764	chr10	88905259	88906421	peak_435_F_9	GGTGGGAGAGCGTTGTGCAA
765	chr10	89442611	89442633	peak_435_10	CACCTTTTACACACCTAATA
766	chr10	89442738	89442760	peak_435_4	GCCATGACATTGGAGACGCT
767	chr10	89442974	89442996	peak_435_1	AGTCATTAACGACCTCACAT
768	chr10	89443074	89443096	peak_435_2	GCACTCTAATGTGATCGACT
769	chr10	89443082	89443104	peak_435_5	ATGTGATCGACTCGGCCCCT
770	chr10	89443090	89443112	peak_435_8	GACTCGGCCCCTAGGTTTAA
771	chr10	89443284	89443306	peak_435_7	TTCCCTAATTCCGTTAAGTC
772	chr10	89443285	89443307	peak_435_6	TCCCTAATTCCGTTAAGTCT
773	chr10	89443287	89443309	peak_435_9	CTCCCAGACTTAACGGAATT
774	chr10	89443583	89443605	peak_435_3	TCTTACCCACCAGAGCGGGC
775	chr10	90462187	90465294	peak_3442_K27_1	TCGAGTAACGCTTACCTTGA
776	chr10	90462187	90465294	peak_3442_K27_2	TTTCACAAGCGACCTGGCCC
777	chr10	90462187	90465294	peak_3442_K27_3	CTACCGAGATCGGAGCACAC
778	chr10	90462187	90465294	peak_3442_K27_4	GTTACTAATTACAACGATTC
779	chr10	90463188	90465754	peak_436_F_5	AAGTCGGAGATAGCCCTTAA
780	chr10	90463188	90465754	peak_436_F_6	CGCTCACAAGTATCTGTATT
781	chr10	90463188	90465754	peak_436_F_7	ACAAACCGGGTAATACTGCA
782	chr10	90463188	90465754	peak_436_F_8	TAACGTAGTTCTCAGTGTCC
783	chr10	91001009	91001031	peak_436_5	GTCATTTGATGGAACGGTGA
784	chr10	91001063	91001085	peak_436_10	TGAAGTCCTTTACCGTTTCC
785	chr10	91001276	91001298	peak_436_2	AAGTTAATTAGCTTGATACG
786	chr10	91001277	91001299	peak_436_1	AGTTAATTAGCTTGATACGG
787	chr10	91001407	91001429	peak_436_6	TAATCAGATGGTGAGCTCAC
788	chr10	91001478	91001500	peak_436_8	TGCAGTATTACCCGGTTTGT
789	chr10	91001579	91001601	peak_436_7	TTAAGGGCTATCTCCGACTT
790	chr10	91001580	91001602	peak_436_4	GTTAAGGGCTATCTCCGACT
791	chr10	91001705	91001727	peak_436_9	TGTTATTTTGTCCCGGTTGT
792	chr10	91001897	91001919	peak_436_3	TTCTCAGGTCTGTTCACGGT
793	chr10	93905158	93908034	peak_445_F_1	GTTGGAACTGCGCCTAATAA
794	chr10	93905158	93908034	peak_445_F_2	TAGCAATCGTAGTGCTCAGC
795	chr10	93905158	93908034	peak_445_F_3	GGACGCTTGACCCACATGAC
796	chr10	93905158	93908034	peak_445_F_4	GCAGTAATTAAGACGCCTTT
797	chr10	93924742	93926686	peak_446_F_5	AATCCCGACGTCTTTAGGTC
798	chr10	93924742	93926686	peak_446_F_6	ACGTCTTTAGGTCAGGGTGG
799	chr10	93924742	93926686	peak_446_F_7	AGGATTGCGTTTATGACCTG
800	chr10	93924742	93926686	peak_446_F_8	TGCTTGAATAAGGACGCCGG
801	chr10	93927044	93927919	peak_447_F_9	CTAACCCGAGGGGTCTATAC
802	chr10	93943013	93944359	peak_448_F_10	ATTGTCTTGTTGTACGCTCA
803	chr10	93943013	93944359	peak_448_F_11	GCATGCGCATGCGTCTTACA
804	chr10	93943013	93944359	peak_448_F_12	TGATCTCTCGAACCTGCTTT
805	chr10	94442535	94442557	peak_445_4	GAACAATGCGTAACCCTAAG
806	chr10	94442536	94442558	peak_445_2	AACAATGCGTAACCCTAAGG
807	chr10	94442888	94442910	peak_445_8	TTATTAGGCGCAGTTCCAAC
808	chr10	94442899	94442921	peak_445_3	TGCGCCTAATAAGACTGATG
809	chr10	94443213	94443235	peak_445_1	CAACGCGTTCTAATGCACCT
810	chr10	94443220	94443242	peak_445_9	GCATTAGAACGCGTTGAAGT
811	chr10	94443221	94443243	peak_445_7	CATTAGAACGCGTTGAAGTA
812	chr10	94443228	94443250	peak_445_6	ACGCGTTGAAGTAGGGATAC
813	chr10	94443252	94443274	peak_445_10	GCAGTAATTAAGACGCCTTT
814	chr10	94443374	94443396	peak_445_5	CATTTCGGGACTCCATCTGT
815	chr10	94462025	94462047	peak_446_4	TCTAGCCCGAGTGTCATCCA
816	chr10	94462066	94462088	peak_446_5	ATCTTGACGTCAGAACGGAT
817	chr10	94462351	94462373	peak_446_2	GTCATAAACGCAATCCTAGG
818	chr10	94462354	94462376	peak_446_6	CAGGTCATAAACGCAATCCT
819	chr10	94462391	94462413	peak_446_9	ACGTCGGGATTTAATATCTT
820	chr10	94462398	94462420	peak_446_10	TATTAAATCCCGACGTCTTT
821	chr10	94462403	94462425	peak_446_8	AATCCCGACGTCTTTAGGTC
822	chr10	94462404	94462426	peak_446_7	ATCCCGACGTCTTTAGGTCA
823	chr10	94462407	94462429	peak_446_1	CCGACGTCTTTAGGTCAGGG
824	chr10	94462860	94462882	peak_446_3	GTCGTTGGTGGATCGGAATG
825	chr10	94464438	94464460	peak_447_5	GTGGACCCCTACATAACTAC
826	chr10	94464444	94464466	peak_447_7	ACCCATCCTGTAGTTATGTA
827	chr10	94464514	94464536	peak_447_3	AAGGTAACCACGAATATCCA
828	chr10	94464806	94464828	peak_447_10	ATTGTTGGGGGTCTAGTAGT
829	chr10	94464813	94464835	peak_447_9	GGGGTCTAGTAGTTGGGGCC
830	chr10	94464860	94464882	peak_447_1	GTCTAATCCACTAACCCGAG
831	chr10	94464867	94464889	peak_447_8	GTATAGACCCCTCGGGTTAG
832	chr10	94464874	94464896	peak_447_4	TTATTCAGTATAGACCCCTC
833	chr10	94464990	94465012	peak_447_6	AGGGGAACGTATCACATGAC
834	chr10	94464991	94465013	peak_447_2	GGGGAACGTATCACATGACA
835	chr10	94480442	94480464	peak_448_2	ATATAGAGGCAGCTTGACCG
836	chr10	94480517	94480539	peak_448_5	GCATGCGCATGCGTCTTACA
837	chr10	94480593	94480615	peak_448_7	GTCCTACCACTTGAGACAAC
838	chr10	94480803	94480825	peak_448_10	GAGCGTACAACAAGACAATA
839	chr10	94480807	94480829	peak_448_8	ATTGTCTTGTTGTACGCTCA
840	chr10	94480808	94480830	peak_448_6	TTGTCTTGTTGTACGCTCAC
841	chr10	94480847	94480869	peak_448_4	GAGAATGGGAGTCACGCGGG
842	chr10	94481513	94481535	peak_448_3	GTCTAACTGAATTATACTCG
843	chr10	94481518	94481540	peak_448_1	AGTATAATTCAGTTAGACCG
844	chr10	94481569	94481591	peak_448_9	GAATTAGGGCAGTATCGGGG
845	chr10	102829520	102832198	peak_3646_K27_1	ATATCCCGCCGCGGGCCTAG
846	chr10	102829520	102832198	peak_3646_K27_2	CCGCGGGCCTAGCTCTGTGC
847	chr10	102830294	102831590	peak_467_F_10	TTGAAGGGCGGGGTTCAACC
848	chr10	102830294	102831590	peak_467_F_3	ATGGGAGGAGGAACGGCGGT
849	chr10	102830294	102831590	peak_467_F_4	ACCCTTTTTCGACCTAGGAA
850	chr10	102830294	102831590	peak_467_F_5	TCGTAACCTAGGTGGAAACT
851	chr10	102830294	102831590	peak_467_F_6	TTTTCGACCTAGGAACCTGG
852	chr10	102830294	102831590	peak_467_F_7	CTGGAGCACCGCCGGGGGTA
853	chr10	102830294	102831590	peak_467_F_8	CTGTCCGAAAACCGACCTTT
854	chr10	102830294	102831590	peak_467_F_9	GCCATCCTTCGTAACCTAGG
855	chr10	103367718	103367740	peak_467_10	TGCGTCCCCCCGACAGGCTG
856	chr10	103367724	103367746	peak_467_8	TAGTGCTGCGTCCCCCCGAC
857	chr10	103367742	103367764	peak_467_7	CACTAGCTGGTTGGGCACGT
858	chr10	103368090	103368112	peak_467_6	TTCCTAGGTCGAAAAAGGGT
859	chr10	103368440	103368462	peak_467_5	GCCGCCATCCTTCGTAACCT
860	chr10	103368533	103368555	peak_467_1	TTCAACCGGGCAAGTCCGAG
861	chr10	103368600	103368622	peak_467_3	GTTACAATATTCCTACGAGT
862	chr10	103368776	103368798	peak_467_4	CGTGCCGAGAGTAGACCTAA
863	chr10	103368779	103368801	peak_467_2	TTAGGTCTACTCTCGGCACG
864	chr10	103368934	103368956	peak_467_9	AAGCGGATCAACTACGTAGA
865	chr10	122114779	122117148	peak_492_F_1	AAAGAGATTCTTTAGCGGCC
866	chr10	122114779	122117148	peak_492_F_10	TGCCCCTGCGCTTCCCGTAC
867	chr10	122114779	122117148	peak_492_F_2	AAGAGATTCTTTAGCGGCCT
868	chr10	122114779	122117148	peak_492_F_3	TGTCGCCCGGTTGCGGAAGT
869	chr10	122114779	122117148	peak_492_F_4	CGCACCGTTCCAGCTCCTTC
870	chr10	122114779	122117148	peak_492_F_5	GGCGCCGGAGTAATATGCTC
871	chr10	122114779	122117148	peak_492_F_6	GCGCCGGAGTAATATGCTCA
872	chr10	122114779	122117148	peak_492_F_7	GTTGCGGAAGTGTCGCCGAG
873	chr10	122114779	122117148	peak_492_F_8	TAGCCGCGGCAGCAGGAGCG
874	chr10	122114779	122117148	peak_492_F_9	CTGCCCCTGCGCTTCCCGTA
875	chr10	122176629	122178127	peak_494_F_11	GTCAGCCGCTTAGTCACAGC
876	chr10	122176629	122178127	peak_494_F_12	TTTGAGCAGTAACATGCCGT
877	chr10	122185489	122186654	peak_495_F_13	GGTGACAGTCGGACGTCTTG
878	chr10	122185489	122186654	peak_495_F_14	GTGGCAGGGGTCGGGATGCG
879	chr10	122678296	122678318	peak_492_2	CTACCTGCGTAACAAGGTGT
880	chr10	122678401	122678423	peak_492_5	CACTACACCATGGGGACGCA
881	chr10	122678640	122678662	peak_492_4	CTCCTCGCCAGGTACCGACC
882	chr10	122678828	122678850	peak_492_9	CTCGCCGGGTGGGCTCCGCT
883	chr10	122678957	122678979	peak_492_6	ACTTCCGCAACCGGGCGACA
884	chr10	122678965	122678987	peak_492_3	TCGGCGACACTTCCGCAACC
885	chr10	122678966	122678988	peak_492_10	CTCGGCGACACTTCCGCAAC
886	chr10	122679169	122679191	peak_492_7	GAGCATATTACTCCGGCGCC
887	chr10	122679170	122679192	peak_492_8	TGAGCATATTACTCCGGCGC
888	chr10	122679176	122679198	peak_492_1	CTCGAGTGAGCATATTACTC
889	chr10	122739744	122739766	peak_494_3	GCTGGTCTTGGCACACGAGG
890	chr10	122739800	122739822	peak_494_2	CGGGATAGAGCAAACTAACA
891	chr10	122739803	122739825	peak_494_5	TGTTAGTTTGCTCTATCCCG
892	chr10	122739818	122739840	peak_494_1	TCCCGTGGTACTACTTAGTG
893	chr10	122739819	122739841	peak_494_4	TCCTCACTAAGTAGTACCAC
894	chr10	122739898	122739920	peak_494_6	GTCAGTGCTCATCAATGCGA
895	chr10	122740057	122740079	peak_494_10	GGTCGGACAAGGGGCTCTCT
896	chr10	122740666	122740688	peak_494_8	TTGATGGTATCTTAATGTAC
897	chr10	122740896	122740918	peak_494_7	CCCGATTCCTTATGGAGCAT
898	chr10	122740989	122741011	peak_494_9	TACCCTAGAACCAGGCCTTA
899	chr10	122748447	122748469	peak_495_6	GGGTTTGAGTCTGCTCGGTC
900	chr10	122748732	122748754	peak_495_9	ACTCACACGTATGCCAGTTT
901	chr10	122748733	122748755	peak_495_8	CTCACACGTATGCCAGTTTA
902	chr10	122748737	122748759	peak_495_4	CACGTATGCCAGTTTAGGGC
903	chr10	122748997	122749019	peak_495_10	CGGGAGCCACTTTGTGTTTA
904	chr10	122749023	122749045	peak_495_2	GCACCTGAGTAAGACTGGCT
905	chr10	122749276	122749298	peak_495_5	GGTGACAGTCGGACGTCTTG
906	chr10	122749287	122749309	peak_495_3	GACGTCTTGTGGTCACGAGA
907	chr10	122749441	122749463	peak_495_7	TGGCGTGAGTACCGGCTCAT
908	chr10	122749451	122749473	peak_495_1	ACCGGCTCATAGGATCGCCA
909	chr11	20209318	20212118	peak_4143_K27_1	AGAGGTTCTGCGATCATTAG
910	chr11	20209318	20212118	peak_4143_K27_2	CAGGTCTACGTTGTTGAGCT
911	chr11	20209318	20212118	peak_4143_K27_3	CATAACTGGGCGACTAGGGA
912	chr11	20209318	20212118	peak_4143_K27_4	TGCACTTCATCATAGACGGA
913	chr11	20209386	20212279	peak_560_F_10	TCGACACACTATTGTGCTGT
914	chr11	20209386	20212279	peak_560_F_5	AACTTGACACCGTCAACTGG
915	chr11	20209386	20212279	peak_560_F_6	CAGTCATAAGCACTCTAACG
916	chr11	20209386	20212279	peak_560_F_7	CATCCCTGCTCCGCAACCAA
917	chr11	20209386	20212279	peak_560_F_8	CGCAACGTCTAGCGGGAAGC
918	chr11	20209386	20212279	peak_560_F_9	ACGCAACGTCTAGCGGGAAG
919	chr11	20309704	20309726	peak_560_6	CAGGGGTTTCTCGGTACTCG
920	chr11	20309706	20309728	peak_560_5	CCGAGTACCGAGAAACCCCT
921	chr11	20310209	20310231	peak_560_3	GTCTATCAGTAGTAGGCGGG
922	chr11	20310248	20310270	peak_560_1	ACAGCACAATAGTGTGTCGA
923	chr11	20311745	20311767	peak_560_7	GTTCCCACGCAACGTCTAGC
924	chr11	20311748	20311770	peak_560_2	CTTCCCGCTAGACGTTGCGT
925	chr11	20311749	20311771	peak_560_8	GCTTCCCGCTAGACGTTGCG
926	chr11	20311784	20311806	peak_560_9	TCCGCAACCAACGGCAACCC
927	chr11	20311785	20311807	peak_560_4	CCGCAACCAACGGCAACCCA
928	chr11	20311917	20311939	peak_560_10	ACCAACTTGACACCGTCAAC
929	chr11	51460285	51461026	peak_588_F_1	ACGGCCAAAACTACCCCCGC
930	chr11	51460285	51461026	peak_588_F_2	ATAGTCTGGCTCGTTCCGAG
931	chr11	51460285	51461026	peak_588_F_3	ACAACGGACAATATGGCTTA
932	chr11	51460285	51461026	peak_588_F_4	CGGGAACACCTAAAGGCACA
933	chr11	51460285	51461026	peak_588_F_5	GTGCGGCCCGAAGTTCTTCA
934	chr11	51460285	51461026	peak_588_F_6	ATCGGGCTGCCGGGAGCCCC
935	chr11	51460285	51461026	peak_588_F_7	GTCCAACAACGGACAATATG
936	chr11	51460285	51461026	peak_588_F_8	TGAACAGTCGGACCCTTCTA
937	chr11	51460285	51461026	peak_588_F_9	TTTCTACCTCGTGCCCCCGA
938	chr11	51646918	51646940	peak_588_10	ATGGCCTCTGTTTCCGGAAC
939	chr11	51646926	51646948	peak_588_6	TGTTTCCGGAACAGGTGTCC
940	chr11	51646932	51646954	peak_588_8	CGGAACAGGTGTCCAGGTCT
941	chr11	51646944	51646966	peak_588_4	CCGCCGTCACTGCCTAGACC
942	chr11	51646951	51646973	peak_588_3	TAGGCAGTGACGGCGGCAGA
943	chr11	51647087	51647109	peak_588_1	GAAGTAGGCACGGCTCACAT
944	chr11	51647147	51647169	peak_588_2	TAGAGATGCCGGAGAGCACG
945	chr11	51647155	51647177	peak_588_7	TTATCTTACCCCGTGCTCTC
946	chr11	51647475	51647497	peak_588_9	GGGTGTCCCGGAAGCTCATT
947	chr11	51647503	51647525	peak_588_5	CACCCCAAACAATGGTGGTT
948	chr11	59205050	59207554	peak_4644_K27_1	AATGTGGTACGCGGTGCCTC
949	chr11	59205050	59207554	peak_4644_K27_10	TTTCTCCTGGGACACCGACG
950	chr11	59205050	59207554	peak_4644_K27_2	AGGCCACAACTCGGGTCTAT
951	chr11	59205050	59207554	peak_4644_K27_3	ACACGATCTAGTCAGCTTCC
952	chr11	59205050	59207554	peak_4644_K27_4	CCGCCGCCGTATCACCAACA
953	chr11	59205050	59207554	peak_4644_K27_5	CCGCCGTATCACCAACACCA
954	chr11	59205050	59207554	peak_4644_K27_6	CTCTGCCCACAAACGACCCT
955	chr11	59205050	59207554	peak_4644_K27_7	GAAAGGCAGCGGTGGCGAAT
956	chr11	59205050	59207554	peak_4644_K27_8	GCTGTCTCCAGATCGCAGTC
957	chr11	59205050	59207554	peak_4644_K27_9	TAAACTGCCAACGACGTGAG
958	chr11	59392391	59392413	peak_601_7	TAGTGACCGCCAAGGCATGC
959	chr11	59392475	59392497	peak_601_2	GGAAATGGCACATCGCTGAG
960	chr11	59392482	59392504	peak_601_5	GCGATGTGCCATTTCCATGA
961	chr11	59392589	59392611	peak_601_4	CTGCTCTGCACGGCACCCCG
962	chr11	59392597	59392619	peak_601_9	CACGGCACCCCGAGGAGATC
963	chr11	59392604	59392626	peak_601_1	GCAGTCACCTGATCTCCTCG
964	chr11	59392898	59392920	peak_601_10	CCTACTAGTCTCCTAGTAAC
965	chr11	59393000	59393022	peak_601_8	TTAGACCTCGGTGGGAAGTC
966	chr11	59393008	59393030	peak_601_6	CAAAGGGCTTAGACCTCGGT
967	chr11	59393009	59393031	peak_601_3	ACAAAGGGCTTAGACCTCGG
968	chr11	62370576	62374129	peak_4749_K27_1	ATGATCTTACCGACTTGGAG
969	chr11	62370576	62374129	peak_4749_K27_2	GCCTAAGCCGCGCCAGGCAA
970	chr11	62370576	62374129	peak_4749_K27_3	GGACGGACATTCACGGCGAA
971	chr11	62370576	62374129	peak_4749_K27_4	TCCTGAGTTCTCTTCGGGCG
972	chr11	62370576	62374129	peak_4749_K27_5	TGCCTATGATCTTACCGACT
973	chr11	62371654	62373360	peak_614_F_6	AACATGAGTACAGACGTCTC
974	chr11	62371654	62373360	peak_614_F_7	AGTCTGACATCGTCCTCGGC
975	chr11	62558617	62558639	peak_614_2	TCTGTACTCATGTTCGACCC
976	chr11	62558666	62558688	peak_614_3	GGGAGGCTAACAGCCCTACG
977	chr11	62558679	62558701	peak_614_7	GGAAGTGAGCTCCCCACGTA
978	chr11	62558701	62558723	peak_614_5	TATTGGTATCCAATCTCAGG
979	chr11	62559265	62559287	peak_614_4	CTCCCGCTCCAAATAACCAG
980	chr11	62559267	62559289	peak_614_9	GGCCCCTGGTTATTTGGAGC
981	chr11	62559273	62559295	peak_614_10	GAATCAGGCCCCTGGTTATT
982	chr11	62559524	62559546	peak_614_8	AATAAGAATTATACGGGTGT
983	chr11	62559671	62559693	peak_614_6	AGTCTGACATCGTCCTCGGC
984	chr11	62559684	62559706	peak_614_1	GCAGAGGCGAGTACCTGCCG
985	chr11	72832495	72834144	peak_626_F_1	AGTGAATCGTTGTAGCAGGG
986	chr11	72832495	72834144	peak_626_F_10	GCGGCACAGCCAATGATCGT
987	chr11	72832495	72834144	peak_626_F_2	GATCCCGTCGAGACCCGCCC
988	chr11	72832495	72834144	peak_626_F_3	GTCGAGACCCGCCCCCTCTA
989	chr11	72832495	72834144	peak_626_F_4	ATCCCGTCGAGACCCGCCCC
990	chr11	72832495	72834144	peak_626_F_5	CCCGATCCCGTCGAGACCCG
991	chr11	72832495	72834144	peak_626_F_6	GCGTTTCTTCCGCAGCTGCT
992	chr11	72832495	72834144	peak_626_F_7	GTCGTTTGCAAAGCTTGAAG
993	chr11	72832495	72834144	peak_626_F_8	CGCGTCGGGGCCCATCCGCA
994	chr11	72832495	72834144	peak_626_F_9	CTACAAGGCCGGGTCTACGT
995	chr11	73019033	73019055	peak_626_3	CTTGCCGGGCTAGGATCGCC
996	chr11	73019043	73019065	peak_626_7	CTAGCCCGGCAAGGCGGGCA
997	chr11	73019112	73019134	peak_626_6	GTCGCCAGGTGCCTAGGTAG
998	chr11	73019217	73019239	peak_626_5	TCTACAAGGCCGGGTCTACG
999	chr11	73019218	73019240	peak_626_2	CTACAAGGCCGGGTCTACGT
1000	chr11	73019327	73019349	peak_626_8	TGGTCGGGCACCCGCATAGC
1001	chr11	73019385	73019407	peak_626_4	GCATAGAAGCCCCGCGCGCG
1002	chr11	73019395	73019417	peak_626_10	GCCCAAGGCACCGCGCGCGC
1003	chr11	73019396	73019418	peak_626_9	GGCCCAAGGCACCGCGCGCG
1004	chr11	73020321	73020343	peak_626_1	CCGCCAGGAAAACACCCCCG
1005	chr11	86365399	86369934	peak_5279_K27_1	CGAATTTTCGTTTGGTCGCT
1006	chr11	86365399	86369934	peak_5279_K27_2	ACTACACCGTTTGTAGAACC
1007	chr11	86365399	86369934	peak_5279_K27_3	ATGGTTGCGCTCTGATAGGG
1008	chr11	86365399	86369934	peak_5279_K27_4	TCTCATTCACGAGAATGACG
1009	chr11	86365399	86369934	peak_5279_K27_5	GGCGTACAGCGCGTTTACCT
1010	chr11	86365399	86369934	peak_5279_K27_6	TATGGTAGCTCTAGCTATCG
1011	chr11	86366309	86368514	peak_651_F_7	AATAAACGGATCCCGCTCTT
1012	chr11	86366309	86368514	peak_651_F_8	TTAACAGGAAACTGGTACGC
1013	chr11	86552878	86552900	peak_651_6	CATCATAATGAGTATGGCCG
1014	chr11	86552879	86552901	peak_651_2	ATCATAATGAGTATGGCCGG
1015	chr11	86552885	86552907	peak_651_10	ATGAGTATGGCCGGGGGAAC
1016	chr11	86552987	86553009	peak_651_7	CATACCTCACCCGTTCCATA
1017	chr11	86553498	86553520	peak_651_3	TGATACCAGACTCCTACTTG
1018	chr11	86553648	86553670	peak_651_8	TTACGTGGTGTCAGACCCCC
1019	chr11	86553649	86553671	peak_651_4	TACGTGGTGTCAGACCCCCT
1020	chr11	86553851	86553873	peak_651_9	AATAAACGGATCCCGCTCTT
1021	chr11	86554513	86554535	peak_651_1	ATTAACAGGAAACTGGTACG
1022	chr11	86554514	86554536	peak_651_5	TTAACAGGAAACTGGTACGC
1023	chr11	88362056	88365440	peak_5343_K27_1	ACAGCTAGATCGAAGGGAAC
1024	chr11	88362056	88365440	peak_5343_K27_2	CAGAAGGCCGCGCTGCTCAG
1025	chr11	88362056	88365440	peak_5343_K27_3	ACCAGGTCGAGGCTGCCCAC
1026	chr11	88362056	88365440	peak_5343_K27_4	TAATTACAGGCGTTTGTATG
1027	chr11	88362056	88365440	peak_5343_K27_5	TCAAGCGGTTACATTTCACG
1028	chr11	88363576	88364514	peak_655_F_6	CATCGGGCCCTTTCAACAAG
1029	chr11	88363576	88364514	peak_655_F_7	TGGTGACCCGAAACAGGCTT
1030	chr11	88550234	88550256	peak_655_2	TGACAGAGCCTTGTCGCCAC
1031	chr11	88550410	88550432	peak_655_6	GTGGTCTGGTGACCCGAAAC
1032	chr11	88550416	88550438	peak_655_7	TGGTGACCCGAAACAGGCTT
1033	chr11	88550417	88550439	peak_655_8	GGTGACCCGAAACAGGCTTT
1034	chr11	88550472	88550494	peak_655_5	GTGACCAGGGGCTGTTTACC
1035	chr11	88550527	88550549	peak_655_10	GTTTAGCTGATAAACCTTTC
1036	chr11	88550677	88550699	peak_655_3	ATTCACCTCATCTGTGGGGC
1037	chr11	88550725	88550747	peak_655_1	CTTGTTGAAAGGGCCCGATG
1038	chr11	88550892	88550914	peak_655_4	CTGCCTTACAGGGGTAGAAC
1039	chr11	88550960	88550982	peak_655_9	AGCTGGGAGTGTTCGGTCCC
1040	chr11	93994104	93996618	peak_5388_K27_1	CACAGGGACCGGATTATTTG
1041	chr11	93994104	93996618	peak_5388_K27_2	GGCCGGGCCGATACAGATAA
1042	chr11	93994104	93996618	peak_5388_K27_3	GACTAGATTAGCCGGAGAGT
1043	chr11	93994104	93996618	peak_5388_K27_4	GCTGGCTGCGGTGGCATATT
1044	chr11	93994104	93996618	peak_5388_K27_5	GGAGTAGTGTGAGTCCGGTA
1045	chr11	94018606	94025400	peak_5390_K27_10	TATAGCGTTGGCACCCACTG
1046	chr11	94018606	94025400	peak_5390_K27_11	GGGGGCACGGGGTCGCACCA
1047	chr11	94018606	94025400	peak_5390_K27_6	AGCCCCAGCCCGACCGACAC
1048	chr11	94018606	94025400	peak_5390_K27_7	GCCCGACCGACACAGGTTCA
1049	chr11	94018606	94025400	peak_5390_K27_8	TCTTGTTCCGGCAGGCGGCT
1050	chr11	94018606	94025400	peak_5390_K27_9	CGTTACGCGTATGTCCAGAA
1051	chr11	94020278	94021045	peak_663_F_12	GGAAGGCTCCGGGTGAACCC
1052	chr11	94132462	94132484	peak_662_6	AGATGCTGCTAAGTGTCCGC
1053	chr11	94133055	94133077	peak_662_1	CCACAATTAAAAGCTGCCGC
1054	chr11	94133056	94133078	peak_662_8	CAGCGGCAGCTTTTAATTGT
1055	chr11	94133408	94133430	peak_662_2	GATCGGGTCTGGCCCATAGG
1056	chr11	94133454	94133476	peak_662_7	CTGTAAAAAGGCCAACTCGC
1057	chr11	94133465	94133487	peak_662_4	CCAACTCGCTGGAGGACGGA
1058	chr11	94133548	94133570	peak_662_9	ATGACAAGGTTCGGAGCTCC
1059	chr11	94133680	94133702	peak_662_3	ACAGTGGGCTATTTCGGCTG
1060	chr11	94133849	94133871	peak_662_5	TCAAGCCCTAATCCAGCCGC
1061	chr11	94133855	94133877	peak_662_10	CGACCCCCAGCGGCTGGATT
1062	chr11	100718906	100724644	peak_5594_K27_1	CTCGGAGCGGGTAGATTCTG
1063	chr11	100718906	100724644	peak_5594_K27_10	GGTCGCCGTGACTCCGCCCG
1064	chr11	100718906	100724644	peak_5594_K27_2	CCGCCGTCAAGAGCCGTCAG
1065	chr11	100718906	100724644	peak_5594_K27_3	CGGCGCGTGGACAGAGGATC
1066	chr11	100718906	100724644	peak_5594_K27_4	GATGGTATTCGAGTAGGCAG
1067	chr11	100718906	100724644	peak_5594_K27_5	GGGCGCCGGTAATCGAGGGC
1068	chr11	100718906	100724644	peak_5594_K27_6	GCGCCTGTTTAGAAGGTAGG
1069	chr11	100718906	100724644	peak_5594_K27_7	GCCGGGGCGCCGGTAATCGA
1070	chr11	100718906	100724644	peak_5594_K27_8	GGATAGCTCCATCGAGCGAA
1071	chr11	100718906	100724644	peak_5594_K27_9	GGGATAGCTCCATCGAGCGA
1072	chr11	100858579	100858601	peak_675_10	CGCTGGTCATGCCCTCCATC
1073	chr11	100858582	100858604	peak_675_1	GATGGAGGGCATGACCAGCG
1074	chr11	100858596	100858618	peak_675_3	CTGTAGGCAGAGGACCACGC
1075	chr11	100858643	100858665	peak_675_8	GACGTGACAGTAGATTCATT
1076	chr11	100858660	100858682	peak_675_7	CACGTCCACTGTGAAAGACT
1077	chr11	100858694	100858716	peak_675_9	CATGGTAGGTGGACCCCACT
1078	chr11	100858697	100858719	peak_675_2	AGTGGGGTCCACCTACCATG
1079	chr11	100858839	100858861	peak_675_5	TGATGTTCATCTGGAGCGGA
1080	chr11	100858855	100858877	peak_675_6	CGGAGGGTCTAACTGGCTCC
1081	chr11	100859043	100859065	peak_675_4	CTTTACTTGGCAGGATCACG
1082	chr11	103259867	103266838	peak_5700_K27_1	ATATAGCCGGCTCACTCTTG
1083	chr11	103259867	103266838	peak_5700_K27_2	GTTTAAATTCGATTTACTTA
1084	chr11	103259867	103266838	peak_5700_K27_3	AATATAGCCGGCTCACTCTT
1085	chr11	103259867	103266838	peak_5700_K27_4	AGCGGAGTCTAAAGGTCATT
1086	chr11	103259867	103266838	peak_5700_K27_5	CGGCGCGGATGTGCTTGGCA
1087	chr11	103259867	103266838	peak_5700_K27_6	GGCCTGTGGCTAGGCCGTGA
1088	chr11	103260788	103262375	peak_683_F_7	GCACGTGTGCGGTACTCATA
1089	chr11	103399615	103399637	peak_683_7	TGCACGTGTGCGGTACTCAT
1090	chr11	103399616	103399638	peak_683_5	GCACGTGTGCGGTACTCATA
1091	chr11	103400263	103400285	peak_683_10	GTGATCACATGCCGAGTCAT
1092	chr11	103400265	103400287	peak_683_8	TATGACTCGGCATGTGATCA
1093	chr11	103400266	103400288	peak_683_2	ATGACTCGGCATGTGATCAC
1094	chr11	103400317	103400339	peak_683_9	CGTAGTTCCTTCTTACTGTC
1095	chr11	103400343	103400365	peak_683_1	GACCACTCACATCTACTGCA
1096	chr11	103400485	103400507	peak_683_6	TGGCTCATCGGTTCTAGACC
1097	chr11	103400588	103400610	peak_683_4	TCCTCAGCTTTTAGCAGTCG
1098	chr11	103400607	103400629	peak_683_3	AGGACTTACACGTGACTTCG
1099	chr11	104426505	104427282	peak_684_F_1	AGCCAGAGACGCTTTCTAGC
1100	chr11	104426505	104427282	peak_684_F_10	GCCGCCACCACCACGCGAAC
1101	chr11	104426505	104427282	peak_684_F_2	CCACGCGAACTGGAACTGCT
1102	chr11	104426505	104427282	peak_684_F_3	CGCGAACTGGAACTGCTCGT
1103	chr11	104426505	104427282	peak_684_F_4	AACACGAATGTATCATCTGC
1104	chr11	104426505	104427282	peak_684_F_5	ACGCCCGGCATCTCTGCACT
1105	chr11	104426505	104427282	peak_684_F_6	ATGGGTCCGCCCCTCTCCAC
1106	chr11	104426505	104427282	peak_684_F_7	CCGAACAATCGAATCTAGGC
1107	chr11	104426505	104427282	peak_684_F_8	TCGAAGGAGTGCGGGCTGTG
1108	chr11	104426505	104427282	peak_684_F_9	GATTAAAGCGCGGTTGACTG
1109	chr11	104524747	104526444	peak_685_F_3	GTTAGACACCCGAGGTTTAT
1110	chr11	104524747	104530602	peak_685-7_F_1	CAGCCGGAGAACCCCGATTT
1111	chr11	104524747	104530602	peak_685-7_F_2	CGATTTAGGGTACCCAGGGC
1112	chr11	104527007	104527835	peak_686_F_4	TCGTCGGATGAGCATTTTTC
1113	chr11	104528300	104530602	peak_687_F_5	ATGAGGCCCGATCACTCTAG
1114	chr11	104528300	104530602	peak_687_F_6	GAGATGACGTTTAACCGTTT
1115	chr11	104528300	104530602	peak_687_F_7	TCAGATGACGCCAGGACCGT
1116	chr11	104528300	104530602	peak_687_F_8	TCTTGAAGAGGTTTCTCGAC
1117	chr11	104565285	104565307	peak_684_8	GCAGAACTGTGCCGTCATCC
1118	chr11	104565296	104565318	peak_684_1	GCAGCGACTACCCAGGATGA
1119	chr11	104565303	104565325	peak_684_2	AAGACACGCAGCGACTACCC
1120	chr11	104565450	104565472	peak_684_5	TGCAGATGATACATTCGTGT
1121	chr11	104565490	104565512	peak_684_7	ACTCGGTGTTGTTCCTGAAA
1122	chr11	104565503	104565525	peak_684_10	CATTCCAGCTCAACCATTTC
1123	chr11	104565543	104565565	peak_684_3	TCTGACACGCTGCTGTTCCG
1124	chr11	104565586	104565608	peak_684_9	CGGGTGTTCATTTTAGTAAC
1125	chr11	104565701	104565723	peak_684_4	GTCACACCTTGTCACGAGAC
1126	chr11	104565727	104565749	peak_684_6	TGGTACTAGTTCATCTGAAA
1127	chr11	104663485	104663507	peak_685_7	TAAATATTGCACGGAACCCA
1128	chr11	104663537	104663559	peak_685_8	TATGGGAAGCCAGATCGATC
1129	chr11	104663546	104663568	peak_685_3	ATAGGAAGTCCAGATCGATC
1130	chr11	104663616	104663638	peak_685_4	TGGGTCACCCACTGGCTAAG
1131	chr11	104663922	104663944	peak_685_5	ACCGCTACCACAAACCACTC
1132	chr11	104664094	104664116	peak_685_1	GGTCACTTGTTAGACACCCG
1133	chr11	104664101	104664123	peak_685_10	TGTTAGACACCCGAGGTTTA
1134	chr11	104664102	104664124	peak_685_9	GTTAGACACCCGAGGTTTAT
1135	chr11	104664111	104664133	peak_685_2	GCTCAGCGTCCCATAAACCT
1136	chr11	104664347	104664369	peak_685_6	CAAGAGATGCACATGTCGAC
1137	chr11	104665710	104665732	peak_686_9	TGGTCAGCCAGCCTCGAAAC
1138	chr11	104665711	104665733	peak_686_5	GGTCAGCCAGCCTCGAAACT
1139	chr11	104665824	104665846	peak_686_2	ACACGGGATACTATGACAAA
1140	chr11	104665969	104665991	peak_686_10	CTCCGTAACAGCCCTTTTGA
1141	chr11	104666163	104666185	peak_686_6	GAGGTGGTAGCTTGCAAACC
1142	chr11	104666216	104666238	peak_686_8	TCGTTTGATTGGATTAAATC
1143	chr11	104666407	104666429	peak_686_3	CCGACGACGGACTAGCGAGC
1144	chr11	104666407	104666429	peak_686_4	CCAGCTCGCTAGTCCGTCGT
1145	chr11	104666420	104666442	peak_686_1	GAAAAATGCTCATCCGACGA
1146	chr11	104666500	104666522	peak_686_7	GCTCAAACGCTGTACATTCT
1147	chr11	104667005	104667027	peak_687_9	TGAGATGACGTTTAACCGTT
1148	chr11	104667006	104667028	peak_687_8	GAGATGACGTTTAACCGTTT
1149	chr11	104667007	104667029	peak_687_5	AGATGACGTTTAACCGTTTG
1150	chr11	104667012	104667034	peak_687_6	ACGTTTAACCGTTTGGGGTA
1151	chr11	104667120	104667142	peak_687_7	AGTCCCCCGGTAGGTGATAT
1152	chr11	104667129	104667151	peak_687_1	GTCTCATTAAGTCCCCCGGT
1153	chr11	104668478	104668500	peak_687_4	GTCTGTTGAACAACGTGCCA
1154	chr11	104668481	104668503	peak_687_2	TGTTGAACAACGTGCCAGGG
1155	chr11	104668630	104668652	peak_687_10	ATCGGGCCTCATCATAGTTT
1156	chr11	104669016	104669038	peak_687_3	GTGTTTTGACAGCGATCCCG
1157	chr11	114758445	114760254	peak_5874_K27_1	ACAGAGAAGGATATCCGATC
1158	chr11	114758445	114760254	peak_5874_K27_2	AGAGCTTCACTATTCATCCG
1159	chr11	114758445	114760254	peak_5874_K27_3	AGGCAGGATTCTCACGCCAA
1160	chr11	114758445	114760254	peak_5874_K27_4	TTATGCTGTCGACCTTTATA
1161	chr11	114758445	114760254	peak_5874_K27_5	ATGAACAGCTCGGACACAAA
1162	chr11	114758445	114760254	peak_5874_K27_6	TTAGATATAGGCAACTAACT
1163	chr11	114758445	114760254	peak_5874_K27_7	CCGAACCCTTATCTGATCCC
1164	chr11	114758445	114760254	peak_5874_K27_8	GATCCGATCCTTCCTTTGGT
1165	chr11	114758445	114760254	peak_5874_K27_9	GGGCACTGGGACGCGCAGAT
1166	chr11	114897726	114897748	peak_699_6	GCTAACACAGACAACAGCGC
1167	chr11	114897787	114897809	peak_699_10	CCGCTTCTGGAACATCCTCC
1168	chr11	114897853	114897875	peak_699_5	TGGGCAGAATCTGCCTACCC
1169	chr11	114897976	114897998	peak_699_1	TACACCTAGGGATACCTCTG
1170	chr11	114897977	114897999	peak_699_3	CTACACCTAGGGATACCTCT
1171	chr11	114897978	114898000	peak_699_7	ACTACACCTAGGGATACCTC
1172	chr11	114897988	114898010	peak_699_4	GTCTGCAACCACTACACCTA
1173	chr11	114898169	114898191	peak_699_2	GACCAAAAGTCACAAGACGT
1174	chr11	114898260	114898282	peak_699_8	GTGGTTAGCATCAGCCCTGT
1175	chr11	114898344	114898366	peak_699_9	CCACAGTGTTTCTAGGTGAA
1176	chr11	115939589	115949835	peak_5920_K27_1	AACTTACCCGGTACGGAGTA
1177	chr11	115939589	115949835	peak_5920_K27_2	ACACGGGTTTCCCTCAGACC
1178	chr11	115939589	115949835	peak_5920_K27_3	GTACGGAGTAAGGTAGACGG
1179	chr11	115939589	115949835	peak_5920_K27_4	AATGGACGACGTGAACATCA
1180	chr11	115939589	115949835	peak_5920_K27_5	GCAGGAGTAGCGGGGGCACT
1181	chr11	115939589	115949835	peak_5920_K27_6	CTGCAGGCCGCAGAATGAGT
1182	chr11	115939589	115949835	peak_5920_K27_7	GCACTGGGGCCGCTGACCGG
1183	chr11	115939589	115949835	peak_5920_K27_8	TACATTCCATTGGCGACTGG
1184	chr11	115939589	115949835	peak_5920_K27_9	TTGTAAAAGCTAATCTACGC
1185	chr11	115940192	115941424	peak_702_F_10	CCCAGGCTGCGTGACTAAGA
1186	chr11	116078920	116078942	peak_702_10	TGCCCCTATGCTACTGTTTC
1187	chr11	116078993	116079015	peak_702_4	GAAGCGCCCAGCAAAATCCC
1188	chr11	116079230	116079252	peak_702_5	GCCAGAGAGTCCCTCTGTAT
1189	chr11	116079241	116079263	peak_702_1	ACTAGCCCCCACCCATACAG
1190	chr11	116079257	116079279	peak_702_3	GGCTAGTATCATGAGGAACG
1191	chr11	116079666	116079688	peak_702_6	CCCAGGCTGCGTGACTAAGA
1192	chr11	116079666	116079688	peak_702_7	CCTTCTTAGTCACGCAGCCT
1193	chr11	116079667	116079689	peak_702_8	GCCTTCTTAGTCACGCAGCC
1194	chr11	116079940	116079962	peak_702_9	TCCTCATCTCACCGTACCTT
1195	chr11	116080039	116080061	peak_702_2	GTGGTGAAGAGCTATATCCA
1196	chr11	117737089	117748357	peak_6005_K27_1	CCCCCCCCCCCCCGGCGGTA
1197	chr11	117737089	117748357	peak_6005_K27_2	CCGGCGGTATGGCAGAGAGG
1198	chr11	117737089	117748357	peak_6005_K27_3	CGGCGGTATGGCAGAGAGGA
1199	chr11	117737089	117748357	peak_6005_K27_4	CACGCTTATGGACTAACGCT
1200	chr11	117737089	117748357	peak_6005_K27_5	GAGAGTGTGGGTTGCCGGCT
1201	chr11	117740251	117743853	peak_716_F_10	CTGGCCGGACCGAAATGACC
1202	chr11	117740251	117743853	peak_716_F_6	GCTCATGATCCGGTCCTTCC
1203	chr11	117740251	117743853	peak_716_F_7	GTCGGGAACCTTCAGCCATG
1204	chr11	117740251	117743853	peak_716_F_8	TCCGCTGATCATCACCCAGC
1205	chr11	117740251	117743853	peak_716_F_9	CCGCTGATCATCACCCAGCT
1206	chr11	117879168	117879190	peak_716_8	AGCTCATTTGCTGTTCGAAT
1207	chr11	117879472	117879494	peak_716_3	CAAGGATTCCACTTAGGCGA
1208	chr11	117879475	117879497	peak_716_1	TCGCCTAAGTGGAATCCTTG
1209	chr11	117879520	117879542	peak_716_4	GACAACCGACCGACAGGTGG
1210	chr11	117879574	117879596	peak_716_10	CTAGTCCAGACCTAAGCTTT
1211	chr11	117879886	117879908	peak_716_9	TCAGACTTACTCCGGCCCTC
1212	chr11	117880723	117880745	peak_716_2	CGGCACCAGCATTAGCTCAT
1213	chr11	117881269	117881291	peak_716_7	GTCATTTCGGTCCGGCCAGA
1214	chr11	117881270	117881292	peak_716_6	GGTCATTTCGGTCCGGCCAG
1215	chr11	117881840	117881862	peak_716_5	CGACTAATGAGCTGTCTTGG
1216	chr11	119087346	119089826	peak_6050_K27_1	AACCGCCACGTCGTCCCGAG
1217	chr11	119087346	119089826	peak_6050_K27_2	ACGCTAAGACCGCACACGCC
1218	chr11	119087346	119089826	peak_6050_K27_3	TAAGTTCTTCGCATGCTCAG
1219	chr11	119087346	119089826	peak_6050_K27_4	GACCCCCGCGCAGCAGGCCC
1220	chr11	119087346	119089826	peak_6050_K27_5	GGTCCGGTGCGTGCAGATTC
1221	chr11	119087346	119089826	peak_6050_K27_6	TCCCACACATATGCACTCGT
1222	chr11	119087582	119089170	peak_722_F_10	ACTTCGGAGGAACAGGCTTT
1223	chr11	119087582	119089170	peak_722_F_7	ACATGTGACACCGACTTCGG
1224	chr11	119087582	119089170	peak_722_F_8	AGAAAGAATCTACGTACCCC
1225	chr11	119087582	119089170	peak_722_F_9	CCAACATGTGACACCGACTT
1226	chr11	119227162	119227184	peak_722_7	GGTTTTCGTTGTGCGAAAAC
1227	chr11	119227405	119227427	peak_722_5	CCGGCTAAGATTCACCCATT
1228	chr11	119227705	119227727	peak_722_3	CAGGTTCCGTTCAGAAATAG
1229	chr11	119227706	119227728	peak_722_8	CCCTATTTCTGAACGGAACC
1230	chr11	119227741	119227763	peak_722_4	CCGAAGTCGGTGTCACATGT
1231	chr11	119227744	119227766	peak_722_1	ACATGTGACACCGACTTCGG
1232	chr11	119227772	119227794	peak_722_9	GCTTTTCTCACCGCGCGTTC
1233	chr11	119227776	119227798	peak_722_10	TTCTCACCGCGCGTTCTGGC
1234	chr11	119227777	119227799	peak_722_6	TCTCACCGCGCGTTCTGGCA
1235	chr11	119227782	119227804	peak_722_2	CGGAACCCTGCCAGAACGCG
1236	chr11	120302520	120304937	peak_6086_K27_1	AGTGTCCCCCAAACGCCACG
1237	chr11	120302520	120304937	peak_6086_K27_2	CCAATGTGGTTTCGGAGCAC
1238	chr11	120302520	120304937	peak_6086_K27_3	AATGTGGTTTCGGAGCACTG
1239	chr11	120302520	120304937	peak_6086_K27_4	ACCGAACAGATCTGAGAAGA
1240	chr11	120302520	120304937	peak_6086_K27_5	CAAACGCCACGTGGGTAAGA
1241	chr11	120302520	120304937	peak_6086_K27_6	AGGATCAGTCGGTGGGCCCG
1242	chr11	120302520	120304937	peak_6086_K27_7	CCGATGGTTCGATTTATGAG
1243	chr11	120303478	120304382	peak_730_F_8	TACCACTGTGATCGCACTGG
1244	chr11	120442420	120442442	peak_730_7	CTACAGGCCAAGACCAAAAT
1245	chr11	120442614	120442636	peak_730_1	TGATACCACTGTGATCGCAC
1246	chr11	120442687	120442709	peak_730_6	AACGGTGTCCCGGTGTCCCT
1247	chr11	120442695	120442717	peak_730_10	CACCGGGACACCGTTATTTT
1248	chr11	120442697	120442719	peak_730_2	GTCCTAAAATAACGGTGTCC
1249	chr11	120442756	120442778	peak_730_3	CGTGGTTTTCTCCAATTGTG
1250	chr11	120442814	120442836	peak_730_8	TCAGGTGAGCCGACACTTAA
1251	chr11	120442825	120442847	peak_730_4	GACACTTAATGGCCTAGCTC
1252	chr11	120442973	120442995	peak_730_5	GCCTTTAAGGTGCCCCCTAT
1253	chr11	120442974	120442996	peak_730_9	GCCTATAGGGGGCACCTTAA
1254	chr12	3736494	3737744	peak_741_F_10	TCATTCCTGTCCGATACACC
1255	chr12	3736494	3737744	peak_741_F_9	GTCCGATACACCTGGAAAGA
1256	chr12	3736922	3736944	peak_741_6	GATAGCCTATCCTGCTCCCT
1257	chr12	3736939	3736961	peak_741_1	GCTATCCATAAATAGACTCC
1258	chr12	3736944	3736966	peak_741_10	TGCTGCCGGGAGTCTATTTA
1259	chr12	3736958	3736980	peak_741_9	AACAGCTTCTTGCGTGCTGC
1260	chr12	3736966	3736988	peak_741_5	ACGCAAGAAGCTGTTTTGAC
1261	chr12	3737059	3737081	peak_741_3	CTATTTACTGCTCTAGGCCG
1262	chr12	3737060	3737082	peak_741_2	TATTTACTGCTCTAGGCCGT
1263	chr12	3737126	3737148	peak_741_4	TGCCACAGCCAGTTGTACTC
1264	chr12	3737134	3737156	peak_741_7	CTGCCTGACCTGAGTACAAC
1265	chr12	3737575	3737597	peak_741_8	TCTAGAGCCCAACATCTCTA
1266	chr12	3781298	3781320	peak_742_1	CGGATGCTAGTACATGCAGG
1267	chr12	3781301	3781323	peak_742_4	ATGCGGATGCTAGTACATGC
1268	chr12	3781314	3781336	peak_742_2	GCATCCGCATTCCTCCCTCA
1269	chr12	3781348	3781370	peak_742_7	CTCTGCATCAGGAATTTACC
1270	chr12	3781413	3781435	peak_742_8	CTTCCGGCACCTGGCCAGCA
1271	chr12	3781625	3781647	peak_742_6	TCCGCCTGCACAGTGGCGTG
1272	chr12	3781741	3781763	peak_742_10	CGCCAGGGGGCGCACTGCCT
1273	chr12	3781743	3781765	peak_742_9	CACCCAGGCAGTGCGCCCCC
1274	chr12	3781758	3781780	peak_742_3	AGGATGCATGAGTAGCACCC
1275	chr12	3781791	3781813	peak_742_5	TTGGCGATCACATGTTCCAC
1276	chr12	3789565	3789587	peak_743_4	CCAGAGGTGACCACCCGCTG
1277	chr12	3789565	3789587	peak_743_9	CCTCAGCGGGTGGTCACCTC
1278	chr12	3789575	3789597	peak_743_5	TCTGTTGACTCCTCAGCGGG
1279	chr12	3789627	3789649	peak_743_3	TAAAAGGGCCGGATGCCTGT
1280	chr12	3789633	3789655	peak_743_7	GGCATCCGGCCCTTTTACTG
1281	chr12	3789650	3789672	peak_743_2	CTGGGGCCACCTCTATGATG
1282	chr12	3789776	3789798	peak_743_6	GGGTATGAGACTTTTGCCAC
1283	chr12	3789883	3789905	peak_743_8	TACTCCCCTGTAGTAATGGC
1284	chr12	3789906	3789928	peak_743_1	CCTGAAATGACCCATTGGGG
1285	chr12	3789906	3789928	peak_743_10	CCACCCCAATGGGTCATTTC
1286	chr12	3893487	3896141	peak_744_F_1	ATCATTCTCAGCGACATCGC
1287	chr12	3893526	3893548	peak_744_2	GCTCGCTATTGGTAGGGCTG
1288	chr12	3893532	3893554	peak_744_4	TTAAGTGCTCGCTATTGGTA
1289	chr12	3893533	3893555	peak_744_7	TTTAAGTGCTCGCTATTGGT
1290	chr12	3893659	3893681	peak_744_10	GCTGTCAATGCAGGCTCGGC
1291	chr12	3893795	3893817	peak_744_5	ACGGCGCAAAAGCCGCAGAC
1292	chr12	3894113	3894135	peak_744_9	GGAACTTTGGAGCACTCGTC
1293	chr12	3894114	3894136	peak_744_1	GAACTTTGGAGCACTCGTCG
1294	chr12	3895737	3895759	peak_744_6	CGACGATGAGCCTGAGTATG
1295	chr12	3896045	3896067	peak_744_8	CACAATTCGGCCTGGCCACC
1296	chr12	3896053	3896075	peak_744_3	CACCAAGACACAATTCGGCC
1297	chr12	46707267	46707289	peak_757_10	CAATACATAATAGGTGTATT
1298	chr12	46707333	46707355	peak_757_1	CAAGAACGATGCAATCAGAG
1299	chr12	46707360	46707382	peak_757_4	CCAGGCAGGCGCACTAAACA
1300	chr12	46707360	46707382	peak_757_7	CCTTGTTTAGTGCGCCTGCC
1301	chr12	46707364	46707386	peak_757_2	GCAGGCGCACTAAACAAGGA
1302	chr12	46707437	46707459	peak_757_5	TCCAATGGCGTTAAGCAAAC
1303	chr12	46707438	46707460	peak_757_6	ACCTGTTTGCTTAACGCCAT
1304	chr12	46708620	46708642	peak_757_3	GCTGGGTATATTGGTTTACC
1305	chr12	46708628	46708650	peak_757_8	TATTGGTTTACCAGGTAAAC
1306	chr12	46708709	46708731	peak_757_9	TTTAGGTTGGTCATGCAGTC
1307	chr12	47808207	47809724	peak_757_F_1	ATGGCGTTAAGCAAACAGGT
1308	chr12	77070426	77070448	peak_774_2	GCCTACCGCACCTATCCTTG
1309	chr12	77070427	77070449	peak_774_1	GCCACAAGGATAGGTGCGGT
1310	chr12	77070944	77070966	peak_774_4	GGTTATACTCATACCTTGGA
1311	chr12	77070976	77070998	peak_774_9	CTGTATAAACCTGCACCATC
1312	chr12	77071115	77071137	peak_774_10	TCTAGTAGGCCACGTGAAAC
1313	chr12	77071116	77071138	peak_774_7	CTAGTAGGCCACGTGAAACT
1314	chr12	77071582	77071604	peak_774_5	GAAATCCATAAGGCAGCGTG
1315	chr12	77071730	77071752	peak_774_3	CCTTCATTGAAGGTCGTGGT
1316	chr12	77071730	77071752	peak_774_6	CCTACCACGACCTTCAATGA
1317	chr12	77071813	77071835	peak_774_8	GCTTATTATCATGCTCCTAG
1318	chr12	77217011	77217033	peak_775_9	ATAGTAACTCTGCGAAGCTT
1319	chr12	77217069	77217091	peak_775_3	AACAGTCCCAGCACTTCCGT
1320	chr12	77217075	77217097	peak_775_6	CAGCAACCAACGGAAGTGCT
1321	chr12	77217076	77217098	peak_775_10	ACAGCAACCAACGGAAGTGC
1322	chr12	77217085	77217107	peak_775_8	CCGTTGGTTGCTGTTGCCAA
1323	chr12	77217319	77217341	peak_775_1	GTACACTTCTTGTCACCCGG
1324	chr12	77217320	77217342	peak_775_2	TACACTTCTTGTCACCCGGT
1325	chr12	77217332	77217354	peak_775_7	CACCCGGTGGGAGTCACCCT
1326	chr12	77217333	77217355	peak_775_5	ACCCGGTGGGAGTCACCCTA
1327	chr12	77217367	77217389	peak_775_4	CTACTCATCTTCGTAATCTG
1328	chr12	78157964	78159635	peak_6669_K27_1	AATTGACTTTACCCGTGATT
1329	chr12	78157964	78159635	peak_6669_K27_2	TGTGCCAGCGAGTCAAGCAG
1330	chr12	79354410	79354432	peak_778_7	AACGCTTTTGACCTGGACAA
1331	chr12	79354417	79354439	peak_778_8	CAGCTAGAACGCTTTTGACC
1332	chr12	79354418	79354440	peak_778_5	CAGGTCAAAAGCGTTCTAGC
1333	chr12	79354759	79354781	peak_778_10	ACGGTTCACAAGCCAGGCTT
1334	chr12	79354765	79354787	peak_778_9	TCCTCCACGGTTCACAAGCC
1335	chr12	79354774	79354796	peak_778_6	TGAACCGTGGAGGATATTCG
1336	chr12	79354775	79354797	peak_778_4	GAACCGTGGAGGATATTCGT
1337	chr12	79354776	79354798	peak_778_2	AACCGTGGAGGATATTCGTG
1338	chr12	79354778	79354800	peak_778_1	AACCCCACGAATATCCTCCA
1339	chr12	79355010	79355032	peak_778_3	AATAACACGGAGTTATAATG
1340	chr12	80450633	80460459	peak_6687_K27_1	ACTGGTTCCGCCAGGTTCAT
1341	chr12	80450633	80460459	peak_6687_K27_2	CGTTGTGTCTCGTCTTCTGG
1342	chr12	80450633	80460459	peak_6687_K27_3	GATGTGTTTAATGTTGATCG
1343	chr12	80450633	80460459	peak_6687_K27_4	GGCCTCAGACTGGTTCCGCC
1344	chr12	80455280	80456089	peak_778_F_5	CAAGCCTGGCTTGTGAACCG
1345	chr12	80455280	80456089	peak_778_F_6	CAGGTCAAAAGCGTTCTAGC
1346	chr12	80455280	80456089	peak_778_F_7	TTTACCCCGGCTCTCCAATT
1347	chr12	86947119	86947141	peak_787_7	CGGTTTTTCGCGTTATTGTG
1348	chr12	86947129	86947151	peak_787_6	ACGCGAAAAACCGGACAAGA
1349	chr12	86947224	86947246	peak_787_3	CCGCGGCCTTCCCGCTAGAG
1350	chr12	86947229	86947251	peak_787_2	GCCTTCCCGCTAGAGCGGCG
1351	chr12	86947230	86947252	peak_787_5	ACCTCGCCGCTCTAGCGGGA
1352	chr12	86947381	86947403	peak_787_1	CGGGTCTCGAGCTATCCCCG
1353	chr12	86947661	86947683	peak_787_10	GGTACGGGGGCGCCAAAAAT
1354	chr12	86947662	86947684	peak_787_9	GTACGGGGGCGCCAAAAATT
1355	chr12	86947857	86947879	peak_787_4	GATACCATTGCTCCCGCCGG
1356	chr12	86947889	86947911	peak_787_8	AGGCCTTAGGCGTCTATGAA
1357	chr12	86949607	86949629	peak_788_8	GGAAGTGCGCTTCACGGCAC
1358	chr12	86949613	86949635	peak_788_4	CATCTCGGAAGTGCGCTTCA
1359	chr12	86949674	86949696	peak_788_1	GTGTACAGTAAGATTCATCG
1360	chr12	86950281	86950303	peak_788_2	GCCGTTGATCCAGATTAGAA
1361	chr12	86950282	86950304	peak_788_9	TGCCGTTGATCCAGATTAGA
1362	chr12	86950284	86950306	peak_788_5	TTCTAATCTGGATCAACGGC
1363	chr12	86950413	86950435	peak_788_7	ACTTGTCAGGTTTCGTACAC
1364	chr12	86950475	86950497	peak_788_10	CTGCTTTTTAAACGATCGTC
1365	chr12	86950621	86950643	peak_788_6	CGGTCTGTCAGATCATATCA
1366	chr12	86950700	86950722	peak_788_3	CGCAAACTGATCTGAAGGGG
1367	chr12	88288053	88289334	peak_787_F_1	AGTGTCCCGGTCCTTCGTTT
1368	chr12	88288053	88289334	peak_787_F_2	CACACAATAACGCGAAAAAC
1369	chr12	88288053	88289334	peak_787_F_3	CCAGGCGCGGTGCCAACGAT
1370	chr12	88288053	88289334	peak_787_F_4	CTAGAGCGGCGAGGTGAGGC
1371	chr12	88288053	88289334	peak_787_F_5	GTCGCAGATGTCCTGTGGGC
1372	chr12	88288053	88289334	peak_787_F_6	CGCCTGCTAACCCGCCGGGC
1373	chr12	88288053	88289334	peak_787_F_7	CTCGGGGATAGCTCGAGACC
1374	chr12	88288053	88289334	peak_787_F_8	GGTACGGGGGCGCCAAAAAT
1375	chr12	88290541	88292710	peak_788_F_10	ACTTGTCAGGTTTCGTACAC
1376	chr12	88290541	88292710	peak_788_F_11	CGATGAATCTTACTGTACAC
1377	chr12	88290541	88292710	peak_788_F_9	AATGTTCAGGCGTGGCGCTT
1378	chr12	95695183	95695205	peak_792_1	GGGAGCGCGCCAGAACACGA
1379	chr12	95695190	95695212	peak_792_5	CGCCAGAACACGAGGGACCG
1380	chr12	95695235	95695257	peak_792_3	ATGAATTCGCGGAGTCGGCT
1381	chr12	95695240	95695262	peak_792_7	CTGTAATGAATTCGCGGAGT
1382	chr12	95695325	95695347	peak_792_2	CCGACCGGGTCAGCTAATGT
1383	chr12	95695496	95695518	peak_792_10	AGGGCTACGCGGGTCGGTTT
1384	chr12	95695498	95695520	peak_792_9	CAAACCGACCCGCGTAGCCC
1385	chr12	95695499	95695521	peak_792_6	AAACCGACCCGCGTAGCCCT
1386	chr12	95695534	95695556	peak_792_4	AAGAGCGTCCGAGCGAGTCC
1387	chr12	95695576	95695598	peak_792_8	CCTACTTTTGTCGGGGCGCC
1388	chr12	96933322	96933928	peak_792_F_1	AAGTGGGAGGGACTCCGCAA
1389	chr12	96933322	96933928	peak_792_F_2	AACCGACCCGCGTAGCCCTG
1390	chr12	96933322	96933928	peak_792_F_3	CAAACCGACCCGCGTAGCCC
1391	chr12	96933322	96933928	peak_792_F_4	ACCCGCGTAGCCCTGGGTCT
1392	chr12	96933322	96933928	peak_792_F_5	ACTCCGCGAATTCATTACAG
1393	chr12	96933322	96933928	peak_792_F_6	GTCGGATCAAGGCTGCAGTG
1394	chr12	96933322	96933928	peak_792_F_7	CGCAGCCCGAACTGCACGCC
1395	chr12	96933322	96933928	peak_792_F_8	CGCCAGAACACGAGGGACCG
1396	chr12	96933322	96933928	peak_792_F_9	CGCCTTCTCTGCGACCGAGC
1397	chr12	111449048	111449070	peak_801_1	TGCGTGAGAAAGTACTGCCG
1398	chr12	111449057	111449079	peak_801_3	TACTTTCTCACGCACCCTAG
1399	chr12	111449156	111449178	peak_801_6	GACCGTGCAAGCCACTCCCT
1400	chr12	111449160	111449182	peak_801_8	GGGAGTGGCTTGCACGGTCT
1401	chr12	111449166	111449188	peak_801_9	GGCTTGCACGGTCTCGGTCT
1402	chr12	111449173	111449195	peak_801_7	ACGGTCTCGGTCTCGGTGCT
1403	chr12	111449234	111449256	peak_801_4	GAAACTCATCAAAGGCGCGC
1404	chr12	111449622	111449644	peak_801_2	GACTCAGACTGGATCCCGAA
1405	chr12	111449694	111449716	peak_801_5	CCTAGTCCAAGGACCGGTGC
1406	chr12	111449700	111449722	peak_801_10	CGGTGTCCTGCACCGGTCCT
1407	chr12	111538537	111538559	peak_802_2	TTGACGAAAACGGTGAGTCG
1408	chr12	111538541	111538563	peak_802_1	CGAAAACGGTGAGTCGCGGG
1409	chr12	111538604	111538626	peak_802_4	AACTGCGCCACACGCGCGGC
1410	chr12	111538605	111538627	peak_802_3	AAACTGCGCCACACGCGCGG
1411	chr12	111538607	111538629	peak_802_10	GCCGCGCGTGTGGCGCAGTT
1412	chr12	111538608	111538630	peak_802_6	CCCAAACTGCGCCACACGCG
1413	chr12	111538608	111538630	peak_802_9	CCGCGCGTGTGGCGCAGTTT
1414	chr12	111538721	111538743	peak_802_8	TGCCCCGCCGGCCGCCGGAA
1415	chr12	111538761	111538783	peak_802_7	CTGCGACCGTCGCGTAGCCA
1416	chr12	111538762	111538784	peak_802_5	TGCGACCGTCGCGTAGCCAT
1417	chr12	111686476	111686498	peak_803_2	TTGGGTGGTAACTCGCCCGT
1418	chr12	111686485	111686507	peak_803_8	AACTCGCCCGTAGGAGTGTA
1419	chr12	111686486	111686508	peak_803_1	ACTCGCCCGTAGGAGTGTAG
1420	chr12	111686489	111686511	peak_803_3	CGCCCGTAGGAGTGTAGGGG
1421	chr12	111687179	111687201	peak_803_10	GACAGCTTGTGCGCACGTAT
1422	chr12	111687536	111687558	peak_803_5	TGTACCTAAGCTCGTGATGC
1423	chr12	111687627	111687649	peak_803_7	TACGCTTCAACCAGTGACTG
1424	chr12	111687628	111687650	peak_803_9	GTACGCTTCAACCAGTGACT
1425	chr12	111687857	111687879	peak_803_6	GACGAGGGCGTTTCAAAGTC
1426	chr12	111687885	111687907	peak_803_4	TCCAAGGCGGGATCTTCAGC
1427	chr12	111731921	111731943	peak_804_2	ACCCTGACTGCTAACGCCAC
1428	chr12	111731922	111731944	peak_804_5	ACCGGTGGCGTTAGCAGTCA
1429	chr12	111731923	111731945	peak_804_9	GACCGGTGGCGTTAGCAGTC
1430	chr12	111731997	111732019	peak_804_7	CGATGAGGACATGCTTAGTT
1431	chr12	111732104	111732126	peak_804_10	TATGAGCTGGTGCTTCAATT
1432	chr12	111732401	111732423	peak_804_1	TTATCAGGCCAACCATATGG
1433	chr12	111732544	111732566	peak_804_4	CGGCAAGGTCTCCGAGAACG
1434	chr12	111732555	111732577	peak_804_8	TCCAATGCCGCCCACGTTCT
1435	chr12	111732561	111732583	peak_804_6	ACGTGGGCGGCATTGGAGGC
1436	chr12	111732642	111732664	peak_804_3	ACGTGGCTGAGCGCCTAACT
1437	chr12	111739022	111739044	peak_805_1	CTAGGCCTGGAACAATACTG
1438	chr12	111739023	111739045	peak_805_8	TCTAGGCCTGGAACAATACT
1439	chr12	111739076	111739098	peak_805_3	GAGTGAACCTTTAACTTGGG
1440	chr12	111739232	111739254	peak_805_9	CTAGCTTTAGCACATCGCTT
1441	chr12	111739437	111739459	peak_805_6	TCACCGTCCACCATGGTCAC
1442	chr12	111739488	111739510	peak_805_2	AGACAGGAATACTGCACCGA
1443	chr12	111739499	111739521	peak_805_10	CTGCACCGAGGGTGTAGCTC
1444	chr12	111739549	111739571	peak_805_5	GATTTGACCGATTGGTCCCA
1445	chr12	111739550	111739572	peak_805_7	AGATTTGACCGATTGGTCCC
1446	chr12	111739557	111739579	peak_805_4	TGCTGACAGATTTGACCGAT
1447	chr12	111743592	111743614	peak_806_9	CTCTAAAACATCGGATTCAT
1448	chr12	111743618	111743640	peak_806_7	TCACACATGTGGAGCCCTAC
1449	chr12	111743672	111743694	peak_806_5	GGACAGGACTTGAGAACGCT
1450	chr12	111743854	111743876	peak_806_8	GACGAATGCCACTGAGGGCT
1451	chr12	111743867	111743889	peak_806_6	GGCATTCGTCCTTGTACCCT
1452	chr12	111743956	111743978	peak_806_4	GTTGTAAAAAATGAATCGAC
1453	chr12	111743975	111743997	peak_806_10	CCGGTCTCCTAGAAACATTC
1454	chr12	111744004	111744026	peak_806_3	AACAATCAATAATCAGCCGT
1455	chr12	111744043	111744065	peak_806_1	CGTCCTGAGTCAGTCCTCCG
1456	chr12	111744066	111744088	peak_806_2	AAAAGTACAAGGGTTCCCGC
1457	chr12	112628720	112628742	peak_807_10	GCCGTCGGAGCACATGGGTC
1458	chr12	112628721	112628743	peak_807_8	CCGTCGGAGCACATGGGTCT
1459	chr12	112628824	112628846	peak_807_9	GGGAAGCCTCGTCAGACATC
1460	chr12	112628832	112628854	peak_807_4	CTGACGAGGCTTCCCTACCC
1461	chr12	112629674	112629696	peak_807_6	CTACGCTAGCCTCGTGGGGT
1462	chr12	112629676	112629698	peak_807_5	AACCCCACGAGGCTAGCGTA
1463	chr12	112629678	112629700	peak_807_2	AACCCTACGCTAGCCTCGTG
1464	chr12	112629679	112629701	peak_807_7	GAACCCTACGCTAGCCTCGT
1465	chr12	112629680	112629702	peak_807_3	GGAACCCTACGCTAGCCTCG
1466	chr12	112629804	112629826	peak_807_1	ACAGCTCGATGCCTATACAC
1467	chr12	112687193	112688668	peak_801_F_1	AAGTGGAGCAACTCGGGGCG
1468	chr12	112687193	112688668	peak_801_F_2	CGCTGATTAGCAGTGTTTAC
1469	chr12	112687193	112688668	peak_801_F_3	CGACGAGTTCAACGTCGTGC
1470	chr12	112687193	112688668	peak_801_F_4	GACGAGTTCAACGTCGTGCG
1471	chr12	112687193	112688668	peak_801_F_5	ACGCCGAAAGCTACCACTAC
1472	chr12	112687193	112688668	peak_801_F_6	GGAGGCGACTGGGTCTTACA
1473	chr13	12315069	12315091	peak_811_9	CAATCCACGCTAGTCTTTAC
1474	chr13	12315073	12315095	peak_811_2	GGAGCCGGTAAAGACTAGCG
1475	chr13	12315086	12315108	peak_811_7	TACCGGCTCCAAAGAAACTA
1476	chr13	12315167	12315189	peak_811_8	TGAAGGTCAATCACATTGAC
1477	chr13	12315229	12315251	peak_811_6	GGGAGCGTCTTCTTCGTCCC
1478	chr13	12315637	12315659	peak_811_5	TTTCCAACGATGGTCATCCC
1479	chr13	12315640	12315662	peak_811_3	AGTCCAGGGATGACCATCGT
1480	chr13	12315717	12315739	peak_811_10	GACTGACAGGTTACCAGAAC
1481	chr13	12315976	12315998	peak_811_4	AGAACAATGCGGTTACTTAG
1482	chr13	12316003	12316025	peak_811_1	CACAACTTAGCTCTGAACCG
1483	chr13	12369001	12369023	peak_812_1	TGACATCGGAGTTTACAGCC
1484	chr13	12369537	12369559	peak_812_7	CCTAACTCAGCCATGCCGCT
1485	chr13	12369537	12369559	peak_812_8	CCCAGCGGCATGGCTGAGTT
1486	chr13	12369540	12369562	peak_812_4	AGCGGCATGGCTGAGTTAGG
1487	chr13	12369828	12369850	peak_812_9	ACCCGCTGAGTGGCGGAAGC
1488	chr13	12369928	12369950	peak_812_5	AGCGGCAAACTTGGCATATG
1489	chr13	12369937	12369959	peak_812_10	CTTGCGCTCAGCGGCAAACT
1490	chr13	12370067	12370089	peak_812_6	AGCACGGTCACTGGACAGTA
1491	chr13	12370137	12370159	peak_812_2	TTTTAGCCTCGGGGATCACG
1492	chr13	12370523	12370545	peak_812_3	ATGGACATACGTTGGCTCGT
1493	chr13	12468170	12468192	peak_813_2	GGGGACACAGGTAACCCGCC
1494	chr13	12468318	12468340	peak_813_1	TTTTCGCAGATGTAACTCTG
1495	chr13	12468335	12468357	peak_813_6	CGAAAACTAGCTGTGCTCGA
1496	chr13	12468336	12468358	peak_813_4	GAAAACTAGCTGTGCTCGAT
1497	chr13	12468376	12468398	peak_813_9	CATATATCCTCTGCAATAAG
1498	chr13	12468512	12468534	peak_813_10	TGCCTAGTTATTACTTAGAA
1499	chr13	12468555	12468577	peak_813_8	GTGATTATCCATTTAGTCAA
1500	chr13	12468731	12468753	peak_813_5	GAAAGCTGTGACTAATGCTA
1501	chr13	12468769	12468791	peak_813_3	GTTTAGATCCTAACCTGACC
1502	chr13	12468810	12468832	peak_813_7	GTCCGGAGGTGGGGCTTCTA
1503	chr13	13025795	13025816	peak_814_1	TGTAGGTTTTTTCAAAAATA
1504	chr13	13025796	13025817	peak_814_2	GTAGGTTTTTTCAAAAATAA
1505	chr13	13025810	13025831	peak_814_3	AAATAAGGGTTTTTTTAATA
1506	chr13	13025811	13025832	peak_814_4	AATAAGGGTTTTTTTAATAA
1507	chr13	13026067	13026088	peak_814_5	GAGGCGTGACAAAGAACTCT
1508	chr13	13026330	13026351	peak_814_6	CCCAAGACAGCCTGCTATTG
1509	chr13	29013594	29013616	peak_819_4	TAGCAGTTCCTCAAACCGCT
1510	chr13	29013602	29013624	peak_819_6	GGTACTGCCCCAGCGGTTTG
1511	chr13	29013703	29013725	peak_819_10	CGTAACGATGACCATTATTT
1512	chr13	29013704	29013726	peak_819_9	GTAACGATGACCATTATTTA
1513	chr13	29013746	29013768	peak_819_1	GGGCAACGGAGAAAACTCGA
1514	chr13	29014122	29014144	peak_819_5	GCGGGCTACATCTGTCCAGC
1515	chr13	29014202	29014224	peak_819_8	CAGGATCGGGACAGTTTCTA
1516	chr13	29014320	29014342	peak_819_3	GTCGAGATGCGGCAAAGCAG
1517	chr13	29014488	29014510	peak_819_2	GTTCACGGTGGCTTCTGACG
1518	chr13	29014625	29014647	peak_819_7	CGGGTTCTTGTGCCATGCTA
1519	chr13	32466008	32466030	peak_7396_K27_3_NTC	TTGCAGCGCCCGTCCAGCAA
1520	chr13	32466142	32466164	peak_7396_K27_5_NTC	ATACATAGACTAGGGGTGAC
1521	chr13	32466144	32466166	peak_7396_K27_4_NTC	AGTCACCCCTAGTCTATGTA
1522	chr13	32466149	32466171	peak_7396_K27_1_NTC	GACAACCATACATAGACTAG
1523	chr13	32466270	32466292	peak_7396_K27_2_NTC	CTCTGCGGTTTCCGTCTCAA
1524	chr13	32472118	32472140	peak_7397_K27_5_NTC	CACTAAGCATCTTTAAGATC
1525	chr13	32472216	32472238	peak_7397_K27_3_NTC	GCTTGTACAATAGCTATATC
1526	chr13	32472264	32472286	peak_7397_K27_1_NTC	GCACGAGTTTGTGACAGCCG
1527	chr13	32472265	32472287	peak_7397_K27_2_NTC	CACGAGTTTGTGACAGCCGT
1528	chr13	32472797	32472819	peak_7397_K27_4_NTC	CCGGGGGATGGATTAGCTGC
1529	chr13	32478871	32478893	peak_7398_K27_4_NTC	GGGATCCCTACGCTAGGGCC
1530	chr13	32478955	32478977	peak_7398_K27_1_NTC	CATGTCGATCATGAGTCCCA
1531	chr13	32479134	32479156	peak_7398_K27_3_NTC	GGGGATCAGGCACCGAAGAA
1532	chr13	32479335	32479357	peak_7398_K27_2_NTC	TATATCCGTCTTACTCCACA
1533	chr13	32479719	32479741	peak_7398_K27_5_NTC	CGATTCCGAGAAATTTAGTT
1534	chr13	32491872	32491894	peak_7399_K27_5_NTC	TGTTTAATGCGCAGCTCGAC
1535	chr13	32492315	32492337	peak_7399_K27_1_NTC	GTATACGCTCTGGATAACGA
1536	chr13	32492317	32492339	peak_7399_K27_2_NTC	ATACGCTCTGGATAACGAAG
1537	chr13	32492490	32492512	peak_7399_K27_3_NTC	CGGGGGTACACACATCGAGC
1538	chr13	32492604	32492626	peak_7399_K27_4_NTC	AGTATATCCCCGTGCAATCT
1539	chr13	32501572	32501594	peak_7400_K27_5_NTC	TAATGAAAATCGCCTGTTGA
1540	chr13	32501596	32501618	peak_7400_K27_2_NTC	ACTAGAGTTTGGATCAACGC
1541	chr13	32501597	32501619	peak_7400_K27_1_NTC	CTAGAGTTTGGATCAACGCA
1542	chr13	32501699	32501721	peak_7400_K27_3_NTC	TTTTGCCCAAGGGCCAAGAT
1543	chr13	32501712	32501734	peak_7400_K27_4_NTC	TGTGAGGACCATCCCAATCT
1544	chr13	32507317	32507339	peak_7401_K27_5_NTC	GTGCTGCTATAATGTGTTAA
1545	chr13	32507472	32507494	peak_7401_K27_3_NTC	AGAATATTAGTAAGGCTGTC
1546	chr13	32507660	32507682	peak_7401_K27_1_NTC	CTTTCCAACAAACTGACGAG
1547	chr13	32507711	32507733	peak_7401_K27_2_NTC	GCCACGCACATCAATGACCC
1548	chr13	32507851	32507873	peak_7401_K27_4_NTC	ACTGTATGACATAAGGGATC
1549	chr13	32508079	32508101	peak_7402_K27_2_NTC	GTTGGTTGCATGTTAATGCG
1550	chr13	32508151	32508173	peak_7402_K27_1_NTC	GAACACACCAGGGTTAACGA
1551	chr13	32508398	32508420	peak_7402_K27_3_NTC	GGACCAATTAGCCATAGGCA
1552	chr13	32509568	32509590	peak_7402_K27_5_NTC	TACTTGCGGTTCATATCCCT
1553	chr13	32510586	32510608	peak_7402_K27_4_NTC	GTCTGCGCTATGAAAGTACC
1554	chr13	32517537	32517559	peak_7403_K27_1_NTC	ACGGTTATGGTTCATGTACG
1555	chr13	32517677	32517699	peak_7403_K27_3_NTC	GACGTCGTCTAGAGTCTTGA
1556	chr13	32518359	32518381	peak_7403_K27_4_NTC	GACCCGAGGGCTCATTATTA
1557	chr13	32518364	32518386	peak_7403_K27_2_NTC	ATAATGAGCCCTCGGGTCGT
1558	chr13	32518535	32518557	peak_7403_K27_5_NTC	CGCTTGACGGAATATTTATT
1559	chr13	35032061	35032083	peak_825_7	GACAACGGCGGCTAGGTAGT
1560	chr13	35032068	35032090	peak_825_5	ATGTCAGGACAACGGCGGCT
1561	chr13	35032073	35032095	peak_825_1	TTCATATGTCAGGACAACGG
1562	chr13	35032166	35032188	peak_825_2	ACGGATCTAGAAATTCATGT
1563	chr13	35032237	35032259	peak_825_10	TCCGACATGGTAACAGAAAC
1564	chr13	35032516	35032538	peak_825_9	TTTCAGTAAACGGACGTAGT
1565	chr13	35032756	35032778	peak_825_6	CAACCATAAGGCAGCTCCCG
1566	chr13	35032918	35032940	peak_825_3	TACGTTCTAAAGGGAAGTCG
1567	chr13	35032980	35033002	peak_825_8	TGGAGGCTTAGATCGCCTGC
1568	chr13	35032981	35033003	peak_825_4	GGAGGCTTAGATCGCCTGCA
1569	chr13	47228144	47228166	peak_832_9	TTAATGTGGGCCCCTCCTCT
1570	chr13	47228458	47228480	peak_832_2	CTACCGCATCACGTGTCATG
1571	chr13	47228574	47228596	peak_832_8	CTTTGGATCGGAGGTCGAGC
1572	chr13	47228577	47228599	peak_832_3	GCTCGACCTCCGATCCAAAG
1573	chr13	47228583	47228605	peak_832_4	AAAAGACCACTTTGGATCGG
1574	chr13	47228889	47228911	peak_832_10	CCCGGGGCCCTCCGCTGACC
1575	chr13	47228896	47228918	peak_832_5	ATGAGATCCTGGTCAGCGGA
1576	chr13	47228979	47229001	peak_832_1	CAGCGGCTCAAGTTTGAACG
1577	chr13	47229021	47229043	peak_832_6	TCAAAGCTACATTCGCCACC
1578	chr13	47229022	47229044	peak_832_7	GTCAAAGCTACATTCGCCAC
1579	chr13	51907930	51907952	peak_835_8	GTGCTTGGGGATGCGACTTT
1580	chr13	51907942	51907964	peak_835_1	GCGACTTTGGGAAGTGACAA
1581	chr13	51907983	51908005	peak_835_6	TCAACTAGGACTTTATCAGC
1582	chr13	51907984	51908006	peak_835_3	CAACTAGGACTTTATCAGCA
1583	chr13	51908194	51908216	peak_835_5	TGGATATTGGCTGTAGCGCA
1584	chr13	51908195	51908217	peak_835_2	GGATATTGGCTGTAGCGCAT
1585	chr13	51908518	51908540	peak_835_7	CGAGTTCTGTCGTTGCTGTC
1586	chr13	51908601	51908623	peak_835_9	AGCAGGCGTTTTCTTAGAAT
1587	chr13	51908629	51908651	peak_835_10	CACTGACACTCAGTCGAACT
1588	chr13	51909201	51909223	peak_835_4	CTGGATTCTAGGTCACTCGC
1589	chr13	60403237	60403259	peak_841_5	TAGCTTTGCAATGACTTCGT
1590	chr13	60403411	60403433	peak_841_8	CTGTGATAGGTCAGGTGAAC
1591	chr13	60403419	60403441	peak_841_6	ATCCAGTCCTGTGATAGGTC
1592	chr13	60403458	60403480	peak_841_3	TACATCCCCTATGTTTACTG
1593	chr13	60403460	60403482	peak_841_10	GGTACATCCCCTATGTTTAC
1594	chr13	60403823	60403845	peak_841_7	GGCACCATGTATTCCCCCTA
1595	chr13	60403897	60403919	peak_841_2	CAAACTTGATAGATCCTGTG
1596	chr13	60404198	60404220	peak_841_9	AACGCTGACAAGGTATTTAT
1597	chr13	60404271	60404293	peak_841_4	TTCAAATATAAGCCGTCTGG
1598	chr13	60404272	60404294	peak_841_1	TCAAATATAAGCCGTCTGGA
1599	chr13	60405375	60405397	peak_842_4	AGTTACACTGTTGGGTCAGT
1600	chr13	60405424	60405446	peak_842_8	GTCTGCTGCTATATACTCTC
1601	chr13	60405427	60405449	peak_842_6	GAGAGTATATAGCAGCAGAC
1602	chr13	60405428	60405450	peak_842_7	AGAGTATATAGCAGCAGACC
1603	chr13	60405489	60405511	peak_842_5	CTATGATCTGTGACAGCGCT
1604	chr13	60405587	60405609	peak_842_1	TCAGAATTGATACCACAAAG
1605	chr13	60405589	60405611	peak_842_2	AGTCAGAATTGATACCACAA
1606	chr13	60405648	60405670	peak_842_9	GCATCTAGCCCTGTCCCAGC
1607	chr13	60405961	60405983	peak_842_3	GACTACCAAAATGTGGCAAA
1608	chr13	60405969	60405991	peak_842_10	CACATTTTGGTAGTCTTTCC
1609	chr13	73891964	73891986	peak_850_6	GCCCCAAGAGAGGGTATCAT
1610	chr13	73891965	73891987	peak_850_4	TCCTATGATACCCTCTCTTG
1611	chr13	73892164	73892186	peak_850_5	ATTACGAAATGCCGTTGCAC
1612	chr13	73892404	73892426	peak_850_8	GCTTAGGACTTTAGGTAATG
1613	chr13	73892675	73892697	peak_850_2	GGCCTAACAAGAACAACCAT
1614	chr13	73892739	73892761	peak_850_10	TGCGTCTTCACTTTCCCATC
1615	chr13	73892855	73892877	peak_850_1	TTGTGAATGTGGGTCCCGGG
1616	chr13	73893102	73893124	peak_850_7	TCCTTCTGACGTTTCCGGAA
1617	chr13	73893103	73893125	peak_850_3	GCCTTTCCGGAAACGTCAGA
1618	chr13	73893174	73893196	peak_850_9	GGGACCCGGATGTCGCATAC
1619	chr13	92336382	92336404	peak_854_8	TAAAGCCCCACCCTCCCGGA
1620	chr13	92336388	92336410	peak_854_10	GAGTGCCCATCCGGGAGGGT
1621	chr13	92336594	92336616	peak_854_5	AAAGGCATCCCTCGGTTAGT
1622	chr13	92336602	92336624	peak_854_3	CTCAGGAGCCGACTAACCGA
1623	chr13	92336603	92336625	peak_854_2	TCTCAGGAGCCGACTAACCG
1624	chr13	92337364	92337386	peak_854_4	AATGCTCATCTTGGCAAGTG
1625	chr13	92337388	92337410	peak_854_1	ACGGCGAGACTCTTGATCAG
1626	chr13	92337407	92337429	peak_854_6	ACGATTCAGACTCGGGCACA
1627	chr13	92337486	92337508	peak_854_9	GGTTGCATAGGGACATTTGC
1628	chr13	92337523	92337545	peak_854_7	GGACGTACCCTGGTCACAGC
1629	chr13	102652519	102652541	peak_865_10	CTTAATAAATATCCGGTACT
1630	chr13	102652523	102652545	peak_865_7	ATAAATATCCGGTACTTGGA
1631	chr13	102652601	102652623	peak_865_2	AGTTACGTACTCCAAAGGCA
1632	chr13	102652602	102652624	peak_865_6	GAGTTACGTACTCCAAAGGC
1633	chr13	102652606	102652628	peak_865_3	CTAGGAGTTACGTACTCCAA
1634	chr13	102652607	102652629	peak_865_8	CTTTGGAGTACGTAACTCCT
1635	chr13	102652608	102652630	peak_865_4	TTTGGAGTACGTAACTCCTA
1636	chr13	102652609	102652631	peak_865_1	TTGGAGTACGTAACTCCTAG
1637	chr13	102652624	102652646	peak_865_5	GATTACTTGTCTCATCCCCT
1638	chr13	102652961	102652983	peak_865_9	GTGTGCAACTGACTCCAAAC
1639	chr14	7860870	7860892	peak_883_9	GGTCCTAACTCTGGTATATA
1640	chr14	7860892	7860914	peak_883_3	GTGGCCAGTTGCCTAAGACC
1641	chr14	7861023	7861045	peak_883_7	TCTTCAGGTGTCCAAAAGGC
1642	chr14	7861027	7861049	peak_883_5	GTAGTCTTCAGGTGTCCAAA
1643	chr14	7861103	7861125	peak_883_2	CTCGTGCGCTCACGTGCCTG
1644	chr14	7861104	7861126	peak_883_6	CCCAGGCACGTGAGCGCACG
1645	chr14	7861104	7861126	peak_883_8	CCTCGTGCGCTCACGTGCCT
1646	chr14	7861105	7861127	peak_883_1	CCAGGCACGTGAGCGCACGA
1647	chr14	7861105	7861127	peak_883_10	CCCTCGTGCGCTCACGTGCC
1648	chr14	7861482	7861504	peak_883_4	GCGCTCCCCAGAGACTAGTC
1649	chr14	7870332	7870354	peak_884_6	AGGACCATGCTTGCTGATTG
1650	chr14	7870333	7870355	peak_884_10	AAGGACCATGCTTGCTGATT
1651	chr14	7870341	7870363	peak_884_9	GCAAGCATGGTCCTTAACTA
1652	chr14	7870342	7870364	peak_884_3	CAAGCATGGTCCTTAACTAA
1653	chr14	7870343	7870365	peak_884_1	AAGCATGGTCCTTAACTAAG
1654	chr14	7870344	7870366	peak_884_2	AGCATGGTCCTTAACTAAGG
1655	chr14	7870345	7870367	peak_884_4	GCATGGTCCTTAACTAAGGG
1656	chr14	7870346	7870368	peak_884_5	CATGGTCCTTAACTAAGGGG
1657	chr14	7870468	7870490	peak_884_8	ATCAGGTTAACGTCCATTAG
1658	chr14	7871838	7871860	peak_884_7	AGGAACAAATCCACGATCAA
1659	chr14	11954572	11954594	peak_887_1	GACTTCATGATTGCAGACGA
1660	chr14	11954573	11954595	peak_887_7	CGACTTCATGATTGCAGACG
1661	chr14	11954576	11954598	peak_887_2	CGTCTGCAATCATGAAGTCG
1662	chr14	11955110	11955132	peak_887_4	CTTGGTACGGGCATATGACA
1663	chr14	11955291	11955313	peak_887_3	AAACCCATGACTTGCATTGG
1664	chr14	11955383	11955405	peak_887_10	GCGAAGCCATCTGAATATAG
1665	chr14	11955384	11955406	peak_887_5	CGAAGCCATCTGAATATAGT
1666	chr14	11955502	11955524	peak_887_6	TCAAGCAGAAAACCGTAGCA
1667	chr14	11955676	11955698	peak_887_8	ACATCACTCTAGAGAGTGAC
1668	chr14	11955724	11955746	peak_887_9	ACTGGCTGTGCTCCAAAATC
1669	chr14	17781371	17781393	peak_888_3	CAATCAACTAGCGAGCTGTA
1670	chr14	17781374	17781396	peak_888_4	TACAGCTCGCTAGTTGATTG
1671	chr14	17781379	17781401	peak_888_7	CTCGCTAGTTGATTGTGGTC
1672	chr14	17782130	17782152	peak_888_6	GTCCTTAGCCCCATGTGACC
1673	chr14	17782138	17782160	peak_888_2	GATTATCACCGGGTCACATG
1674	chr14	17782140	17782162	peak_888_8	CTGATTATCACCGGGTCACA
1675	chr14	17782148	17782170	peak_888_1	ATGGGTAACTGATTATCACC
1676	chr14	17782231	17782253	peak_888_5	GTCACGTCTTAACGATGTCT
1677	chr14	17782232	17782254	peak_888_10	AGTCACGTCTTAACGATGTC
1678	chr14	17782517	17782539	peak_888_9	TCTCTTACGTAGCAACCAAT
1679	chr14	21267908	21267930	peak_893_8	TCACCTAAAGGATAGGCAAC
1680	chr14	21267911	21267933	peak_893_2	CCTAAAGGATAGGCAACTGG
1681	chr14	21268079	21268101	peak_893_5	TCCATAGAACAGTCCTACAC
1682	chr14	21268280	21268302	peak_893_9	GTGCTGACTCGTGGCAAGTC
1683	chr14	21268289	21268311	peak_893_6	GGTAGTCTCGTGCTGACTCG
1684	chr14	21268301	21268323	peak_893_10	ACGAGACTACCAAGACTATC
1685	chr14	21268302	21268324	peak_893_4	CGAGACTACCAAGACTATCA
1686	chr14	21268355	21268377	peak_893_1	AACAACTTGAAGATCAGCGA
1687	chr14	21268390	21268412	peak_893_7	CGACTCATAGACTGTGAAAG
1688	chr14	21268445	21268467	peak_893_3	GCTAAGACAGACTGACGTCA
1689	chr14	30610615	30610637	peak_910_9	AAAGGTCCCCATCCTGTAGA
1690	chr14	30610692	30610714	peak_910_4	TGGGGTATGTTGACAAGTTG
1691	chr14	30610810	30610832	peak_910_5	ATGGAAGCAGTGGTTAACGC
1692	chr14	30610811	30610833	peak_910_2	TGGAAGCAGTGGTTAACGCA
1693	chr14	30611227	30611249	peak_910_8	CACCGACTCCTACCCTGGTC
1694	chr14	30611235	30611257	peak_910_3	AGTCCGAGCCAGACCAGGGT
1695	chr14	30611350	30611372	peak_910_10	CTGCAGATTGTCGTGGGCAC
1696	chr14	30611352	30611374	peak_910_1	AGTGCCCACGACAATCTGCA
1697	chr14	30611356	30611378	peak_910_6	TGTACCCTGCAGATTGTCGT
1698	chr14	30611357	30611379	peak_910_7	TTGTACCCTGCAGATTGTCG
1699	chr14	32319440	32319462	peak_914_10	CGATAACAATGAAGCTGTAT
1700	chr14	32319754	32319776	peak_914_9	CGTATAAGTAGAGGAAATTC
1701	chr14	32319794	32319816	peak_914_4	TGCAATGGCTCTAATCAAGT
1702	chr14	32319809	32319831	peak_914_1	TTAAAGCGTGGGCATTGCAA
1703	chr14	32319820	32319842	peak_914_5	AGGAAATTGTGTTAAAGCGT
1704	chr14	32319883	32319905	peak_914_3	TAATATGAAGTCCTAACCCC
1705	chr14	32320027	32320049	peak_914_8	TGTGGGCATGGCATGTCGGT
1706	chr14	32320253	32320275	peak_914_2	CAATCAAGACTCTCATAAGG
1707	chr14	32320256	32320278	peak_914_6	GTGCAATCAAGACTCTCATA
1708	chr14	32320335	32320357	peak_914_7	GATCTACCAGCAGGCTTCCC
1709	chr14	32321958	32321980	peak_915_5	TACCGAGACGTCACGACGCG
1710	chr14	32321960	32321982	peak_915_6	TTCCGCGCGTCGTGACGTCT
1711	chr14	32321968	32321990	peak_915_4	TCACGACGCGCGGAATCCCG
1712	chr14	32321969	32321991	peak_915_1	CACGACGCGCGGAATCCCGA
1713	chr14	32321985	32322007	peak_915_8	CCGCCGTGAGCGCGCACCCT
1714	chr14	32322021	32322043	peak_915_3	GCGCGCTGTATCAATTACCT
1715	chr14	32322074	32322096	peak_915_2	CTTCAGCCCCCCGGACCGCG
1716	chr14	32322081	32322103	peak_915_9	TTCCGGGCCACGCGGTCCGG
1717	chr14	32322084	32322106	peak_915_10	AGGTTCCGGGCCACGCGGTC
1718	chr14	32322162	32322184	peak_915_7	GCAACTCGATCCTAGGTCCT
1719	chr14	44068073	44068095	peak_8736_K27_4_NTC	GGATGTTGCAATTCAATATC
1720	chr14	44068081	44068103	peak_8736_K27_2_NTC	CAATTCAATATCAGGACTGT
1721	chr14	44068121	44068143	peak_8736_K27_1_NTC	ACCTATCCCTAAAACCCAGG
1722	chr14	44070663	44070685	peak_8736_K27_5_NTC	ATCCTGCATCTGAATCAAAA
1723	chr14	44070665	44070687	peak_8736_K27_3_NTC	ATCCTTTTTGATTCAGATGC
1724	chr14	44073348	44073369	peak_8737_K27_1_NTC	TGGGAGTTACTGTAAAACAA
1725	chr14	44075328	44075350	peak_8739_K27_5_NTC	GAGAAAGTTCTTACCAATTG
1726	chr14	44076324	44076346	peak_8739_K27_2_NTC	CCTGATGAATATCGAACGAA
1727	chr14	44076324	44076346	peak_8739_K27_4_NTC	CCATTCGTTCGATATTCATC
1728	chr14	44077709	44077731	peak_8739_K27_1_NTC	ACACTCGCACGCACTTGCAG
1729	chr14	44080511	44080533	peak_8739_K27_3_NTC	GTCCCAAAGAGGCAATTACT
1730	chr14	44086892	44086913	peak_8740_K27_1_NTC	CATAGGATGACAGTTTCTTT
1731	chr14	44095477	44095499	peak_8741_K27_3_NTC	TCAGGCATGAGGCTACGCTA
1732	chr14	44096014	44096036	peak_8741_K27_4_NTC	AGACCCTTACTATTCATGTC
1733	chr14	44096406	44096428	peak_8741_K27_1_NTC	CCATAAGGGGTTATACACAG
1734	chr14	44096407	44096429	peak_8741_K27_2_NTC	ACCATAAGGGGTTATACACA
1735	chr14	44096842	44096864	peak_8741_K27_5_NTC	TGACTGGGAGGGGGACGCTC
1736	chr14	44098459	44098481	peak_8742_K27_5_NTC	ACAAGAGGAGGTTGAGGCAG
1737	chr14	44098827	44098849	peak_8742_K27_1_NTC	GCACAAAACCAGTCAGCTAG
1738	chr14	44099591	44099613	peak_8742_K27_4_NTC	CTACTTCAAAGAGAGTGAAC
1739	chr14	44099708	44099730	peak_8742_K27_3_NTC	GGTGTTTTGGGGGACTCAAG
1740	chr14	44099787	44099809	peak_8742_K27_2_NTC	AGGGAAGGAGGCAAGAGCAA
1741	chr14	46386983	46387005	peak_918_8	GCCCGTACATTTCGAGTGTC
1742	chr14	46387017	46387039	peak_918_10	CAGCGCTATGGTTCTCTTTC
1743	chr14	46387062	46387084	peak_918_1	TGAAATGGAAGTCCGACGGG
1744	chr14	46387063	46387085	peak_918_2	GAAATGGAAGTCCGACGGGA
1745	chr14	46387242	46387264	peak_918_7	CGGCAGTGCGTCGCTCCGAA
1746	chr14	46387250	46387272	peak_918_3	CGTCGCTCCGAATGGCACTA
1747	chr14	46387255	46387277	peak_918_4	CTCCGAATGGCACTACGGAA
1748	chr14	46387257	46387279	peak_918_5	AGCCATTCCGTAGTGCCATT
1749	chr14	46387426	46387448	peak_918_6	GGGTCCAGCCCCTGCGAGCG
1750	chr14	46387435	46387457	peak_918_9	GGAGGTTGGCCTCGCTCGCA
1751	chr14	62497163	62497185	peak_931_10	ATGAAAAGAGTTCTGAGAAT
1752	chr14	62497475	62497497	peak_931_9	GTGTGAGAGGATGTTTTTGC
1753	chr14	62497543	62497565	peak_931_4	AGAACCCAGCAGACAGTCGT
1754	chr14	62497544	62497566	peak_931_6	GAACCCAGCAGACAGTCGTT
1755	chr14	62497547	62497569	peak_931_5	GAACCCAACGACTGTCTGCT
1756	chr14	62497548	62497570	peak_931_8	TGAACCCAACGACTGTCTGC
1757	chr14	62497623	62497645	peak_931_1	AAGCTCCCAAGAACGTCTCG
1758	chr14	62497667	62497689	peak_931_2	GAATCAGCACAAGTCTGAGA
1759	chr14	62497787	62497809	peak_931_3	AATGTTTTGGACTGGACTGT
1760	chr14	62497877	62497899	peak_931_7	GGTAGGGGGAAATAAAGGTC
1761	chr14	65677286	65677308	peak_933_2	CTGTCGTGCATGATCCTGGG
1762	chr14	65677289	65677311	peak_933_7	CTACTGTCGTGCATGATCCT
1763	chr14	65677290	65677312	peak_933_9	TCTACTGTCGTGCATGATCC
1764	chr14	65677519	65677541	peak_933_10	CGGCACACCCTGCTCTGTTT
1765	chr14	65677792	65677814	peak_933_8	CCGGCTATGCCTGAGTGAAC
1766	chr14	65677794	65677816	peak_933_1	AGTTCACTCAGGCATAGCCG
1767	chr14	65677861	65677883	peak_933_4	AGCTGAAAACGTTTGTAACG
1768	chr14	65678115	65678137	peak_933_3	GGAGGTCAAGCAGGCCCCCG
1769	chr14	65678222	65678244	peak_933_5	GGATGAACCTAATGTTTGCA
1770	chr14	65678336	65678358	peak_933_6	GGGGAACTGCCTAAACATCC
1771	chr14	66147376	66147398	peak_934_1	ATAGCATAGTCACCCCCTGG
1772	chr14	66147708	66147730	peak_934_7	CATGGCCTCTTCCCCCGAAT
1773	chr14	66147763	66147785	peak_934_3	ATGACCGAAATTATCACTAC
1774	chr14	66147768	66147790	peak_934_8	CGAAATTATCACTACCGGTT
1775	chr14	66147769	66147791	peak_934_9	GAAATTATCACTACCGGTTT
1776	chr14	66147780	66147802	peak_934_4	TACCGGTTTGGGTTGAATGT
1777	chr14	66148169	66148191	peak_934_6	GCCAAAATGTTAGTCTCGTC
1778	chr14	66148174	66148196	peak_934_2	AATGTTAGTCTCGTCTGGAA
1779	chr14	66148251	66148273	peak_934_5	GATCTCCCTCACGATTAAAT
1780	chr14	66148252	66148274	peak_934_10	TGATCTCCCTCACGATTAAA
1781	chr14	69830215	69830237	peak_940_8	ACCTCGCCTCTTTTATTCAC
1782	chr14	69830216	69830238	peak_940_1	GCCTGTGAATAAAAGAGGCG
1783	chr14	69830378	69830400	peak_940_3	ATAGCCCGTGACTACCCTGC
1784	chr14	69830383	69830405	peak_940_6	TATAGCCAGCAGGGTAGTCA
1785	chr14	69830462	69830484	peak_940_9	CCCGGGTCAGAAAGAAGCTT
1786	chr14	69830478	69830500	peak_940_7	ACCCGGGCAGCAGTGACTAT
1787	chr14	69830992	69831014	peak_940_10	CACGGGGCAGCTCCACTTTA
1788	chr14	69831383	69831405	peak_940_5	GAGCTTCTTCCGGCAATGAA
1789	chr14	69831419	69831441	peak_940_2	CCCTACTTCCGGTCTGACTG
1790	chr14	69831419	69831441	peak_940_4	CCTCAGTCAGACCGGAAGTA
1791	chr14	70457535	70457557	peak_942_9	CTTCTTGCGCGCTTACTCGC
1792	chr14	70457536	70457558	peak_942_7	TTCTTGCGCGCTTACTCGCT
1793	chr14	70457562	70457584	peak_942_10	CAAGAAAACGGCGGCGTTGC
1794	chr14	70457567	70457589	peak_942_6	AACGCCGCCGTTTTCTTGCC
1795	chr14	70457571	70457593	peak_942_1	TGCTCCCGGCAAGAAAACGG
1796	chr14	70457996	70458018	peak_942_2	CGACTGCGCAGAATGGTCAC
1797	chr14	70457997	70458019	peak_942_3	CCGTGACCATTCTGCGCAGT
1798	chr14	70457997	70458019	peak_942_4	CCGACTGCGCAGAATGGTCA
1799	chr14	70458024	70458046	peak_942_5	GCCAAAAGGTTCAGCCGGGT
1800	chr14	70458173	70458195	peak_942_8	TACGCAGTTAGATTCCTTTA
1801	chr14	101748040	101748062	peak_948_8	GAAAAACCCTCCACTACAGC
1802	chr14	101748084	101748106	peak_948_10	CTCAGCAGCATATGCGCTTC
1803	chr14	101748087	101748109	peak_948_4	AGCAGCATATGCGCTTCTGG
1804	chr14	101748115	101748137	peak_948_2	CTCCTTAAATGAGATTGACG
1805	chr14	101748117	101748139	peak_948_9	GGCCACGTCAATCTCATTTA
1806	chr14	101748138	101748160	peak_948_3	AATTGATCGTAGTAAGTGGA
1807	chr14	101748142	101748164	peak_948_7	AAGTAATTGATCGTAGTAAG
1808	chr14	101748373	101748395	peak_948_1	GAATGCATCGCTCGTCCAGG
1809	chr14	101748376	101748398	peak_948_5	ACAGAATGCATCGCTCGTCC
1810	chr14	101748382	101748404	peak_948_6	CGAGCGATGCATTCTGTGAT
1811	chr14	103113952	103113974	peak_950_4	CGTAGCAAGAATTATGTACA
1812	chr14	103114069	103114091	peak_950_3	GATAGTTACCTTCATCCACC
1813	chr14	103114170	103114192	peak_950_1	CGTTGTTCATCCGCCCACGG
1814	chr14	103114171	103114193	peak_950_5	ACGTTGTTCATCCGCCCACG
1815	chr14	103114441	103114463	peak_950_7	GGGTAGGATGTTATGGTCGG
1816	chr14	103114442	103114464	peak_950_8	TGGGTAGGATGTTATGGTCG
1817	chr14	103114443	103114465	peak_950_10	CTGGGTAGGATGTTATGGTC
1818	chr14	103114444	103114466	peak_950_6	CCGACCATAACATCCTACCC
1819	chr14	103114968	103114990	peak_950_9	CGTAACGGACTGTAGTCATC
1820	chr14	103116362	103116384	peak_950_2	GGAACCTTAGCATCATAGGG
1821	chr14	120925426	120925448	peak_952_1	AGTACTGCGACTAAGGAAGT
1822	chr14	120925427	120925449	peak_952_5	AAGTACTGCGACTAAGGAAG
1823	chr14	120925900	120925922	peak_952_3	TGTCTCCACGCCCTAACTAG
1824	chr14	120925905	120925927	peak_952_4	ACAAACCACTAGTTAGGGCG
1825	chr14	120925911	120925933	peak_952_9	ATCACAACAAACCACTAGTT
1826	chr14	120926039	120926061	peak_952_6	GCGTGCATTCTACACTCAAA
1827	chr14	120926102	120926124	peak_952_10	AATACTTGCCCACTGCAATT
1828	chr14	120926221	120926243	peak_952_8	TTAGGACCGAGTCATCATTC
1829	chr14	120926268	120926290	peak_952_2	AGGGCGCAAGTACTTTGGTA
1830	chr14	120926273	120926295	peak_952_7	AAGTGAGGGCGCAAGTACTT
1831	chr14	122691468	122691490	peak_955_10	GGTTGACCCAGTAATTTTTA
1832	chr14	122691633	122691655	peak_955_8	CTGACATGCTGTACCATACA
1833	chr14	122691634	122691656	peak_955_1	TGACATGCTGTACCATACAT
1834	chr14	122691672	122691694	peak_955_2	GCTAGAATACTGTTACATGC
1835	chr14	122692106	122692128	peak_955_9	AGTATTAAACTTACTAGGCC
1836	chr14	122692122	122692144	peak_955_5	GGCCTGGTTACTCGGGTATG
1837	chr14	122692124	122692146	peak_955_4	AGCCACATACCCGAGTAACC
1838	chr14	122692172	122692194	peak_955_7	GCTTGTAGCTAGTCACATAT
1839	chr14	122692234	122692256	peak_955_3	CTGGACAATTATGTGATCCG
1840	chr14	122692582	122692604	peak_955_6	AGTCATCAGCGGTAAGGCCA
1841	chr15	6716145	6716167	peak_961_6	AAACTGTCTCAGGTCTGCTA
1842	chr15	6716301	6716323	peak_961_8	GGGTTTGTTTGACCTTTGAT
1843	chr15	6716541	6716563	peak_961_3	AATTCTGAATAGATGCACCC
1844	chr15	6716559	6716581	peak_961_10	CACTTTAGTCTCGTGTTTCC
1845	chr15	6716560	6716582	peak_961_7	CTGGAAACACGAGACTAAAG
1846	chr15	6716565	6716587	peak_961_2	AACACGAGACTAAAGTGGGG
1847	chr15	6716675	6716697	peak_961_4	GAAGTGAACATCCTGAAGGC
1848	chr15	6716723	6716745	peak_961_9	GCTTGTCTTGTCGGCAAGTC
1849	chr15	6716730	6716752	peak_961_1	TGCCGACAAGACAAGCCCAG
1850	chr15	6716791	6716813	peak_961_5	ACACGTGTCCCCGGAGACAA
1851	chr15	7837964	7837986	peak_963_4	CCTGATAATAGCCATTGCAT
1852	chr15	7838025	7838047	peak_963_8	GCCCACTTTACAGGTAACCT
1853	chr15	7838165	7838187	peak_963_1	AATTCGGCTGCATTGCCATG
1854	chr15	7838254	7838276	peak_963_5	ACCATCCTGGATTGAGTGAA
1855	chr15	7838687	7838709	peak_963_10	GTCCACTCTTTGCGGTCTGT
1856	chr15	7838775	7838797	peak_963_7	GAGTTACAACCGAGTCACTT
1857	chr15	7838877	7838899	peak_963_9	GAGGGATTCGGGTCTCAGCT
1858	chr15	7838879	7838901	peak_963_6	GGGATTCGGGTCTCAGCTAG
1859	chr15	7838941	7838963	peak_963_3	CGTGTCTCAACAAGACACTC
1860	chr15	7838976	7838998	peak_963_2	ACTATTGCATGGGAGGACGG
1861	chr15	7877665	7877687	peak_964_1	CGTACCATGTAGATGCTTCG
1862	chr15	7877666	7877688	peak_964_9	GCGTACCATGTAGATGCTTC
1863	chr15	7878109	7878131	peak_964_8	TGCGATGCAAAGTCCGCGCA
1864	chr15	7878110	7878132	peak_964_4	GCGATGCAAAGTCCGCGCAC
1865	chr15	7878265	7878287	peak_964_2	CCCCGAGCCAAGAGACCTCG
1866	chr15	7878326	7878348	peak_964_10	TGTCGAGTCATGGCTATTAT
1867	chr15	7878883	7878905	peak_964_7	TAAGGACCGGTACTCGGGTG
1868	chr15	7878916	7878938	peak_964_3	ACCGTATCCACACGGTAGGA
1869	chr15	7878930	7878952	peak_964_6	GGATACGGTGAACCGTGAAC
1870	chr15	7878940	7878962	peak_964_5	AACCGTGAACCGGCTCAGTA
1871	chr15	7886531	7886553	peak_965_4	TCACGGCCTGACAAGAGTAA
1872	chr15	7886553	7886575	peak_965_5	AGACACGCAGTCCTTTTAGG
1873	chr15	7886722	7886744	peak_965_1	TTGACCGACCACAAGCCCCG
1874	chr15	7886797	7886819	peak_965_2	ATGAGTAATAGAGTGGCCCA
1875	chr15	7886888	7886910	peak_965_6	TACAACCCTATTCATCCGAC
1876	chr15	7886937	7886959	peak_965_3	TGTATCAAACGAACTGTCTG
1877	chr15	7886938	7886960	peak_965_7	CTGTATCAAACGAACTGTCT
1878	chr15	7887123	7887145	peak_965_9	ATGTAACTCCTCGCCTAAAT
1879	chr15	7887124	7887146	peak_965_10	CATGTAACTCCTCGCCTAAA
1880	chr15	7887154	7887176	peak_965_8	CTTGGTCGTTTACAAAAATG
1881	chr15	7887535	7887557	peak_966_2	GGTCTACTACATACAGGGAG
1882	chr15	7887541	7887563	peak_966_6	TGCTGGGGTCTACTACATAC
1883	chr15	7887558	7887580	peak_966_8	TATCATAGAGTAATTTCTGC
1884	chr15	7887635	7887657	peak_966_4	ACTACAGCCGTGTTTTGCAT
1885	chr15	7887636	7887658	peak_966_7	TACTACAGCCGTGTTTTGCA
1886	chr15	7887907	7887929	peak_966_10	GGACCTTGGTTGCTTTCATC
1887	chr15	7887931	7887953	peak_966_5	CCACTCAGCGGGACCTAGCA
1888	chr15	7887961	7887983	peak_966_9	AAAACGGCGTATTTGAGATA
1889	chr15	7887976	7887998	peak_966_3	GCCGTTTTGAGTGTCTAAGC
1890	chr15	7888025	7888047	peak_966_1	GCTACAACCTGATTAATGGA
1891	chr15	7906293	7906315	peak_967_4	TTTGCCCACAGCCTAGGGAT
1892	chr15	7906299	7906321	peak_967_7	GTAATATTTGCCCACAGCCT
1893	chr15	7906477	7906499	peak_967_3	TTATAGAGCAATCAGGCTGC
1894	chr15	7906573	7906595	peak_967_2	AGGTTTCACTATATTCGAGA
1895	chr15	7906614	7906636	peak_967_10	AGTCATTAGGGTTTCACTTC
1896	chr15	7906683	7906705	peak_967_9	GAAGCGTTTTTTGCCAGGTC
1897	chr15	7906688	7906710	peak_967_8	TTGGAGAAGCGTTTTTTGCC
1898	chr15	7906707	7906729	peak_967_6	AGCTTCTACGAGCTCAGGAT
1899	chr15	7906712	7906734	peak_967_5	CTGAAAGCTTCTACGAGCTC
1900	chr15	7906717	7906739	peak_967_1	GCTCGTAGAAGCTTTCAGGG
1901	chr15	7931178	7931200	peak_968_2	ACACGGGGGTTAAGTGATTG
1902	chr15	7931277	7931299	peak_968_9	TGTTCGGTGTCCTCCATTGT
1903	chr15	7931436	7931458	peak_968_10	CGCCTTCCCAATGGTTCATC
1904	chr15	7931661	7931683	peak_968_1	CGATCGCACTGGTTGCTGTG
1905	chr15	7931662	7931684	peak_968_6	TCGATCGCACTGGTTGCTGT
1906	chr15	7931663	7931685	peak_968_8	CTCGATCGCACTGGTTGCTG
1907	chr15	7931672	7931694	peak_968_4	AAACAAATGCTCGATCGCAC
1908	chr15	7931748	7931770	peak_968_5	GTCGCAATGATATGCCTGTT
1909	chr15	7931799	7931821	peak_968_7	TGACTACCTAGGGTTCTATC
1910	chr15	7931802	7931824	peak_968_3	CTACCTAGGGTTCTATCTGG
1911	chr15	25843200	25843222	peak_983_6	AGACAACGGGGGACCGGTCG
1912	chr15	25843201	25843223	peak_983_4	GAGACAACGGGGGACCGGTC
1913	chr15	25843229	25843251	peak_983_8	CTCTCCCGACGCTCACCGCC
1914	chr15	25843234	25843256	peak_983_7	GCGCGCCTGGCGGTGAGCGT
1915	chr15	25843315	25843337	peak_983_9	CGGTGTTTTGCTGGCGGGGA
1916	chr15	25843334	25843356	peak_983_5	ACCGCTGAAGATGGCGAGCC
1917	chr15	25843335	25843357	peak_983_1	GCCGGGCTCGCCATCTTCAG
1918	chr15	25843343	25843365	peak_983_2	GATGGCGAGCCCGGCGCCCG
1919	chr15	25843352	25843374	peak_983_3	TGGCGTGCTCCTCGGGCGCC
1920	chr15	25844002	25844024	peak_983_10	TGCACCCGCGGAGGCATATC
1921	chr15	27466081	27466103	peak_984_10	TCCGTCCTGGACTAGGGTTC
1922	chr15	27466119	27466141	peak_984_3	ACCCGGTGTATTTTTCCCCA
1923	chr15	27466241	27466263	peak_984_7	GGGCGGCCTTGAGGCGGACT
1924	chr15	27466242	27466264	peak_984_9	CGGGCGGCCTTGAGGCGGAC
1925	chr15	27466243	27466265	peak_984_2	CAGTCCGCCTCAAGGCCGCC
1926	chr15	27466247	27466269	peak_984_4	GCGTCCGGGCGGCCTTGAGG
1927	chr15	27466329	27466351	peak_984_8	CGGCGCTCACACGGCCTTGC
1928	chr15	27466338	27466360	peak_984_6	CACGGCCTTGCCGGACGCTC
1929	chr15	27466343	27466365	peak_984_1	TGTCCCCGGAGCGTCCGGCA
1930	chr15	27466348	27466370	peak_984_5	CATGCTGTCCCCGGAGCGTC
1931	chr15	27537826	27537848	peak_985_8	CCAGCTAAAAGCTGAGTTGC
1932	chr15	27538009	27538031	peak_985_6	TGATTAGCCTTGTAAGTGTA
1933	chr15	27538220	27538242	peak_985_10	CAATTCGTGGTAGATTTTTA
1934	chr15	27538227	27538249	peak_985_9	AATCTACCACGAATTGTTCT
1935	chr15	27538296	27538318	peak_985_5	GCTCCTACATGACCATTAAT
1936	chr15	27538349	27538371	peak_985_2	CGAATGTCTGAGTGTAACAT
1937	chr15	27538441	27538463	peak_985_7	TGCACATCGTATGTGCAGCC
1938	chr15	27538442	27538464	peak_985_4	GCACATCGTATGTGCAGCCG
1939	chr15	27538443	27538465	peak_985_3	CACATCGTATGTGCAGCCGG
1940	chr15	27538444	27538466	peak_985_1	ACATCGTATGTGCAGCCGGG
1941	chr15	27538883	27538905	peak_986_9	GCCATTTCTGATCCCGCTTA
1942	chr15	27538928	27538950	peak_986_6	GCTGAGACCGCCCTAGCAGC
1943	chr15	27539018	27539040	peak_986_3	TGCGTCTGCAAACCTCGACT
1944	chr15	27539468	27539490	peak_986_1	AGGATAGGGTAGGTACCCGA
1945	chr15	27539484	27539506	peak_986_10	CCGAAGGCCGTCAGTGTTTC
1946	chr15	27539485	27539507	peak_986_5	CGAAGGCCGTCAGTGTTTCT
1947	chr15	27539751	27539773	peak_986_2	AGGAGTCATCGGGATGAACG
1948	chr15	27539753	27539775	peak_986_8	TCGTTCATCCCGATGACTCC
1949	chr15	27539851	27539873	peak_986_7	TTGGGTTAAGATATCGCTGC
1950	chr15	27539852	27539874	peak_986_4	TGGGTTAAGATATCGCTGCT
1951	chr15	27583383	27583405	peak_987_2	TCCCATCCAACCTCAATCGG
1952	chr15	27583384	27583406	peak_987_1	CCCATCCAACCTCAATCGGA
1953	chr15	27583384	27583406	peak_987_7	CCCTCCGATTGAGGTTGGAT
1954	chr15	27583385	27583407	peak_987_8	GCCCTCCGATTGAGGTTGGA
1955	chr15	27583389	27583411	peak_987_4	GTCAGCCCTCCGATTGAGGT
1956	chr15	27583393	27583415	peak_987_5	GAAAGTCAGCCCTCCGATTG
1957	chr15	27583557	27583579	peak_987_10	CAGGCCGGATGGAGAATATC
1958	chr15	27583754	27583776	peak_987_9	GGCTTTGGTAGGCACCCCAC
1959	chr15	27583863	27583885	peak_987_6	ATCAGCGCTGTCAGAATGAC
1960	chr15	27583879	27583901	peak_987_3	CGCTGATGTACACTCCGTCT
1961	chr15	27595862	27595884	peak_988_8	AAAGGCACTCTTCTCTCGGT
1962	chr15	27596923	27596945	peak_988_9	ATTCGAAGTGGCAAAACATC
1963	chr15	27597090	27597112	peak_988_6	CGAACCCCACTTTACAAGTC
1964	chr15	27597198	27597220	peak_988_3	ACGACCACCCTTCTGTCTTG
1965	chr15	27597219	27597241	peak_988_2	GTTAGCTCCGTTAACTGATG
1966	chr15	27597226	27597248	peak_988_5	TAGGGCACCACATCAGTTAA
1967	chr15	27597231	27597253	peak_988_7	AACTGATGTGGTGCCCTACC
1968	chr15	27597447	27597469	peak_988_4	AGATAAGACTACTACTCGAC
1969	chr15	27597619	27597641	peak_988_1	AGATTATCATTGGACCGGAA
1970	chr15	27597723	27597745	peak_988_10	ACACACGTGGATAGACTTAC
1971	chr15	31540489	31540511	peak_991_1	GGGAATGGAATTCTTCACGG
1972	chr15	31540554	31540576	peak_991_9	TTTGTCAGGTGATTCGATGC
1973	chr15	31540555	31540577	peak_991_7	TTGTCAGGTGATTCGATGCT
1974	chr15	31540556	31540578	peak_991_2	TGTCAGGTGATTCGATGCTG
1975	chr15	31540633	31540655	peak_991_3	GCCAAGGCATCAGCCTCAGG
1976	chr15	31540684	31540706	peak_991_10	GTATTTACCATCTGTCTTGC
1977	chr15	31540747	31540769	peak_991_8	AAATGGTTGAGCAAGGGGTC
1978	chr15	31540752	31540774	peak_991_4	CAAGTAAATGGTTGAGCAAG
1979	chr15	31540754	31540776	peak_991_5	GGCAAGTAAATGGTTGAGCA
1980	chr15	31540775	31540797	peak_991_6	CAGTGTAGAGTCTGGATGGC
1981	chr15	36607829	36607851	peak_1000_2	GGAACGAGCTTACGACCCTA
1982	chr15	36607908	36607930	peak_1000_10	CCTGCCGGTGGCTCAATCGC
1983	chr15	36608050	36608072	peak_1000_6	CGAGTACCCTCCTGGAGCGG
1984	chr15	36608058	36608080	peak_1000_8	GGGGGTTTCGAGTACCCTCC
1985	chr15	36608125	36608147	peak_1000_4	GCGATGACGCGCCCGGAGGG
1986	chr15	36608128	36608150	peak_1000_5	AGGGCGATGACGCGCCCGGA
1987	chr15	36608129	36608151	peak_1000_3	TAGGGCGATGACGCGCCCGG
1988	chr15	36608132	36608154	peak_1000_7	CTTTAGGGCGATGACGCGCC
1989	chr15	36608150	36608172	peak_1000_1	TAAAGTTTGAGAGCGACCGA
1990	chr15	36608161	36608183	peak_1000_9	AGCGACCGATGGCGAGAAAA
1991	chr15	36609281	36609303	peak_1001_6	GTTAACGCTCTTTCGGGCGG
1992	chr15	36609282	36609304	peak_1001_8	GGTTAACGCTCTTTCGGGCG
1993	chr15	36609283	36609305	peak_1001_7	GGGTTAACGCTCTTTCGGGC
1994	chr15	36609284	36609306	peak_1001_3	CGGGTTAACGCTCTTTCGGG
1995	chr15	36609287	36609309	peak_1001_10	TGACGGGTTAACGCTCTTTC
1996	chr15	36609288	36609310	peak_1001_9	CTGACGGGTTAACGCTCTTT
1997	chr15	36609301	36609323	peak_1001_2	AACCCGTCAGCGCAGCGGGT
1998	chr15	36609361	36609383	peak_1001_1	CCACTAGACGCGCACGTGGG
[truncated: 5,718 more rows]
