# Supplementary material for: ASPSCR1::TFE3 orchestrates the angiogenic program of alveolar soft part sarcoma
Source: Nat Commun. 2023 Apr 7;14:1957. doi: 10.1038/s41467-023-37049-z (PMC10082046; doi:10.1038/s41467-023-37049-z)
Supplement: Supplementary file 12 — Supplementary Data 9 [file 41467_2023_37049_MOESM12_ESM.xlsx]

## Sheet: Sheet1
Supplementary Data 9. The MAGeCK result of CRISPR screening.
rank	gRNA name	neg|score	neg|p-value
1	peak_2811	1.8316e-06	4.9343e-06
2	peak_1138	0.00011798	0.0010411
3	peak_1141	0.00017222	0.0014359
4	peak_883	0.00017763	0.0014655
5	peak_2463	0.00022567	0.0018109
6	peak_1671	0.00028439	0.0022747
7	peak_2567	0.00033623	0.0032221
8	peak_2550	0.00044975	0.0039129
9	peak_251	0.0006952	0.0049787
10	peak_792	0.00072696	0.0065182
11	peak_1172	0.00078715	0.0061531
12	peak_1363	0.0011506	0.0084525
13	peak_1612	0.0014172	0.010031
14	peak_2580	0.0014633	0.010041
15	peak_1427	0.0016362	0.011245
16	peak_20939_K	0.0016992	0.0033504
17	peak_757	0.0017223	0.012282
18	peak_1130	0.0018513	0.012587
19	peak_2051	0.0019797	0.015193
20	peak_1001	0.0021125	0.01389
21	peak_344	0.0021552	0.017453
22	peak_1247	0.0022832	0.014798
23	peak_787	0.0025003	0.019644
24	peak_2527	0.0025403	0.017384
25	peak_17183	0.0029095	0.012469
26	peak_1229	0.0029453	0.01838
27	peak_804	0.0040004	0.024627
28	peak_1652	0.004125	0.025308
29	peak_2237	0.0047327	0.030173
30	peak_1995	0.0054103	0.033894
31	peak_1552	0.0057575	0.034654
32	peak_2010	0.005868	0.04397
33	peak_1376	0.005875	0.035177
34	peak_1487	0.0061224	0.036529
35	peak_683	0.0063168	0.03496
36	peak_10685	0.00636	0.025683
37	peak_1519	0.0069324	0.040841
38	peak_180	0.0071377	0.047473
39	peak_1701	0.0076551	0.044315
40	peak_2074	0.0077521	0.047355
41	peak_18458	0.0078082	0.030943
42	peak_20372_K	0.0079958	0.045746
43	peak_23553_K	0.0080498	0.036322
44	peak_2451	0.0081566	0.046516
45	peak_3432_K	0.0086129	0.033993
