# Supplementary material for: ASPSCR1::TFE3 orchestrates the angiogenic program of alveolar soft part sarcoma
Source: Nat Commun. 2023 Apr 7;14:1957. doi: 10.1038/s41467-023-37049-z (PMC10082046; doi:10.1038/s41467-023-37049-z)
Supplement: Supplementary file 13 — Supplementary Data 10 [file 41467_2023_37049_MOESM13_ESM.xlsx]

## Sheet: Table S10
Supplementary Data 10. Genes included 45 enhancer regions.
45 regions	gRNA name	271 gene name
1	peak_2811	Pygo1	Dnaaf4	Pierce2	Ccpg1	Pigb	Pigbos1	Rab27a	Khdc3	Rsl24d1
2	peak_1138	Dnal4	Nptxr	Npcd	D730005E14Rik	Apobec3	Cbx7	Pdgfb	Rpl3	Syngr1	Tab1	Mgat3	Mief1	Atf4	Cacna1i	Gm16576
3	peak_1141	Dnal4	Nptxr	Npcd	D730005E14Rik	Apobec3	Cbx7	Pdgfb	Rpl3	Syngr1	Tab1	Mgat3	Mief1	Atf4	Cacna1i	Gm16576
4	peak_883	Flnb
5	peak_2463	4930417O13Rik	Ano2	E130112N10Rik	Mir3098	Mir8113	Vwf	Ncapd2	Mrpl51	Tuba3a	Plekhg6	Ntf3	Ltbr	Gapdh	Cd27	Vamp1	Tnfrsf1a	Tapbpl	Scnn1a	Iffo1	Cd9
6	peak_1671	Pcx	2010003K11Rik	Rce1	Gm960	Sptbn2
7	peak_2567	Ppfibp2	Or2d36	Nlrp14	Rbmxl2	Syt9	Olfml1
8	peak_2550	Prss23	Me3	Ccdc81	Hikeshi	Eed	E230029C05Rik	2310010J17Rik	Picalm	Ccdc83	Sytl2	Ccdc89	Crebzf	Tmem126a	Tmem126b
9	peak_251	Mcm9
10	peak_792	Flrt2
11	peak_1172	Pacsin2	Ttll1	Bik	Mcat	Tspo	Ttll12	Scube1
12	peak_1363	Opa1	Gm1968	Hes1	Cpn2	Gp5	Atp13a3	Tmem44	Lsg1	Fam43a	Xxylt1	4632428C04Rik	Lrrc15
13	peak_1612	Epc1
14	peak_2580	Tnrc6a	Prkcb	Cacng3	Rbbp6	Slc5a11	Arhgap17
15	peak_1427	Cfap298	Eva1c	Urb1
16	peak_20939_K	Sdc3
17	peak_757	Nova1
18	peak_1130	Cbx7	Apobec3	D730005E14Rik	Npcd	Nptxr	Dnal4	Gm16576	Sun2	Gtpbp1	Josd1	Tomm22	Cby1	Fam227a	Dmc1	Ddx17	Kdelr3
19	peak_2051	Rragd	Ankrd6	Lyrm2	Mdn1	Casp8ap2	Gja10	Bach2
20	peak_1001	Nipal2	Kcns2	Stk3	Osr2	BC048602	Vps13b	Cox6c	Rgs22	Fbxo43	Polr2k	Spag1	Rnf19a	Ankrd46	Snx31	Pabpc1	Ywhaz
21	peak_344	Vmn2r81	Vmn2r82	Vmn2r83	Plpp2	Mier2	Theg	C2cd4c	Shc2	Odf3l2
22	peak_1247	Scn8a	Fignl2	Ankrd33	Acvrl1	Acvr1b	A330009N23Rik	Tamalin	Nr4a1	Atg101	Krt80
23	peak_787	Cipc
24	peak_2527	Ndn	Magel2	Mkrn3	Peg12	Chrna7	4930554H23Rik	Otud7a	Klf13	Trpm1
25	peak_17183	Syt13	Prdm11
26	peak_1229	Asic1	Smarcd1	Gpd1	Cox14	Cers5	Lima1
27	peak_804	Bag5	Apop1 (Coa8)
28	peak_1652	Nedd4l	Alpk2	Malt1	Zfp532	Oacyl	Sec11c	Grp	Rax	Cplx4	Lman1	Ccbe1	Mir694	Pmaip1	Gm9926
29	peak_2237	Man2b2
30	peak_1995	Cd2	Igsf3	Atp1a1	Mab21l3	Slc22a15	Nhlh2
31	peak_1552	H2-D1	Mir8094	H2-L	Ddx39b
32	peak_2010	Slc30a7	Extl2	Vcam1	Gpr88	Cdc14a	Rtca(RTCD1)	Dbt	Lrrc39	Trmt13(Ccdc76)	Sass6	Mfsd14a(Hiat1)	Slc35a3	Agl
33	peak_1376	Nrros	Bex6	Fbxo45	Wdr53	Smco1	Rnf168	Ubxn7	Dynlt2b	Pcyt1a	Slc51a	Zdhhc19	Tfrc	Tnk2
34	peak_1487	Tulp4 (Tmem181a)
35	peak_683	Arhgap27	Plekhm1
36	peak_10685	Ift27	Pvalb	Ncf4	Csf2rb2	Csf2rb	Tex33	Tst	Mpst
37	peak_1519	Rab40c	Pigq
38	peak_180	Stx11	Sf3b5	Plagl1	Zc2hc1b	Phactr2	Fuca2	Pex3	Adat2	Aig1	Hivep2	Adgrg6	Vta1	1700016L04Rik	Nmbr
39	peak_1701	Smc5	Mamdc2
40	peak_2074	Frrs1l	Epb41l4b	Gm12530	Ptpn3
41	peak_18458	Zfhx4	Pex2
42	peak_20372_K	Astn2	Pappa
43	peak_23553_K	Creb5
44	peak_2451	Rassf4	Tmem72	Cxcl12	1700030F04Rik	Zfp637	Zfp239	Hnrnpf
45	peak_3432_K	Gas2l3
