# Supplementary material for: ASPSCR1::TFE3 orchestrates the angiogenic program of alveolar soft part sarcoma
Source: Nat Commun. 2023 Apr 7;14:1957. doi: 10.1038/s41467-023-37049-z (PMC10082046; doi:10.1038/s41467-023-37049-z)
Supplement: Supplementary file 14 — Supplementary Data 11 [file 41467_2023_37049_MOESM14_ESM.xlsx]

## Sheet: mouse ASPS17 cell
Supplementary Data 11. Differential expression of 271 genes in mouse and human ASPS.
	GeneID	Log FC ([AS17] vs [null])	p-value
1	Ccbe1	3.82917	1.09199e-09
2	H2-D1	3.82078	8.69359e-12
3	H2-L	3.62608	1.14364e-10
4	Gas2l3	3.44568	9.38693e-09
5	Tfrc	2.95927	4.67212e-06
6	Vwf	2.52828	6.18678e-07
7	Ncapd2	2.13079	5.16267e-08
8	Urb1	2.12046	7.97831e-08
9	Trpm1	1.94273	3.986e-08
10	Fuca2	1.85012	4.17956e-10
11	Sytl2	1.80358	1.52496e-09
12	Sass6	1.62535	5.11199e-08
13	Aig1	1.60419	2.74087e-07
14	Cdc14a	1.54731	2.15125e-05
15	Syngr1	1.50756	2.31065e-08
16	Syt9	1.46748	2.92572e-09
17	Plagl1	1.46681	2.26023e-09
18	Sec11c	1.44336	5.2031e-07
19	Pabpc1	1.36058	4.87605e-08
20	Ttll12	1.28355	3.27062e-08
21	Flnb	1.24096	2.07496e-07
22	Pcyt1a	1.23841	9.85701e-06
23	Pdgfb	1.20774	1.63228e-06
24	Krt80	1.1175	4.18335e-06
25	Stx11	0.958508	1.26037e-06
26	Rtcd1	0.932345	1.11377e-08
27	Mamdc2	0.916252	3.4554e-06
28	Opa1	0.903	1.10495e-07
29	Extl2	0.84509	1.46063e-06
30	Adat2	0.831174	1.85958e-06
31	Tnk2	0.827433	7.49538e-08
32	Kdelr3	0.826618	2.12237e-08
33	Phactr2	0.776214	2.84494e-06
34	Shc2	0.747569	0.000686159
35	Pigq	0.697638	1.39635e-06
36	Rragd	0.690977	1.58317e-05
37	Slc22a15	0.68728	6.02301e-06
38	Lrrc39	0.684515	0.000268136
39	Rab27a	0.677259	3.01456e-05
40	Atp1a1	0.665474	5.33935e-05
41	Mrpl51	0.663521	7.23997e-07
42	Atp13a3	0.645625	1.5884e-06
43	Plekhm1	0.628723	0.00157331
44	Acvr1b	0.618878	2.32827e-06
45	Flrt2	0.55619	0.00130755
46	Fbxo45	0.555386	4.98233e-06
47	Vta1	0.525017	2.38191e-06
48	Smc5	0.511558	0.000664021
49	Zfhx4	0.42577	5.84324e-05
50	Tomm22	0.419432	7.5973e-06
51	Rce1	0.401479	5.66885e-05
52	Prdm11	0.399582	0.00828915
53	Sf3b5	0.39585	0.000432118
54	Man2b2	0.389483	0.0239147
55	Smarcd1	0.367886	0.0108658
56	Ppfibp2	0.361451	0.00066069
57	Tuba3a	0.351684	0.00102372
58	Hnrnpf /// LOC100503154	0.347388	8.42179e-05
59	Tmem126a	0.341724	2.84311e-05
60	Mkrn3	0.339643	0.00662201
61	Ttll1	0.331435	0.000155923
62	Mdn1	0.285131	0.00560769
63	Mcat	0.280853	0.00682775
64	Pmaip1	0.275046	0.00276086
65	Gp5	0.268464	0.151283
66	Eed	0.264877	0.000450391
67	Slc30a7	0.264182	0.00102918
68	Sdc3	0.249095	0.00200753
69	Pigb	0.232453	0.0109807
70	Pvalb	0.228223	0.00854909
71	Mcm9	0.222669	0.0404481
72	Pex3	0.219286	0.000923479
73	Mier2	0.217207	0.0154086
74	Rsl24d1	0.211575	0.00260228
75	Astn2	0.206649	0.0727334
76	Ntf3	0.196404	0.00389219
77	Plekhg6	0.190656	0.223584
78	Slc35a3	0.173018	0.0232572
79	Chrna7	0.172111	0.0055686
80	Rbmxl2	0.165965	0.0773514
81	Snx31	0.160529	0.117637
82	Pappa	0.155287	0.0616219
83	Bik	0.149884	0.0405898
84	Gpr88	0.141906	0.0830219
85	Csf2rb2	0.14084	0.152747
86	Ptpn3	0.132659	0.00909165
87	Dmc1	0.121427	0.0684373
88	Scn8a	0.111857	0.220159
89	Creb5	0.105537	0.131484
90	Pcx	0.0995353	0.0678259
91	Magel2	0.0924762	0.0942746
92	Fbxo43	0.0923542	0.153293
93	Igsf3	0.0864105	0.187439
94	Ankrd6	0.0856501	0.087421
95	Ccdc81	0.0781436	0.253237
96	Josd1	0.073036	0.157656
97	Crebzf	0.0725984	0.384372
98	Cby1	0.0709909	0.159677
99	Polr2k	0.0652225	0.14701
100	Bag5	0.0526022	0.28561
101	Rassf4	0.0516036	0.513303
102	Ltbr	0.0513356	0.503295
103	Ncf4	0.0501313	0.594767
104	Cacng3	0.0492274	0.407699
105	Gapdh	0.0414286	0.474692
106	Ccdc83	0.0402484	0.496398
107	Ywhaz	0.0370227	0.439508
108	Scube1	0.0364879	0.429847
109	Agl	0.0358307	0.375797
110	Nhlh2	0.0349294	0.454301
111	Zdhhc19	0.0264834	0.556956
112	Cpn2	0.0237114	0.731
113	Tmem44	0.0225564	0.568604
114	Bex6	0.0210388	0.688534
115	4930554H23Rik	0.0188332	0.63766
116	Theg	0.0104103	0.809661
117	Cplx4	0.00995057	0.862386
118	A330009N23Rik	0.00885498	0.927207
119	Nlrp14	0.00830876	0.847466
120	Rax	0.00278996	0.973611
121	1700016L04Rik	0	0
122	1700030F04Rik	0	0
123	4930417O13Rik	0	0
124	Adgrg6	0	0
125	Ano2	0	0
126	Apop1 (Coa8)	0	0
127	Asic1	0	0
128	Atg101	0	0
129	BC048602	0	0
130	Cacna1i	0	0
131	Cers5	0	0
132	Cfap298	0	0
133	Cipc	0	0
134	Cox14	0	0
135	Ddx39b	0	0
136	Dnaaf4	0	0
137	Dnal4	0	0
138	Dynlt2b	0	0
139	E130112N10Rik	0	0
140	Epb41l4b	0	0
141	Eva1c	0	0
142	Fam227a	0	0
143	Fignl2	0	0
144	Frrs1l	0	0
145	Gm12530	0	0
146	Gm16576	0	0
147	Gm1968	0	0
148	Gm960	0	0
149	Gm9926	0	0
150	Hikeshi	0	0
151	Khdc3	0	0
152	Mab21l3	0	0
153	Mief1	0	0
154	Mir3098	0	0
155	Mir694	0	0
156	Mir8094	0	0
157	Mir8113	0	0
158	Npcd	0	0
159	Nptxr	0	0
160	Nrros	0	0
161	Oacyl	0	0
162	Odf3l2	0	0
163	Or2d36	0	0
164	Pacsin2	0	0
165	Pex2	0	0
166	Pierce2	0	0
167	Pigbos1	0	0
168	Plpp2	0	0
169	Rgs22	0	0
170	Slc51a	0	0
171	Smco1	0	0
172	Sptbn2	0	0
173	Tamalin	0	0
174	Tex33	0	0
175	Vmn2r81	0	0
176	Vmn2r82	0	0
177	Vmn2r83	0	0
178	Xxylt1	0	0
179	Zc2hc1b	0	0
180	Kcns2	-0.00441594	0.92016
181	Slc5a11	-0.00854659	0.818272
182	Ankrd33	-0.0142705	0.866219
183	Cd2	-0.020912	0.638223
184	Nr4a1	-0.0216696	0.675508
185	Csf2rb	-0.0216966	0.686385
186	Gja10	-0.0236549	0.538151
187	4632428C04Rik	-0.0287848	0.463499
188	Cd27	-0.0291463	0.535078
189	Grp	-0.0299497	0.467892
190	Nipal2	-0.0311499	0.780576
191	Malt1	-0.0349605	0.475453
192	Ccdc89	-0.0354205	0.439181
193	Cxcl12	-0.0370844	0.462723
194	Syt13	-0.037929	0.388766
195	Tmem126b	-0.0426662	0.698021
196	Vamp1	-0.0437724	0.600222
197	2010003K11Rik	-0.0442804	0.278039
198	Otud7a	-0.0515289	0.656334
199	Cbx7	-0.0522597	0.325946
200	Rnf168	-0.0527125	0.213679
201	Tnfrsf1a	-0.0559505	0.309477
202	Hes1	-0.0686615	0.389774
203	E230029C05Rik	-0.0882986	0.0956184
204	Cox6c	-0.0925894	0.0548986
205	2310010J17Rik	-0.0987574	0.213826
206	Mfsd14a(Hiat1)	-0.101422	0.0296096
207	Gpd1	-0.104206	0.192691
208	Arhgap27	-0.106738	0.0660505
209	Ubxn7	-0.107663	0.081184
210	Rnf19a	-0.109324	0.0254822
211	Prkcb	-0.109589	0.0694084
212	Alpk2	-0.109775	0.0649289
213	Lsg1	-0.116739	0.421195
214	Atf4	-0.123393	0.049624
215	D730005E14Rik	-0.133614	0.0483587
216	C2cd4c	-0.137964	0.165708
217	Tapbpl	-0.142289	0.120182
218	Vps13b	-0.147269	0.0874763
219	Rbbp6	-0.161253	0.00896818
220	Nmbr	-0.179795	0.0101328
221	Prss23	-0.18636	0.0847494
222	Lrrc15	-0.187465	0.0071334
223	Scnn1a	-0.191963	0.132821
224	Peg12	-0.194332	0.00891648
225	Trmt13(Ccdc76)	-0.204447	0.0280669
226	Mgat3	-0.20604	0.0331663
227	Tmem72	-0.213323	0.00679624
228	Spag1	-0.232898	0.017894
229	Pygo1	-0.234274	0.0166342
230	Ddx17	-0.237894	0.00137023
231	Rpl3	-0.270279	9.78856e-05
232	Tnrc6a	-0.283782	0.0166847
233	Zfp239	-0.314617	0.0088812
234	Rab40c	-0.351818	4.8461e-05
235	Gtpbp1	-0.361556	0.0326736
236	Tab1	-0.401235	0.00132723
237	Hivep2	-0.411611	0.00946602
238	Arhgap17	-0.41657	6.77537e-05
239	Picalm	-0.460936	1.62428e-06
240	Apobec3	-0.529642	0.00637611
241	Nedd4l	-0.531722	2.32806e-05
242	Acvrl1	-0.533089	4.93582e-06
243	Ankrd46	-0.598446	5.98707e-07
244	Tst	-0.605424	0.000193286
245	Tspo	-0.605773	2.21571e-05
246	Me3	-0.6058	0.000170549
247	Tulp4	-0.658839	7.30646e-07
248	Casp8ap2	-0.660633	0.000135952
249	Bach2	-0.682696	1.5987e-05
250	Wdr53	-0.693592	0.000970988
251	Ndn	-0.698711	5.00478e-07
252	Klf13	-0.708497	8.10889e-06
253	Sun2	-0.730879	1.16294e-07
254	Epc1	-0.749919	4.27209e-07
255	Nova1	-0.751043	5.23584e-06
256	Mpst	-0.767482	0.000215266
257	Lman1	-0.772978	1.79582e-05
258	Zfp637	-0.773732	1.47669e-06
259	Lima1	-0.81372	1.02471e-05
260	Dbt	-0.930943	0.0051477
261	Ift27	-0.998793	9.74996e-07
262	Zfp532	-1.18647	1.98515e-06
263	Stk3	-1.31274	1.07546e-08
264	Iffo1	-1.3592	3.49626e-08
265	Olfml1	-1.48086	2.95527e-06
266	Vcam1	-1.96588	2.08571e-05
267	Lyrm2	-2.00129	1.93405e-09
268	Fam43a	-2.20531	2.73555e-08
269	Cd9	-2.7156	3.62743e-11
270	Ccpg1	-3.46286	1.75803e-12
271	Osr2	-3.97821	3.07985e-09

## Sheet: human ASPS samples
Supplementary Data 11. Differential expression of 271 genes in mouse and human ASPS.
	GeneID	Log FC ([ASPS] vs [other sarcoma])
1	RRAGD	4.75112
2	RAB27A	3.41491
3	STX11	2.68293
4	KDELR3	2.50751
5	FUCA2	2.42103
6	MAMDC2	2.34019
7	SLC22A15	1.9708
8	VWF	1.96696
9	ATP13A3	1.7661
10	GAS2L3	1.59163
11	PLEKHM1	1.57252
12	SYTL2	1.32653
13	AIG1	1.14564
14	OPA1	1.04208
15	URB1	0.930416
16	PCYT1A	0.894102
17	TFRC	0.69057
18	SYNGR1	0.659879
19	ACVR1B	0.627511
20	PDGFB	0.515758
21	MRPL51	0.392623
22	TNK2	0.197979
23	CCBE1	0.185583
24	PIGQ	0.175478
25	SYT9	0.15689
26	ATP1A1	-0.217028
27	PABPC1	-0.247985
28	ADAT2	-0.586945
29	SASS6	-1.07632
30	CDC14A	-1.23678
31	NCAPD2	-1.32805
32	EXTL2	-1.38707
33	FLNB	-1.42296
34	PLAGL1	-2.42762
35	H2-D1	ND
36	H2-L	ND
37	TRPM1	ND
38	SEC11C	ND
39	TTLL12	ND
40	KRT80	ND
41	RTCD1	ND
42	PHACTR2	ND
43	SHC2	ND
44	LRRC39	ND
