# Supplementary material for: ASPSCR1::TFE3 orchestrates the angiogenic program of alveolar soft part sarcoma
Source: Nat Commun. 2023 Apr 7;14:1957. doi: 10.1038/s41467-023-37049-z (PMC10082046; doi:10.1038/s41467-023-37049-z)
Supplement: Supplementary file 15 — Supplementary Data 12 [file 41467_2023_37049_MOESM15_ESM.xlsx]

## Sheet: Sheet1
Supplementary Data 12. Oligonucleotide sequences for PCR primers.
PCR primers	5' to 3' sequence
ASPL 51	AAAGAAGTCCAAGTCGGGCCAGG
TFE3 31	CGTTTGATGTTGGGCAGCTCAG
Rab27a	AGATGCACGCGTACTGTGAA
Rab27a	TCCAGGACTTGTCCACACAC
Sytl2-F	AAAACCACCAACCCCGTCTT
Sytl2-R	CCAATCCACTTCAGTCCCGT
Pdgfb-F	CGCACAGAGGTGTTCCAGAT
Pdgfb-R	AGATGGGCTTCTTTCGCACA
Vwf-F	CTTTGCGGCCAGAATCGATG
Vwf-R	AGTTCCTGCTGGGAGGAGAT
Myh9-F	GGCAAGAAGAGGCACGAGAT
Myh9-R	CTTGTGTGAGGAGGCCACAT
Gapdh-F	TGTCGTGGAGTCTACTGGTGTCTTC
Gapdh-R	GGAGATGATGACCCTTTTGGCTC
RAB27A-F	GAAGCCATAGCACTCGCAGA
RAB27A-R	CCACATGCCCCTTTCTCCTT
SYTL2-F	GTCGCCAGAAGACAAGAGCT
SYTL2-R	TCCAGTCCACTTCAGTCCCA
PDGFB-F	TGTGCGGAAGAAGCCAATCT
PDGFB-R	TCCTTCAGTGCCGTCTTGTC
VWF-F	TGATCGCCTCTTATGCCCAC
VWF-R	ATCTGGAGGGCAGAAACAGC
MYH9-F	AGAAGATGAACCCGCCCAAG
MYH9-R	ATCTCGTGCCTCTTCTTGCC
GAPDH-F	ACCTGACCTGCCGTCTAGAA
GAPDH-R	AAAGTGGTCGTTGAGGGCAA
Syngr1-F	GCCATCGCCTTCTCCTTCTT
Syngr1-R	CTCAGCATCAAAGGCGTTGG
Gpnmb-F	TGGGAGATGATGCAAGCCTG
Gpnmb-R	GGGGCAGTTTCCTATTGGCT
Atf4-F	TGACTATCTGGAGGTGGCCA
Atf4-R	TCCAACGTGGTCAAGAGCTC
SYNGR1-F	CATCTACAACCGCAACCCCA
SYNGR1-R	GGTTGGCCAGGTAGCAGAAT
GPNMB-F	ATGACAGACGTCCTGATGCC
GPNMB-R	GGTTCGTCTCACAGTCAGCA
ATF4-F	GTGGCCAAGCACTTCAAACC
ATF4-R	CAGGGCATCCAAGTCGAACT
5'LTR-24F	TGAAAGACCCCACCTGTAGG
Behind-5'LTR-600R	AGGTGGGCAGTCAATCAATCT
ASPL F-5H	ATGGCGGCCCCGGCAGGCGGCG
TFE3 1869R	AGTGGGGACAGGGCACCCC
Neat1-F	GGTTGACGCCTACACAGTGA
Neat1-R	CTGCTGCCATTCATGCATCC
18S rRNA-F	GTAACCCGTTGAACCCCATT
18S rRNA-R	CCATCCAATCGGTAGTAGCG
