# Supplementary material for: ASPSCR1::TFE3 orchestrates the angiogenic program of alveolar soft part sarcoma
Source: Nat Commun. 2023 Apr 7;14:1957. doi: 10.1038/s41467-023-37049-z (PMC10082046; doi:10.1038/s41467-023-37049-z)
Supplement: Supplementary file 16 — Supplementary Data 13 [file 41467_2023_37049_MOESM16_ESM.xlsx]

## Sheet: Sheet1
Supplementary Data 13. A list of oligonucleotide sequences used for CRISPR screening and gene editing.
siRNAs for TFE3 knock down
siTFE3 #30	GCAGCUCCGAAUUCAGGAA
siTFE3 #31	GGCGAUUCAACAUUAACGA
CRISPR Screening primers
Sequencing Library Fwd	AATGATACGGCGACCACCGAGATCTACACAATTTCTTGGGTAGTTTGCAGTT
Sequencing Library Rev-index1	CAAGCAGAAGACGGCATACGAGATcgtgatGACTCGGTGCCACTTTTTCAA
Sequencing Library Rev-index2	CAAGCAGAAGACGGCATACGAGATacatcgGACTCGGTGCCACTTTTTCAA
Sequencing Library Rev-index3	CAAGCAGAAGACGGCATACGAGATgcctaaGACTCGGTGCCACTTTTTCAA
Sequencing Library Rev-index4	CAAGCAGAAGACGGCATACGAGATtggtcaGACTCGGTGCCACTTTTTCAA
Sequencing Library Rev-index5	CAAGCAGAAGACGGCATACGAGATcactgtGACTCGGTGCCACTTTTTCAA
Custom Read 1	GATTTCTTGGCTTTATATATCTTGTGGAAAGGACGAAACACCG
Custom Index	GCTAGTCCGTTATCAACTTGAAAAAGTGGCACCGAGTC
Custom Read 2	GTTGATAACGGACTAGCCTTATTTTAACTTGCTATTTCTAGCTCTAAAAC
gRNAs for pilot experiments (Supplementary Fig. S4b)
Pdgfb_peak_1137_1	TGCCAACTCACTGCTACGTG
Pdgfb_peak_1137_5	TTTCGGGCTCCGGCCACGGG
Pdgfb_peak_1137_10	CTCTCGTAGGGTGCCGGCGC
Pdgfb_peak_1138_1	CCACCCTACAAGCCCCAAGG
Pdgfb_peak_1138_5	GCTCAGCGGTAGGATTAGCT
Pdgfb_peak_1138_10	ACTGGGCCCAAGCAGTTCTC
Gpnmb_peak_2396_1	ACGGTGCACCAAAGTCACGG
Gpnmb_peak_2396_5	AAGAGTACTCCCCGTTGAGT
Gpnmb_peak_2396_10	AAACTTTCCACCGGCGATAT
Gpnmb_peak_2397_1	GAGCACGAGTTGTTAAGCGA
Gpnmb_peak_2397_5	CCTGGGCGGATTCTATGGCA
Gpnmb_peak_2397_10	TCCACCCTGGGCGGATTCTA
sgRNAs used in in vivo validation study (Fig. 4f)
Ccbe1-1-Fwd-sgRNA	CACCGACCGTACTGTCTGGGTGCGT
Ccbe1-1-Rev-sgRNA	AAACACGCACCCAGACAGTACGGTC
Ccbe1-3-Fwd-sgRNA	CACCGCGCGGTCATATCGGTATCCC
Ccbe1-3-Rev-sgRNA	AAACGGGATACCGATATGACCGCGC
Vwf-1-Fwd-sgRNA	CACCGCGAGAGATCCGCTACCAGGG
Vwf-1-Rev-sgRNA	AAACCCCTGGTAGCGGATCTCTCGC
Vwf-4-Fwd-sgRNA	CACCGCCGTAACGCAGGGTGACCAA
Vwf-4-Rev-sgRNA	AAACTTGGTCACCCTGCGTTACGGC
Sytl2-1-Fwd-sgRNA	CACCGGCAGTTTGCACTCGACTACG
Sytl2-1-Rev-sgRNA	AAACCGTAGTCGAGTGCAAACTGCC
Sytl2-5-Fwd-sgRNA	CACCGAGAAGTTGAACCTGTCCGTT
Sytl2-5-Rev-sgRNA	AAACAACGGACAGGTTCAACTTCTC
Syngr1-2-Fwd-sgRNA	CACCGGTACGCACCCCCTTCCATCG
Syngr1-2-Rev-sgRNA	AAACCGATGGAAGGGGGTGCGTACC
Syngr1-3-Fwd-sgRNA	CACCGGCGGTGCAGCCACGATGGAA
Syngr1-3-Rev-sgRNA	AAACTTCCATCGTGGCTGCACCGCC
Pdgfb-2-Fwd-sgRNA	CACCGTTCGGACGGTGAGAATCCGC
Pdgfb-2-Rev-sgRNA	AAACGCGGATTCTCACCGTCCGAAC
Pdgfb-5-Fwd-sgRNA	CACCGGCAGCGATTCATGCCGACTC
Pdgfb-5-Rev-sgRNA	AAACGAGTCGGCATGAATCGCTGCC
Rab27a-1-Fwd-sgRNA	CACCGGTCCAACGGCCATACCTCTG
Rab27a-1-Rev-sgRNA	AAACCAGAGGTATGGCCGTTGGACC
Rab27a-5-Fwd-sgRNA	CACCGAGTACGCGTGCATCTGTAGC
Rab27a-5-Rev-sgRNA	AAACGCTACAGATGCACGCGTACTC
mNTC-1-Fwd-sgRNA	CACCGGCGAGGTATTCGGCTCCGCG
mNTC-1-Rev-sgRNA	AAACCGCGGAGCCGAATACCTCGCC
mNTC-2-Fwd-sgRNA	CACCGGCTTTCACGGAGGTTCGACG
mNTC-2-Rev-sgRNA	AAACCGTCGAACCTCCGTGAAAGCC
