# Supplementary material for: ASPSCR1::TFE3 orchestrates the angiogenic program of alveolar soft part sarcoma
Source: Nat Commun. 2023 Apr 7;14:1957. doi: 10.1038/s41467-023-37049-z (PMC10082046; doi:10.1038/s41467-023-37049-z)
Supplement: Supplementary file 18 — Source Data [file 41467_2023_37049_MOESM18_ESM.xlsx]

## Sheet: Figure 1
	Figure 1b	ASPSCR1::TFE3 expression							Figure 1e
		ASPSCR1::TFE3 / Gapdh							mouse #	cell	tumor volume [mm3]
	cell	1	2	3	sd	p-value					day7	day11	day14	day17	day21	day24	day28	day31	day35	day 38
	ASPS17	1	1	1	0.153074	-			1R	ASPS17	24.5	48	100	125	309.375	506.25	1080	1080	1289.06	1549.12
	null	3.63795e-05	2.72311e-05	2.53123e-05	0.0396124	8.15635e-22			1L	ASPS17	18	87.5	144	600	1089	1089	1563.25	1562.5	1690	2306.25
	ASPS25	1	1	1	0.141427	-			2R	ASPS17	12.5	75	93.75	162	352	650	675	648	1058	1352
	ASPS25 null	0.0136617	0.0143228	0.0230918	0.114458	5.48256e-10			2L	ASPS17	32	40	126	220.5	400	726	1132.81	1152	1224	1478.75
									3R	ASPS17	50.625	75	162	125	245	564.062	546.75	567	750	825
									3L	ASPS17	0	18	726	726	1183	1366.88	2112	2240	2601	2745.5
									4R	ASPS17	0	0	56	56	80	137.5	150	181.5	392	480
									4L	ASPS17	32	40	600	550	726	1275.75	1687.5	2112	2304	2304
									5R	ASPS17	18	40	104	144	162.5	187.5	400	650.25	1025	1100
									5L	ASPS17	32	32	220.5	196	288	352	609.188	631.75	700	937.75
									6R	ASPS17	0	40	220.5	70.875	198	207	365.625	432	675	1116
									6L	ASPS17	0	40	180	200.688	245	480	505.75	676.875	775	825
									1R	null	0	0	0	0	0	0	0	0	0	0
									1L	null	0	0	0	0	0	0	0	0	0	0
									2R	null	0	0	0	0	0	0	0	0	0	0
									2L	null	0	0	0	0	0	0	0	0	0	0
									3R	null	0	0	0	0	0	0	0	0	0	0
									3L	null	0	0	0	0	0	0	0	0	0	0
									4R	null	0	0	0	0	0	0	0	0	0	0
									4L	null	0	0	0	0	0	0	0	0	0	0
									5R	null	0	0	0	0	0	0	0	0	0	0
									5L	null	0	0	0	0	0	0	0	0	0	0
									6R	null	0	0	0	0	0	0	0	0	0	0
									6L	null	0	0	0	0	0	0	0	0	0	0
											day7	day11	day14	day17	day21	day24	day28	day31	day35	day 38
									average	ASPS17	18.3021	44.625	227.729	264.672	439.823	628.495	902.323	994.49	1206.92	1418.28
										null	0	0	0	0	0	0	0	0	0	0
									sd	ASPS17	4.78302	7.10397	60.9264	65.2886	104.656	120.51	176.863	190.414	195.441	201.652
										null	0	0	0	0	0	0	0	0	0	0
	Figure 1d	cell proliferation							P-value (vs AS17)		0.00092002	2.53841e-06	0.00114083	0.000528887	0.000367889	3.13287e-05	4.11851e-05	3.07703e-05	3.24353e-06	4.67107e-07
	#	cell	day	number of live cells (10^4)	ave	sd	p-value (vs AS17)
	1	ASPS17	D1	1	1.09147	0.17139			Figure 1g
	1	ASPS17	D1	1.25					Rab27a / Gapdh
	1	ASPS17	D1	1.25					cell	1	2	3	ave	sd	p-value (vs AS17)
	2	ASPS17	D1	1					ASPS17	1	0.907821	1.03873	0.982182	0.0549066	-
	2	ASPS17	D1	1.36364					null	0.00705908	0.00640235	0.00630621	0.00658921	0.000334555	1.48927e-05
	2	ASPS17	D1	1.18182					Sytl2 / Gapdh
	3	ASPS17	D1	1					cell	1	2	3	ave	sd	p-value (vs AS17)
	3	ASPS17	D1	1					ASPS17	1	0.973775	1.06856	1.01411	0.0399639	-
	3	ASPS17	D1	0.777778					null	0.065109	0.0667919	0.0684811	0.066794	0.00137666	4.73404e-06
	1	ASPS17	D2	3	2.75533	0.324354			Pdgfb / Gapdh
	1	ASPS17	D2	3.375					cell	1	2	3	ave	sd	p-value (vs AS17)
	1	ASPS17	D2	2.625					ASPS17	1	1	1.04	1.01333	0.0188562	-
	2	ASPS17	D2	2.63636					null	0.00705908	0.00640235	0.0126124	0.00869128	0.0027856	1.9413e-07
	2	ASPS17	D2	3					Vwf / Gapdh
	2	ASPS17	D2	2.27273					cell	1	2	3	ave	sd	p-value (vs AS17)
	3	ASPS17	D2	2.77778					ASPS17	1	1.03873	1.07536	1.03803	0.0307677	-
	3	ASPS17	D2	2.33333					null	0.0248739	0.0226835	4.92673e-05	0.0158689	0.0112218	1.57542e-06
	3	ASPS17	D2	2.77778					Myh9 / Gapdh
	1	ASPS17	D3	6.875	6.87037	0.867326			cell	1	2	3	ave	sd	p-value (vs AS17)
	1	ASPS17	D3	7.5					ASPS17	1	1.00962	1.12025	1.04329	0.0545583	-
	1	ASPS17	D3	8.125					null	3.31141	3.72561	3.77956	3.60553	0.209133	7.41756e-05
	2	ASPS17	D3	6.09091
	2	ASPS17	D3	6.90909					Figure 1h
	2	ASPS17	D3	5					RAB27A / GAPDH
	3	ASPS17	D3	7.22222					ASPS-KY	1	2	3	ave	sd	p-value (vs siNC)
	3	ASPS17	D3	6.55556					siNC	1	1.29301	0.987184	1.0934	0.141245	-
	3	ASPS17	D3	7.55556					siTFE3#30	0.483192	0.571905	0.867935	0.641011	0.164496	0.0419374
	1	null	D1	1	1.09716	0.379951			siTFE3#31	0.502021	0.398998	0.61097	0.503996	0.0865487	0.00732389
	1	null	D1	0.857143					SYTL2 / GAPDH
	1	null	D1	0.809524					ASPS-KY	1	2	3	ave	sd	p-value (vs siNC)
	2	null	D1	1					siNC	1	0.930619	1.06457	0.998396	0.0546972	-
	2	null	D1	1.71429					siTFE3#30	0.705702	0.8668	0.47497	0.682491	0.160804	0.0581693
	2	null	D1	1.85714					siTFE3#31	0.699155	0.631998	0.742724	0.691292	0.0455446	0.0336499
	3	null	D1	1					PDGFB / GAPDH
	3	null	D1	0.909091					ASPS-KY	1	2	3	ave	sd	p-value (vs siNC)
	3	null	D1	0.727273					siNC	1	1.12117	1.12045	1.08054	0.0569512	-
	1	null	D2	2.2381	3.15969	0.548228	0.091487		siTFE3#30	0.445964	0.492846	0.574353	0.504388	0.0530461	0.000470478
	1	null	D2	2.47619					siTFE3#31	0.690946	0.582477	0.574349	0.615924	0.053152	0.00108205
	1	null	D2	2.7619					VWF / GAPDH
	2	null	D2	3.85714					ASPS-KY	1	2	3	ave	sd	p-value (vs siNC)
	2	null	D2	3.28571					siNC	1	0.761675	1.14624	0.969304	0.15849	-
	2	null	D2	3					siTFE3#30	0.420392	0.28505	0.384439	0.363293	0.0572406	0.00705153
	3	null	D2	3.81818					siTFE3#31	0.250062	0.177985	0.219125	0.215724	0.0295234	0.00271457
	3	null	D2	3.63636					MYH9 / GAPDH
	3	null	D2	3.36364					ASPS-KY	1	2	3	ave	sd	p-value (vs siNC)
	1	null	D3	7.61905	7.67532	1.23077	0.150002		siNC	1	0.981046	1.12226	1.03443	0.0625796	-
	1	null	D3	7.61905					siTFE3#30	0.705254	0.906851	0.808212	0.806773	0.0823079	0.0357383
	1	null	D3	6.19048					siTFE3#31	0.931219	0.873947	0.89818	0.901116	0.0234734	0.0477848
	2	null	D3	10.1429
	2	null	D3	9
	2	null	D3	8.14286
	3	null	D3	7.36364
	3	null	D3	7
	3	null	D3	6
	Figure 1d	ASPSCR1::TFE3 expression
		ASPSCR1::TFE3 / GAPDH
	cell	1	2	3	4	ave	sd	P-value
	AS-KY-siNC	1	0.97824	1	1.03371	1.00299	0.0198369
	AS-KY-siTFE3#30	0.399017	0.380215	0.455163	0.307537	0.385483	0.0527774	1.38707e-06
	AS-KY-siTFE3#31	0.177236	0.230633	0.435344	0.279542	0.280689	0.0963427	1.44915e-05
	Figure 1d	cell proliferation
	cell	#	day	number of live cells (10^4)	ave	sd	p-value (vs siNC)
	AS-KY-siNC	1	D1	0.95	1.01667	0.0440959
	AS-KY-siNC	2	D1	1.1
	AS-KY-siNC	3	D1	1
	AS-KY-siNC	1	D2	1.9	1.73	0.0888819
	AS-KY-siNC	2	D2	1.69
	AS-KY-siNC	3	D2	1.6
	AS-KY-siNC	1	D3	5	4.6	0.23094
	AS-KY-siNC	2	D3	4.2
	AS-KY-siNC	3	D3	4.6
	AS-KY-siTFE3#30	1	D1	0.9	1.13333	0.145297	0.016658
	AS-KY-siTFE3#30	2	D1	1.4
	AS-KY-siTFE3#30	3	D1	1.1
	AS-KY-siTFE3#30	1	D2	1.6	1.6	0	0.5357
	AS-KY-siTFE3#30	2	D2	1.6
	AS-KY-siTFE3#30	3	D2	1.6
	AS-KY-siTFE3#30	1	D3	5.8	5.1	0.43589	0.735357
	AS-KY-siTFE3#30	2	D3	5.2
	AS-KY-siTFE3#30	3	D3	4.3
	AS-KY-siTFE3#31	1	D1	1.2	1.19333	0.00666667	0.48513
	AS-KY-siTFE3#31	2	D1	1.18
	AS-KY-siTFE3#31	3	D1	1.2
	AS-KY-siTFE3#31	1	D2	1.9	1.8	0.052915	0.217397
	AS-KY-siTFE3#31	2	D2	1.78
	AS-KY-siTFE3#31	3	D2	1.72
	AS-KY-siTFE3#31	1	D3	4.6	4.48333	0.224227	0.368099
	AS-KY-siTFE3#31	2	D3	4.05
	AS-KY-siTFE3#31	3	D3	4.8

## Sheet: Suppl Figure 1
	Suppl Figure 1c	cell proliferation
	cell	day	live (10^4/ml)	ave.	sd	P-value (vs AS25)
	ASPS25	D1	5.4	4.2	1.69706	-
	ASPS25	D1	5.4
	ASPS25	D1	1.8
	ASPS25	D2	6.6	5.6	0.748331	-
	ASPS25	D2	4.8
	ASPS25	D2	5.4
	ASPS25	D3	8.4	8.4	0.489898	-
	ASPS25	D3	7.8
	ASPS25	D3	9
	ASPS25 null	D1	3.6	3.8	0.748331	0.77558
	ASPS25 null	D1	3
	ASPS25 null	D1	4.8
	ASPS25 null	D2	4.8	4.8	0.489898	0.274577
	ASPS25 null	D2	4.2
	ASPS25 null	D2	5.4						Suppl Figure 1f
	ASPS25 null	D3	9	9	0.979796	0.481817			Gpnmb / Gapdh
	ASPS25 null	D3	7.8						cell	1	2	3	4	ave	sd	p-value (vs AS17)
	ASPS25 null	D3	10.2						ASPS17	1	1	1	1	1	0	-
									null	0.272977	0.230335	0.224738	0.267907	0.248989	0.021618	1.41601e-09
									Atf4 / Gapdh
	Suppl Figure 1c	cell proliferation							cell	1	2	3	ave	sd	p-value (vs AS17)
	cell	#	day	live (10^4/ml)	ave.	sd	p-value (vs siNC)		ASPS17	1	1	1	1	0	-
	ASPS1-siNC	1	D1	2.55	2.5	0.0408248	-		null	1.23936	1.64275	2.28644	1.72285	0.431205	0.0767602
	ASPS1-siNC	2	D1	2.5
	ASPS1-siNC	3	D1	2.45					Suppl Figure 1g
	ASPS1-siNC	1	D2	2.9	2.96667	0.249444	-		Rab27a / Gapdh
	ASPS1-siNC	2	D2	2.7					cell	1	2	3	ave	sd	p-value (vs AS25)
	ASPS1-siNC	3	D2	3.3					AS25	1	0.991786	0.995885	0.99589	0.00335355	-
	ASPS1-siNC	1	D3	4.5	3.93333	0.54365	-		AS25 null	0.347822	0.293032	0.319254	0.320036	0.0223747	1.87664e-06
	ASPS1-siNC	2	D3	3.2					Sytl2 / Gapdh
	ASPS1-siNC	3	D3	4.1					cell	1	2	3	ave	sd	p-value (vs AS25)
	ASPS1-siTFE3#30	1	D1	2.7	2.70333	0.00471405	0.00219544		AS25	1	0.947656	0.973476	0.973711	0.0213699	-
	ASPS1-siTFE3#30	2	D1	2.7					AS25 null	0.297143	0.269308	0.282883	0.283111	0.0113645	2.25395e-06
	ASPS1-siTFE3#30	3	D1	2.71					Pdgfb / Gapdh
	ASPS1-siTFE3#30	1	D2	3.4	3.36667	0.0471405	0.0897759		cell	1	2	3	ave	sd	p-value (vs AS25)
	ASPS1-siTFE3#30	2	D2	3.3					AS25	1	0.967391	0.983562	0.983651	0.0133126	-
	ASPS1-siTFE3#30	3	D2	3.4					AS25 null	0.0151225	0.0186381	0.0167885	0.0168497	0.0014359	5.51528e-08
	ASPS1-siTFE3#30	1	D3	3.9	3.96667	0.169967	0.938018		Vwf / Gapdh
	ASPS1-siTFE3#30	2	D3	3.8					cell	1	2	3	ave	sd	p-value (vs AS25)
	ASPS1-siTFE3#30	3	D3	4.2					AS25	1	1.08242	1.0404	1.04094	0.033651	-
	ASPS1-siTFE3#31	1	D1	2.5	2.50667	0.00942809	0.832994		AS25 null	0.119683	0.145748	0.132074	0.132502	0.010645	3.40063e-06
	ASPS1-siTFE3#31	2	D1	2.52					Gpnmb / Gapdh
	ASPS1-siTFE3#31	3	D1	2.5					cell	1	2	3	ave	sd	p-value (vs AS25)
	ASPS1-siTFE3#31	1	D2	3	3.36667	0.385861	0.285697		AS25	1	0.970419	0.985099	0.985173	0.0120763	-
	ASPS1-siTFE3#31	2	D2	3.2					AS25 null	0.106039	0.0992755	0.102602	0.102639	0.00276136	5.81954e-08
	ASPS1-siTFE3#31	3	D2	3.9					Myh9 / Gapdh
	ASPS1-siTFE3#31	1	D3	5.1	4.43333	0.478423	0.384146		cell	1	2	3	ave	sd	p-value (vs AS25)
	ASPS1-siTFE3#31	2	D3	4.2					AS25	1	1.00362	1.00181	1.00181	0.0014783	-
	ASPS1-siTFE3#31	3	D3	4					AS25 null	1.268	1.14417	1.2045	1.20556	0.0505587	0.00469162
									Atf4 / Gapdh
	Suppl Figure 1c	ASPSCR1::TFE3 expression							cell	1	2	3	ave	sd	p-value (vs AS25)
		ASPSCR1::TFE3 / GAPDH							AS25	0.943335	1.08388	0.986802	1.00467	0.0587541	-
	cell	1	2	3	ave.	sd	p-value (vs siNC)		AS25 null	1.08766	0.957741	0.999397	1.01493	0.054163	0.864783
	ASPS1-siNC	1	1.15138	1.02555	1.05898	0.0661681
	ASPS1-siTFE3#30	0.156698	0.164125	0.144702	0.155175	0.00800214	4.35685e-05		Suppl Figure 1h
	ASPS1-siTFE3#31	0.0928684	0.0973556	0.111933	0.100719	0.00813855	3.45799e-05		GPNMB / GAPDH
									ASPS-KY	1	2	3	ave	sd	p-value (vs siNC)
									siNC	1	0.780851	0.883658	0.88817	0.0895241	-
									siTFE3#30	0.308883	0.340364	0.324242	0.324496	0.0128531	0.00091429
									siTFE3#31	0.215036	0.208526	0.211756	0.211773	0.00265765	0.000435358
									ATF4 / GAPDH
									ASPS-KY	1	2	3	ave	sd	p-value (vs siNC)
									siNC	1	0.941471	0.970295	0.970589	0.0238952	-
									siTFE3#30	1.46885	1.50193	1.46488	1.47855	0.0166109	1.59843e-05
									siTFE3#31	1.06672	1.24996	1.11537	1.14401	0.0775008	0.0390037
									Suppl Figure 1i
									RAB27A / GAPDH
									ASPS1	1	2	3	ave	sd	p-value (vs siNC)
									siNC	1	1.03384	1.0857	1.03985	0.0352442	-
									siTFE3#30	0.414494	0.35104	0.322642	0.362725	0.0383977	5.16323e-05
									siTFE3#31	0.567245	0.326237	0.387887	0.427123	0.102228	0.00131542
									SYTL2 / GAPDH
									ASPS1	1	2	3	ave	sd	p-value (vs siNC)
									siNC	1	1.45321	1.22556	1.22626	0.185022	-
									siTFE3#30	0.705702	0.8668	0.47497	0.634159	0.0881121	0.0150241
									siTFE3#31	0.699155	0.631998	0.742724	0.558989	0.0660318	0.00862603
									PDGFB / GAPDH
									ASPS1	1	2	3	ave	sd	p-value (vs siNC)
									siNC	1	1.09497	1.08331	1.05943	0.0422912	-
									siTFE3#30	0.48296	0.451673	0.506954	0.480529	0.022634	6.9116e-05
	Suppl Figure 1d	cell proliferation							siTFE3#31	0.474222	0.524287	0.352582	0.450364	0.0720996	0.00050029
	cell	day	number of live cells (10^4)	ave.	sd	p-value (vs siNC)			VWF / GAPDH
	ASPS17-siNC	D1	0.638	0.638682	0.0147615	-			ASPS1	1	2	3	ave	sd	p-value (vs siNC)
	ASPS17-siNC	D1	0.664583						siNC	1	1.08618	1.1951	1.09376	0.0798295	-
	ASPS17-siNC	D1	0.613462						siTFE3#30	0.417892	0.399032	0.387265	0.401396	0.0126147	0.000266291
	ASPS17-siNC	D2	1.76088	1.76653	0.0816413	-			siTFE3#31	0.589563	0.569438	0.543015	0.567339	0.0190609	0.000818794
	ASPS17-siNC	D2	1.91068						GPNMB / GAPDH
	ASPS17-siNC	D2	1.62803						ASPS1	1	2	3	ave	sd	p-value (vs siNC)
	ASPS17-siNC	D3	9.77288	9.83568	0.681432	-			siNC	1	1.12065	0.781675	0.967442	0.140289	-
	ASPS17-siNC	D3	11.0461						siTFE3#30	0.120486	0.124226	0.136678	0.12713	0.00692171	0.00106938
	ASPS17-siNC	D3	8.68806						siTFE3#31	0.186926	0.17274	0.162139	0.173935	0.0101547	0.00133767
	ASPS17-siTFE3#30	D1	0.58	0.58062	0.0134196	0.0436594			MYH9 / GAPDH
	ASPS17-siTFE3#30	D1	0.604167						ASPS1	1	2	3	ave	sd	p-value (vs siNC)
	ASPS17-siTFE3#30	D1	0.557692						siNC	1	1.157	1.09809	1.08503	0.0647581	-
	ASPS17-siTFE3#30	D2	1.4906	1.49538	0.0691101	0.0643276			siTFE3#30	0.859971	0.924446	1.10701	0.963809	0.104623	0.235971
	ASPS17-siTFE3#30	D2	1.6174						siTFE3#31	0.976498	1.15311	1.18093	1.10351	0.0905281	0.825868
	ASPS17-siTFE3#30	D2	1.37814						ATF4 / GAPDH
	ASPS17-siTFE3#30	D3	7.01459	7.21815	0.760984	0.0624756			ASPS1	1	2	3	ave	sd	p-value (vs siNC)
	ASPS17-siTFE3#30	D3	8.62616						siNC	1	0.926851	1.02845	0.9851	0.0427939	-
	ASPS17-siTFE3#30	D3	6.01372						siTFE3#30	1.37915	1.39794	1.3646	1.38056	0.0136477	0.000239268
	ASPS17-siTFE3#31	D1	0.592	0.592632	0.0136972	0.0841585			siTFE3#31	0.996569	1.33858	1.1297	1.15495	0.140762	0.177873
	ASPS17-siTFE3#31	D1	0.616667
	ASPS17-siTFE3#31	D1	0.569231
	ASPS17-siTFE3#31	D2	1.88848	1.89454	0.0875574	0.345174
	ASPS17-siTFE3#31	D2	2.04913
	ASPS17-siTFE3#31	D2	1.74601
	ASPS17-siTFE3#31	D3	8.17712	8.22966	0.570165	0.144959
	ASPS17-siTFE3#31	D3	9.24244
	ASPS17-siTFE3#31	D3	7.26943
	Suppl Figure 1d	cell proliferation
	cell	day	number of live cells (10^4)	ave.	sd	P-value (vs siNC)
	ASPS25-siNC	D1	0.7602	0.761012	0.0175889	-
	ASPS25-siNC	D1	0.791875
	ASPS25-siNC	D1	0.730962
	ASPS25-siNC	D2	1.91869	1.92485	0.0889581	-
	ASPS25-siNC	D2	2.08191
	ASPS25-siNC	D2	1.77394
	ASPS25-siNC	D3	4.64777	4.67764	0.324074	-
	ASPS25-siNC	D3	5.25329
	ASPS25-siNC	D3	4.13185
	ASPS25-siTFE3#30	D1	0.5256	0.526162	0.0121609	0.000390548
	ASPS25-siTFE3#30	D1	0.5475
	ASPS25-siTFE3#30	D1	0.505385
	ASPS25-siTFE3#30	D2	1.89216	1.89823	0.087728	0.841721
	ASPS25-siTFE3#30	D2	2.05313
	ASPS25-siTFE3#30	D2	1.74941
	ASPS25-siTFE3#30	D3	3.79092	3.90093	0.411261	0.212123
	ASPS25-siTFE3#30	D3	4.66186
	ASPS25-siTFE3#30	D3	3.25001
	ASPS25-siTFE3#31	D1	0.8448	0.845703	0.0195463	0.0322566
	ASPS25-siTFE3#31	D1	0.88
	ASPS25-siTFE3#31	D1	0.812308
	ASPS25-siTFE3#31	D2	2.16431	2.17125	0.100346	0.140009
	ASPS25-siTFE3#31	D2	2.34842
	ASPS25-siTFE3#31	D2	2.00102
	ASPS25-siTFE3#31	D3	5.37038	5.28024	0.363964	0.283904
	ASPS25-siTFE3#31	D3	5.86072
	ASPS25-siTFE3#31	D3	4.60962

## Sheet: Figure 3
	Figure 3a
	mouse #	treatment	ASPS17-tumor volume [mm3]						mouse #	treatment	ASPS17-tumor volume [mm3]
			day0	day4	day8	day11	day14	day17			day0	day4	day8	day11	day14	day17
	1	vehicle	0	0	126	196	256	320	1	JQ1	0	0	0	0	0	0
	2	vehicle	0	0	75	108	288	445.5	2	JQ1	0	0	0	0	62.5	62.5
	3	vehicle	0	0	62.5	196	288	445.5	3	JQ1	0	0	0	62.5	75	108
	4	vehicle	0	0	0	0	62.5	126	4	JQ1	0	0	0	40	126	171.5
	5	vehicle	0	0	75	75	288	288	5	JQ1	0	0	0	40	62.5	62.5
	6	vehicle	0	0	40	40	171.5	196	6	JQ1	0	0	0	40	62.5	75
	7	vehicle	0	0	75	75	75	220.5	7	JQ1	0	0	108	75	126	196
	8	vehicle	0	0	75	62.5	220.5	269.5	8	JQ1	0	0	0	62.5	87.5	126
	9	vehicle	0	0	0	40	126	126	9	JQ1	0	0	62.5	62.5	108	126
	10	vehicle	0	0	62.5	126	144	196	10	JQ1	0	0	0	62.5	171.5	171.5
		average	0	0	59.1	91.85	191.95	263.3		average	0	0	17.05	44.5	88.15	109.9
		sd	0	0	11.9538	20.6462	27.9077	36.3395		sd	0	0	11.8618	8.33167	14.9533	19.2394
										p-value (vs Vehicle)	0	0	0.0224488	0.0475265	0.00559729	0.00232123
	Figure 3b
	vehicle						JQ1
	No.	Cd31 area	Flag positive	Cd31/Flag	ave (%)	sd	No.	Cd31 area	Flag positive	Cd31/Flag	ave (%)	sd	p-value (vs vehicle)
	1	234265	2178	107.56	55.8314	7.41393	1	9425	1196	7.88043	9.07601	2.13322	9.11071e-07
	2	128982	2278	56.6207			2	13557	330	41.0818
	3	188993	2987	63.2718			3	17049	1274	13.3823
	4	127129	4429	28.7038			4	8980	931	9.64554
	5	188770	6435	29.3349			5	4591	417	11.0096
	6	84371	4791	17.6103			6	4459	719	6.20167
	7	167295	4199	39.8416			7	5683	1243	4.572
	8	80045	4981	16.0701			8	2354	812	2.89901
	9	154262	2591	59.5376			9	9934	1442	6.88904
	10	144196	2508	57.4944			10	3650	502	7.27092
	11	100086	3204	31.2378			11	11649	1146	10.1649
	12	163545	1507	108.524			12	7862	1062	7.40301
	13	171091	1986	86.1485			13	220	741	0.296896
	14	194235	1836	105.792			14	10189	1963	5.19052
	15	119559	2057	58.123			15	4819	819	5.884
	16	118790	2238	53.0786			16	16357	2579	6.34238
	17	66317	2197	30.1853			17	15653	1914	8.17816
	vehicle						JQ1
	No.	Pdgfrb area	Flag positive	Pdgfrb/Flag	ave (%)	sd	No.	Pdgfrb area	Flag positive	Pdgfrb/Flag	ave (%)	sd	p-value (vs Vehicle)
	1	313404	2300	136.263	158.241	24.8114	1	100510	3115	32.2665	36.4877	8.90587	0.000856634
	2	501511	1986	252.523			2	20282	1882	10.7768
	3	125332	1101	113.835			3	92122	1383	66.6103
	4	164191	1290	127.28			4	73238	2020	36.2564
	5	155980	967	161.303			5	71523	1958	36.5286
	Figure 3h
	Rab27a / Gapdh
	ASPS17	1	2	3	ave	sd	p-value (vs vehicle)
	vehicle	1	1.12433	1.06035	1.06156	0.0507666	-
	JQ1	0.245799	0.246229	0.246014	0.246014	0.000175538	0.00193162
	Sytl2 / Gapdh
	ASPS17	1	2	3	ave	sd	p-value (vs vehicle)
	vehicle	1	1.03624	1.01796	1.01807	0.014796	-
	JQ1	0.553364	0.561099	0.557218	0.557227	0.0031576	0.000307469
	Pdgfb / Gapdh
	ASPS17	1	2	3	ave	sd	p-value (vs vehicle)
	vehicle	1	0.947575	0.973435	0.97367	0.0214031	-
	JQ1	0.418211	0.444522	0.411803	0.424845	0.0141572	2.50767e-05
	Vwf / Gapdh
	ASPS17	1	2	3	ave	sd	p-value (vs vehicle)
	vehicle	1	1.01577	1.01525	1.01034	0.00731616	-
	JQ1	0.120593	0.121037	0.116072	0.119234	0.00224348	7.16401e-06
	Myh9/ Gapdh
	ASPS17	1	2	3	ave	sd	p-value (vs vehicle)
	vehicle	1	1	1	1	0	-
	JQ1	0.655745	0.717388	0.908712	0.760615	0.107702	0.0880477
	Neat1/ Gapdh
	ASPS17	1	2	3	ave	sd	p-value (vs vehicle)
	vehicle	1	1.13512	1.06542	1.06685	0.0551709	-
	JQ1	1.03775	1.05547	1.06791	1.05371	0.012374	0.771138

## Sheet: Suppl Figure 3
	Suppl Figure 3a
	Vehicle
	day	ASPS-KY mouse No.								average	sd
		1	2	3	4	5	6	7	8
	0	0	0	0	0	0	0	0	0	0	0
	3	0	0	0	0	0	0	0	0	0	0
	6	62.5	62.5	126	108	108	108	108	171.5	106.812	12.3096
	9	126	108	126	108	126	108	108	256	133.25	17.8163
	11	126	256	171.5	180	144	171.5	108	256	176.625	19.3656
	14	126	364.5	171.5	180	126	171.5	108	256	187.938	30.0216
	16	171.5	405	171.5	320	171.5	171.5	108	256	221.875	34.7043
	18	126	445.5	171.5	384	171.5	256	108	256	239.812	42.9457
	21	171.5	750	256	607.5	256	364.5	171.5	364.5	367.688	73.875
	23	171.5	750	256	750	256	500	364.5	364.5	426.562	78.5539
	25	256	1224	171.5	900	162	220.5	256	405	449.375	139.645
	JQ1
	day	ASPS-KY mouse No.								average	sd	p-value (vs Vehicle)
		1	2	3	4	5	6	7	8
	0	0	0	0	0	0	0	0	0	0	0	0
	3	0	0	0	0	0	0	0	0	0	0	0
	6	75	62.5	62.5	126	108	108	108	87.5	92.1875	8.42347	0.345616
	9	108	62.5	62.5	144	75	75	108	108	92.875	10.1633	0.0744509
	11	108	108	108	171.5	171.5	171.5	108	108	131.812	11.6193	0.0671852
	14	171.5	108	196	171.5	62.5	62.5	126	87.5	123.188	18.3459	0.0914509
	16	108	108	108	144	108	108	108	108	112.5	4.5	0.0160215
	18	108	108	171.5	196	108	108	62.5	62.5	115.562	16.615	0.0243464
	21	126	108	171.5	196	108	108	62.5	108	123.5	14.7893	0.0128026
	23	108	126	171.5	196	108	62.5	40	75	110.875	18.8117	0.00471972
	25	108	126	108	144	126	75	40	75	100.25	12.149	0.0410648
	Suppl Figure 3b
	vehicle						JQ1
	No.	CD31 area	TFE3 positive	CD31/TFE3	ave (%)	sd	No.	CD31 area	TFE3 positive	CD31/TFE3	ave (%)	sd	p-value (vs vehicle)
	1	273470	3696	73.9907	64.79	4.03646	1	9452	361	26.1828	26.1188	0.311069	0.00292547
	2	285088	4888	58.3242			2	59273	2218	26.7236
	3	261300	4214	62.0076			3	32087	1244	25.7934
	4	303514	3696	82.1197			4	27266	1018	26.7839
	5	232220	4888	47.5081			5	39624	1578	25.1103
	vehicle						JQ1
	No.	SMA area	TFE3 positive	SMA/TFE3	ave (%)	sd	No.	SMA area	TFE3 positive	SMA/TFE3	ave (%)	sd	p-value (vs vehicle)
	1	254338	3696	68.8145	53.4901	3.66042	1	10544	711	14.8298	20.5101	3.51612	0.0174702
	2	304701	4888	62.3365			2	20276	1018	19.9175
	3	178111	4214	42.2666			3	22885	2044	11.1962
	4	150388	3696	40.6895			4	48197	1818	26.511
	5	260742	4888	53.3433			5	41472	1378	30.0958
	Suppl Figure 3i
	RAB27A / GAPDH
	ASPS-KY	1	2	3	ave	sd	p-value (vs vehicle)
	vehicle	1	1.0997	1.04866	1.04945	0.0407043	-
	JQ1	0.191605	0.197519	0.19454	0.194555	0.00241459	0.00109266
	SYTL2 / GAPDH
	ASPS-KY	1	2	3	ave	sd	p-value (vs vehicle)
	vehicle	1	0.962103	0.980867	0.98099	0.0154716	-
	JQ1	0.225821	0.24828	0.236784	0.236962	0.00917002	5.01013e-06
	PDGFB / GAPDH
	ASPS-KY	1	2	3	ave	sd	p-value (vs vehicle)
	vehicle	1	0.791146	0.889464	0.893537	0.0853131	-
	JQ1	0.205389	0.524114	0.328096	0.352533	0.131261	0.0118739
	VWF / GAPDH
	ASPS-KY	1	2	3	ave	sd	p-value (vs vehicle)
	vehicle	1	1.06845	1.03366	1.03403	0.0279443	-
	JQ1	0.256711	0.246704	0.251658	0.251691	0.00408538	0.000503622
	MYH9 / GAPDH
	ASPS-KY	1	2	3	ave	sd	p-value (vs vehicle)
	vehicle	1	1.11803	1.42122	1.17975	0.177413	-
	JQ1	0.894396	0.984997	1.04409	0.974494	0.0615615	0.238382
	NEAT1 / GAPDH
	ASPS-KY	1	2	3	ave	sd	p-value (vs vehicle)
	vehicle	1	0.971696	0.985747	0.985815	0.0115551	-
	JQ1	1.65871	1.55186	1.6044	1.60499	0.0436213	0.00140169
	Suppl Figure 3k
	mouse #	treatment	ASPS17-tumor volume [mm3]						mouse #	treatment	ASPS17-tumor volume [mm3]
			day0	day4	day8	day11	day14	day17			day0	day4	day8	day11	day14	day17
	1	vehicle	0	0	126	196	256	320	1	THZ1	0	0	0	0	196	196
	2	vehicle	0	0	75	108	288	445.5	2	THZ1	0	0	62.5	87.5	196	245
	3	vehicle	0	0	62.5	196	288	445.5	3	THZ1	0	0	0	32	108	196
	4	vehicle	0	0	0	0	62.5	126	4	THZ1	0	0	0	75	126	144
	5	vehicle	0	0	75	75	288	288	5	THZ1	0	0	32	62.5	171.5	256
	6	vehicle	0	0	40	40	171.5	196	6	THZ1	0	0	18	40	126	144
	7	vehicle	0	0	75	75	75	220.5	7	THZ1	0	0	40	62.5	108	256
	8	vehicle	0	0	75	62.5	220.5	269.5	8	THZ1	0	0	0	0	108	126
	9	vehicle	0	0	0	40	126	126	9	THZ1	0	0	32	75	108	144
	10	vehicle	0	0	62.5	126	144	196	10	THZ1	0	0	0	108	364.5	500
		average	0	0	59.1	91.85	191.95	263.3		average	0	0	18.45	54.25	161.2	220.7
		sd	0	0	11.9538	20.6462	27.9077	36.3395		sd	0	0	7.05079	11.3412	25.311	34.7895
										p-value (vs Vehicle)	0	0	0.0106128	0.127854	0.425174	0.408252
	Suppl Figure 3l
	Rab27a / Gapdh
	ASPS17	1	2	3	ave	sd	p-value (vs vehicle)
	vehicle	1	1.16516	1.00239	1.05585	0.0773022	-
	THZ1	2.09358	1.89318	2.24185	2.0762	0.142872	0.00271638
	Sytl2 / Gapdh
	ASPS17	1	2	3	ave	sd	p-value (vs vehicle)
	vehicle	1	0.939436	1.01517	0.984868	0.0327169	-
	THZ1	1.54398	1.43445	1.49921	1.49254	0.0449625	0.000351212
	Pdgfb / Gapdh
	ASPS17	1	2	3	ave	sd	p-value (vs vehicle)
	vehicle	1	1	1	1	0	-
	THZ1	1.19485	1.04714	1.1507	1.1309	0.0619086	0.0960094
	Vwf / Gapdh
	ASPS17	1	2	3	ave	sd	p-value (vs vehicle)
	vehicle	1	1	1	1	0	-
	THZ1	1.54675	1.80286	1.55977	1.63646	0.322271	0.0166947
	Myh9 / Gapdh
	ASPS17	1	2	3	ave	sd	p-value (vs vehicle)
	vehicle	1	1	1	1	0	-
	THZ1	1.07809	1.06918	1.36584	1.17104	0.137792	0.221274
	Neat1 / Gapdh
	ASPS17	1	2	3	ave	sd	p-value (vs vehicle)
	vehicle	1	1	1	1	0	-
	THZ1	0.942723	0.937929	0.958043	0.946232	0.00857797	0.0124879

## Sheet: Figure 4
	Figure 4f
	day	ASPS17-sgNTC (mouse #)
		#1	#2	#3	#4	#5	#6	average	sd
	0	0	0	0	0	0	0	0	0
	5	0	0	0	0	0	0	0	0
	12	0	0	0	0	0	0	0	0
	19	0	0	0	0	0	0	0	0
	26	0	0	62.5	75	0	0	22.9167	32.6093
	31	108	75	62.5	75	0	0	53.4167	40.2082
	40	126	126	126	144	62.5	87.5	112	27.8762
	47	196	198	171.5	405	126	245	223.583	88.5261
	54	288	367.5	405	486	320	526.5	398.833	85.064
	61	445.5	688.5	500	650	600	1080	660.667	205.15
	68	550	1000	864	1080	1183	1152	971.5	215.683
	day	ASPS17-sgCcbe1 (mouse #)
		#1	#2	#3	#4	#5	#6	average	sd
	0	0	0	0	0	0	0	0	0
	5	0	0	0	0	0	0	0	0
	12	0	0	0	0	0	0	0	0
	19	0	0	0	0	0	0	0	0
	26	0	0	0	0	0	0	0	0
	31	108	75	62.5	0	0	0	40.9167	43.1088
	40	171.5	171.5	220.5	256	171.5	126	186.167	41.4746
	47	352	405	405	500	445.5	364.5	412	49.6999
	54	600	650	726	726	786.5	847	722.583	81.5304
	61	700	1008	1183	1183	936	907.5	986.25	167.611
	68	847	1008	1666	1470	936	1028.5	1159.25	300.187
	day	ASPS17-sgVwf (mouse #)
		#1	#2	#3	#4	#5	#6	average	sd
	0	0	0	0	0	0	0	0	0
	5	0	0	0	0	0	0	0	0
	12	0	0	0	0	62.5	0	10.4167	23.2924
	19	0	0	48	0	62.5	0	18.4167	26.3793
	26	0	0	0	0	62.5	0	10.4167	23.2924
	31	0	0	0	0	0	0	0	0
	40	0	0	0	0	0	0	0	0
	47	0	0	0	0	0	0	0	0
	54	0	0	0	0	0	0	0	0
	61	0	0	0	0	0	0	0	0
	68	0	0	0	0	0	0	0	0
	day	ASPS17-sgSytl2 (mouse #)
		#1	#2	#3	#4	#5	#6	average	sd
	0	0	0	0	0	0	0	0	0
	5	0	0	0	0	0	0	0	0
	12	0	62.5	0	0	0	62.5	20.8333	29.4628
	19	0	62.5	0	0	0	62.5	20.8333	29.4628
	26	0	0	0	0	0	0	0	0
	31	0	0	0	0	0	0	0	0
	40	0	0	0	0	0	0	0	0
	47	0	0	0	0	0	0	0	0
	54	0	0	0	0	0	0	0	0
	61	126	0	0	0	171.5	87.5	64.1667	68.6056
	68	144	62.5	0	0	324	196	121.083	115.519
	day	ASPS17-sgSyngr1 (mouse #)
		#1	#2	#3	#4	#5	#6	#7	#8	#9	#10	average	sd
	0	0	0	0	0	0	0	0	0	0	0	0	0
	5	0	0	0	0	0	0	0	0	0	0	0	0
	12	0	0	0	0	0	0	0	0	0	0	0	0
	19	0	0	0	0	0	0	0	0	0	0	0	0
	26	0	0	0	0	0	0	0	0	0	0	0	0
	31	0	0	0	0	0	0	0	0	0	0	0	0
	40	0	0	108	0	108	0	0	75	0	108	39.9	16.5653
	47	0	108	196	0	0	0	171.5	288	220.5	288	127.2	38.3264
	54	196	196	288	196	288	196	288	650	320	526.5	314.45	48.9683
	61	445.5	486	500	445.5	352	486	445.5	1267.5	526.5	1080	603.45	97.2023
	68	445.5	600	445.5	486	384	384	445.5	1862	650	1152	685.45	149.248
	day	ASPS17-sgPdgfb (mouse #)
		#1	#2	#3	#4	#5	#6	#7	#8	#9	#10	average	sd
	0	0	0	0	0	0	0	0	0	0	0	0	0
	5	0	0	0	0	0	0	0	0	0	0	0	0
	12	0	0	0	62.5	0	0	0	0	0	0	6.25	6.25
	19	0	0	0	56	48	0	0	0	0	0	10.4	6.95893
	26	0	0	0	56	48	0	0	0	0	0	10.4	6.95893
	31	0	0	0	56	48	0	0	62.5	0	0	16.65	8.54662
	40	75	0	108	0	48	62.5	0	0	62.5	62.5	41.85	12.3817
	47	171.5	0	171.5	0	126	0	0	108	171.5	171.5	92	25.9377
	54	171.5	0	126	0	75	108	0	126	171.5	171.5	94.95	22.882
	61	171.5	0	256	0	144	144	171.5	126	256	405	167.4	38.1578
	68	196	0	288	0	144	256	108	196	288	288	176.4	35.3444
	day	ASPS17-sgRab27a (mouse #)
		#1	#2	#3	#4	#5	#6	#7	#8	#9	#10	average	sd
	0	0	0	0	0	0	0	0	0	0	0	0	0
	5	0	0	0	0	0	0	0	0	0	0	0	0
	12	0	0	0	0	0	0	0	0	0	0	0	0
	19	0	0	62.5	0	0	0	0	0	0	0	6.25	6.25
	26	0	0	62.5	0	0	0	0	0	0	0	6.25	6.25
	31	0	0	48	0	0	0	0	0	0	0	4.8	4.8
	40	0	0	48	0	0	0	0	0	0	0	4.8	4.8
	47	0	0	62.5	0	0	0	0	0	0	0	6.25	6.25
	54	0	0	0	0	0	0	0	0	0	0	0	0
	61	0	0	62.5	126	0	0	0	0	62.5	0	25.1	13.8998
	68	0	0	75	196	0	0	0	0	75	0	34.6	20.4653
		sgNTC	sgCcbe1	sgSyngr1	sgPdgfb	sgSytl2	sgRab27a	sgVwf
	p-value (vs NTC)	-	0.282191	0.315673	0.0487445	0.027646	0.0208291	0.018965
	Figure 4g
	RAB27A / 18S
	# of patients	ASPS	SS	EWS	MLS	DFSP	SFT
	1	4.07005	4.38892	0.294042	0	0.534353	2.55819
	2	2.33134	0.271977	0.0540991	0.15697	0.448137	0.613277
	3	1.64903	0.47222	0.181573	0.209983	3.07167	0.43718
	4	6.12696	0.138254	0.160152	0.116343	2.07627	2.17944
	5	3.55406	0.425676	0.0881046	0.0392582	0.345757	0.00307753
	6	4.45904	1.63456		0.346491		3.29436
	7	3.72551	0.0331576				1.82766
	p-value (vs. ASPS)	-	0.0101314	0.00156272	0.000542136	0.0346623	0.0261536
	upper whisker	6.12696	4.38892	0.294042	0.346491	3.07167	3.29436
	3rd quartile	4.26455	1.05339	0.181573	0.19673	2.07627	2.36881
	median	3.72551	0.425676	0.160152	0.136656	0.534353	1.82766
	1st quartile	2.9427	0.205116	0.0881046	0.0585293	0.448137	0.525228
	lower whisker	1.64903	0.0331576	0.0540991	0	0.345757	0.00307753
	SE (posi)	1.86242	3.33553	0.112469	0.149761	0.995401	0.92555
	SE (nega)	1.29367	0.171958	0.0340055	0.0585293	0.10238	0.522151
	SYTL2 / 18S
	# of patients	ASPS	SS	EWS	MLS	DFSP	SFT
	1	4.63984	3.27574	0.428184	7.24283e-06	0.101414	4.8949
	2	2.61036	0.341248	0.206804	0.311561	0.263273	0.138744
	3	3.93365	0.179044	0.406309	0.409051	5.30004	0.225226
	4	5.53443	0.206993	0.21122	0.244987	1.53193	1.51735
	5	3.88494	4.49567	0.0809686	0.120511	0.766049	0.331676
	6	0.657295	0.94317		0.680716		1.20316
	7	3.02246	0.00724283				1.96238
	p-value (vs. ASPS)	-	0.0368731	0.00315143	0.00135548	0.128885	0.0427625
	upper whisker	5.53443	4.49567	0.428184	0.680716	5.30004	4.8949
	3rd quartile	4.28674	2.10945	0.406309	0.384678	1.53193	1.73986
	median	3.88494	0.341248	0.21122	0.278274	0.766049	1.20316
	1st quartile	2.81641	0.193018	0.206804	0.15163	0.263273	0.278451
	lower whisker	0.657295	0.00724283	0.0809686	7.24283e-06	0.101414	0.138744
	SE (posi)	1.24769	2.38622	0.0218746	0.296038	3.76811	3.15504
	SE (nega)	2.15912	0.185776	0.125836	0.151623	0.161859	0.139707
	PDGFB / 18S
	# of patients	ASPS	SS	EWS	MLS	DFSP	SFT
	1	776.047	867.067	67.1819	43	5007.93	166.572
	2	1045.52	36.7583	31.779	23.5479	4938.99	50.9143
	3	885.286	24.4201	35.0174	43.4113	2801.48	142.972
	4	795.325	34.1945	55.3304	60.8248	2048	362.039
	5	685.019	40.0332	42.8137	46.8507	1332.57	56.8385
	6	221.322	142.025		266.871		115.181
	7	634.73	6.9644				318.099
	p-value (vs. ASPS)	-	4.99145e-05	3.5177e-07	3.13849e-07	2.5868e-05	4.96723e-07
	upper whisker	1045.52	867.067	67.1819	266.871	5007.93	362.039
	3rd quartile	840.305	91.029	55.3304	57.3313	4938.99	242.335
	median	776.047	36.7583	42.8137	45.131	2801.48	142.972
	1st quartile	659.875	29.3073	35.0174	43.1028	2048	86.01
	lower whisker	221.322	6.9644	31.779	23.5479	1332.57	50.9143
	SE (posi)	205.211	776.038	11.8515	209.54	68.9457	119.703
	SE (nega)	438.553	22.3429	3.23844	19.5549	715.426	35.0957
	VWF / 18S
	# of patients	ASPS	SS	EWS	MLS	DFSP	SFT
	1	660.11	191.104	32.6511	5.01487	82.0651	150.551
	2	948.685	23.2826	19.078	13.8292	113.61	72.7771
	3	355.294	6.45306	22.327	119.617	7.88718	40.0068
	4	43.1147	47.8959	11.7199	8.90296	201.831	396.696
	5	382.249	4.92092	16.5508	42.5875	122.165	31.9898
	6	259.174	57.5883		294.482		435.073
	7	525.286	2.98418				170.542
	p-value (vs. ASPS)	-	0.0112213	0.0326198	0.0585281	0.0484287	0.0588618
	upper whisker	948.685	191.104	32.6511	294.482	201.831	435.073
	3rd quartile	592.698	52.7421	22.327	100.359	122.165	283.619
	median	382.249	23.2826	19.078	28.2084	113.61	150.551
	1st quartile	307.234	5.68699	16.5508	10.1345	82.0651	56.3919
	lower whisker	43.1147	2.98418	11.7199	5.01487	7.88718	31.9898
	SE (posi)	355.987	138.361	10.324	194.123	79.666	151.454
	SE (nega)	264.119	2.70281	4.8309	5.11966	74.1779	24.4021

## Sheet: Suppl Figure 4
	Suppl Figure 4b
	Gpnmb / Gapdh
	AS17dCas9-KRAB	1	2	3	ave	sd	p-value (vs gNTC)
	gNTC	1.00000	1.11146	1.46209	1.19118	0.19689	-
	gGpnmb	0.0264843	0.0205633	0.0205706	0.0225394	0.00278947	0.0138832
	gPdgfb	1.23031	0.96143	1.47845	1.2234	0.21113	0.882291
	gPool	1.34754	1.72776	1.74839	1.60789	0.184293	0.0944914
	Pdgfb / Gapdh
	AS17dCas9-KRAB	1	2	3	ave	sd	p-value (vs gNTC)
	gNTC	1.00000	1.30007	0.731265	1.01044	0.232329	-
	gGpnmb	1.408	1.11653	1.19269	1.23907	0.123432	0.305489
	gPdgfb	0.296003	0.231945	0.285391	0.271113	0.028033	0.0442081
	gPool	1.32578	1.43198	1.27268	1.34348	0.0662264	0.172535
	Suppl Figure 4d
	Ccbe1 / Gapdh
	ASPS17	1	2	3	ave	sd	p-value (vs sgNTC)
	sgNTC	1.00000	1.04864	1.04788	1.03217	0.0227526	-
	sgCcbe1	0.098836	0.109644	0.0722355	0.093572	0.0157191	1.12713e-06
	Syngr1 / Gapdh
	ASPS17	1	2	3	ave	sd	p-value (vs sgNTC)
	sgNTC	1.00000	0.912124	1.0722	0.994774	0.0654541	-
	sgSyngr1	0.0449034	0.0393827	0.0420526	0.0421129	0.00225422	3.29841e-05
	Pdgfb / Gapdh
	ASPS17	1	2	3	ave	sd	p-value (vs sgNTC)
	sgNTC	1.00000	0.897049	0.841025	0.912691	0.0658369	-
	sgPdgfb	0.107377	0.101261	0.0823448	0.0969941	0.0106553	6.55687e-05
	Sytl2 / Gapdh
	ASPS17	1	2	3	ave	sd	p-value (vs sgNTC)
	sgNTC	1.00000	0.789722	0.754583	0.848102	0.108362	-
	sgSytl2	0.0232844	0.0183389	0.0226417	0.0214217	0.00219558	0.000418914
	Rab27a / Gapdh
	ASPS17	1	2	3	ave	sd	p-value (vs sgNTC)
	sgNTC	1.00000	0.920808	0.881463	0.93409	0.0492955	-
	sgRab27a	0.0141601	0.0122467	0.0146874	0.0136981	0.00104857	1.22371e-05
	Vwf / Gapdh
	ASPS17	1	2	3	ave	sd	p-value (vs sgNTC)
	sgNTC	1.00000	0.819355	0.903003	0.907453	0.0738151	-
	sgVwf	0.0209963	0.016425	0.0185705	0.018664	0.00186741	6.98405e-05
	Suppl Figure 4e
	Suppl Figure 4f		cell proliferation
	ASPS17	day	number of live cells (10^4)	average	number of proliferation cells (10^4)	average	sd
	sgNTC	D1	15	15
	sgNTC	D1	14
	sgNTC	D1	16
	sgNTC	D2	27	27.6667	18.4444	10	2.19989
	sgNTC	D2	24
	sgNTC	D2	32
	sgRab27a	D1	9	10
	sgRab27a	D1	13
	sgRab27a	D1	8
	sgRab27a	D2	13	16.6667	16.6667	9.03614	3.29983
	sgRab27a	D2	16
	sgRab27a	D2	21
	sgSytl2	D1	13	13
	sgSytl2	D1	10
	sgSytl2	D1	16
	sgSytl2	D2	20	18.3333	14.1026	7.64597	1.29023
	sgSytl2	D2	17
	sgSytl2	D2	18
	sgPdgfb	D1	10	9.33333
	sgPdgfb	D1	8
	sgPdgfb	D1	10
	sgPdgfb	D2	19	17.3333	18.5714	10.0688	1.33631
	sgPdgfb	D2	17
	sgPdgfb	D2	16
	sgVwf	D1	12	12
	sgVwf	D1	9
	sgVwf	D1	15
	sgVwf	D2	22	24.3333	20.2778	10.994	1.71234
	sgVwf	D2	27
	sgVwf	D2	24
	Suppl Figure 4h
		RAB27A / 18S
	cell	1	2	3	ave	sd	p-value (vs ASPS-KY)	p-value (vs ASPS1)
	ASPS-KY	13.131	12.3959	13.9008	13.1426	0.614419	-	-
	ASPS1	18.8464	18.819	18.4076	18.691	0.200681	-	-
	A673	0.324072	0.108673	0.566005	0.332917	0.18681	9.39651e-06	7.45682e-08
	KH	0.569416	0.588156	0.57805	0.578541	0.00765867	8.51361e-06	2.26615e-08
	Aska	1.1676	1.60295	0.752871	1.17447	0.347078	1.7922e-05	4.10927e-07
	Yamato	2.60661	2.88823	2.65555	2.7168	0.122855	1.93355e-05	7.05645e-08
	U2OS	0.940849	0.943228	0.961639	0.948572	0.631814	4.02242e-05	2.90978e-06
	HUVEC	0.811389	0.825063	0.785875	0.807442	0.01624	9.17055e-06	2.4087e-08
		SYTL2 / 18S
	cell	1	2	3	ave	sd	p-value (vs ASPS-KY)	p-value (vs ASPS1)
	ASPS-KY	16.7748	16.4705	17.0342	16.7598	0.230373	-	-
	ASPS1	4.48732	4.36461	4.61347	4.48847	0.101601	-	-
	A673	0.0108543	0.00317951	0.0532948	0.0224429	0.0220395	5.47903e-08	4.3969e-07
	KH	0.292534	0.312848	0.28532	0.296901	0.0116546	5.7773e-08	5.30473e-07
	Aska	1.1646	1.08421	1.20842	1.15241	0.0514347	7.84178e-08	2.02877e-06
	Yamato	1.58997	1.60486	1.57921	1.59135	0.0105145	8.00796e-08	2.30816e-06
	U2OS	1.25292	0.798138	0.847452	0.966169	0.203759	2.15424e-07	2.58282e-05
		PDGFB / 18S
	cell	1	2	3	ave	sd	p-value (vs ASPS-KY)	p-value (vs ASPS1)
	ASPS-KY	214.841	230.721	162.28	202.614	29.2483	-	-
	ASPS1	288.646	269.316	269.316	275.76	9.11214	-	-
	A673	430.489	430.91	401.661	421.02	13.6901	0.000667571	0.000236238
	KH	27.6992	16.2921	44.9975	29.663	11.8009	0.00148982	1.99628e-05
	Aska	8458.49	7805.1	8833.26	8365.62	424.85	1.10106e-05	1.13158e-05
	Yamato	53.7365	36.8985	74.5091	55.048	15.3824	0.00321611	6.31973e-05
	U2OS	1.31951	0.757858	1.91107	1.32948	0.470851	0.00062446	1.82626e-06
	HUVEC	10135.4	10738.5	10192.1	10355.3	271.96	7.88351e-07	7.94808e-07
	DFSP	206555	216148	206974	209892	4426.54	2.97465e-07	2.97857e-07
		VWF / 18S
	cell	1	2	3	ave	sd	p-value (vs ASPS-KY)	p-value (vs ASPS1)
	ASPS-KY	19.7657	17.9487	17.5589	18.4245	0.961643	-	-
	ASPS1	27.2311	27.3648	27.2311	27.2757	0.0630389	-	-
	A673	0.200347	0.37386	0.313912	0.29604	0.0719551	1.18979e-05	2.37087e-10
	KH	2.07567	2.3031	3.02024	2.46634	0.402524	2.69338e-05	1.09007e-07
	Aska	0.678572	0.89631	0.496563	0.690482	0.163413	1.35919e-05	2.82563e-09
	Yamato	0.313079	0.213377	0.313079	0.279845	0.0470002	1.17805e-05	1.07964e-10
	U2OS	1	1.1728	1.09917	1.09066	0.0708008	1.42167e-05	2.57667e-10
	HUVEC	2044.83	2040.79	1920.87	2002.17	57.5053	-	-
	Suppl Figure 4i
	RAB27A (normalized intensity)						SYTL2 (normalized intensity)						PDGFB (normalized intensity)						VWF (normalized intensity)
	# of patients	ASPS	EWS	RMS	SFT	SS	# of patients	ASPS	EWS	RMS	SFT	SS	# of patients	ASPS	EWS	RMS	SFT	SS	# of patients	ASPS	EWS	RMS	SFT	SS
	1	2.89619	-0.18263	-0.859344	0.413915	0.724911	1	0.989655	0.000339	-0.186933	-0.250661	-0.171671	1	0.213788	-0.0134287	0.122641	0.0212355	-0.0283461	1	2.0688	-1.76343	-0.105352	-1.10835	-0.698516
	2	2.77804	-1.05148	-0.00845671	-0.276655	0.168597	2	0.741249	-0.185377	-0.165801	-0.671716	-0.218223	2	-0.055604	-0.124421	0.302258	-0.988362	0.561369	2	1.91667	-0.374876	-0.658868	-0.23697	-0.477744
	3	3.51599	0.653211	-0.659555	-0.245729	0.12004	3	0.935065	-0.0564237	1.08478	-0.284024	-0.0286851	3	0.500048	0.115592	-0.837328	-0.100816	0.805003	3	3.04311	1.03961	-0.583628	1.97848	0.727331
	4	3.54284	-1.27101	-1.12708	0.160039	-0.351194	4	0.874763	-0.0996656	-0.0827293	-0.117648	-0.207055	4	0.514132	-0.718245	-0.807437	1.13342	-0.0686493	4	2.89682	-1.57748	-1.23278	1.5092	-0.73908
	5	2.54531	-0.432395	-1.35385	1.12352	0.345245	5	1.17398	-0.134057	-0.149741	-0.660429	0.0394757	5	0.462941	-0.108623	0.0557079	0.711171	0.34096	5	2.34142	-1.36567	-0.829086	1.8697	-0.199181
	6	2.61343	-0.586422	-0.468867	-0.573245	0.891588	6	0.981677	-0.148539	0.483018	-0.522816	-0.036097	6	0.615252	0.189508	0.589651	-0.553239	-0.0446315	6	2.18206	0.571764	2.33425	0.25103	-0.755924
	7	4.54196	-0.986476	-1.1965	0.463036	0.0203247	7	0.105653	0.029562	-0.141079	0.00539112	-0.121462	7	0.433845	-0.0755587	-0.00398016	0.0228539	0.313646	7	2.27362	-0.0925627	0.272268	0.998032	-0.384823
	8	4.45943	-0.735644	-1.14245	-0.368172	0.0352607	8	0.697566	0.0665076	0.534367	-0.703504	-0.433756	8	0.528147	0.398417	-0.666371	-0.153967	0.733418	8	2.41418	-2.11992	-1.14331	2.47844	-0.53378
	9	2.16055	-1.28729	-0.832121	1.01123	0.158049	9	0.878878	-0.225374	0.889708	-0.527342	-0.240937	9	0.924017	-0.172097	-0.21403	-0.428562	0.686268	9	1.4148	-1.31924	0.342635	0.472788	0.842483
	10	2.35307	-0.763674	-1.53966	0.133677	0.168723	10	1.05194	-0.467243	-0.173234	-0.397992	-0.350017	10	0.895749	0.0180473	-0.139108	-0.426049	-0.248225	10	1.32239	-1.58346	-0.414656	0.351965	0.898851
	11	3.37348	-0.431608	0.0790372	0.11242	-0.0150456	11	0.208073	-0.183283	0.725002	-0.365214	-0.537605	11	0.662983	0.0647478	0.423323	-0.367735	0.68094	11	0.544911	-1.90303	0.560207	1.34898	1.83851
	12	3.46777	-0.963165	-1.21114	0.394223	0.610598	12	0.457531	0.490503	0.898566	0.144916	0.468039	12	0.708704	0.949412	0.17873	0.236919	0.363368	12	0.485767	0.944343	-0.822608	0.844543	1.22097
	13	2.73398	-0.13656	-0.89967	0.267086	0.680767	13	0.188898	-0.157302	0.205362	-0.400069	-0.0871727	13	0.635052	-0.0471621	-0.0511022	0.343567	-0.0590858	13	2.90736	0.618368	-0.55458	0.320086	0.674134
	14	2.95325	-0.455287	-0.056253	-0.705245	1.08672	14	0.721198	-0.124228	0.322978	-0.594693	-0.449701	14	0.66272	-0.00726318	-0.277046	-0.696144	-0.0753689	14	2.88331	-1.36652	1.54881	1.50562	0.0373936
	15	4.46366	-0.749866	-0.526329	-0.524721	0.222353	15	0.39619	0.304243	0.0509551	-0.756599	0.211687	15	0.247074	0.536462	0.122195	-0.931552	-0.34315	15	0.692852	1.24511	1.44277	-0.226995	0.0897083
	16	3.39051	-0.0771108	0.113623	0.245425	0.666386	16	0.0201337	-0.29616	1.01886	-0.283347	-0.124124	16	0.439128	-0.134047	0.572217	0.0890894	-0.00336075	16	2.2924	-2.24273	1.45801	2.54091	-0.41823
	17	3.71137	-1.16182	-0.103713		0.490004	17	1.02644	-0.139871	0.464389		-0.00904203	17	0.533489	-0.293976	0.298823		-0.990644	17	0.703373	-1.82311	0.488109		-1.63724
	18	3.23792	-0.667972	-0.389001		-0.148663	18	0.10441	-0.267814	-0.0435195		-0.202992	18	0.206553	-0.253492	0.375428		0.510804	18	1.33819	0.495893	-0.441609		-1.14858
	19	2.63292	-0.356408	-0.464916		0.403005	19	0.157233	-0.225152	0.326564		-0.330334	19	0.201251	0.374278	1.08876		0.605479	19	1.3273	-0.48605	1.29801		-1.50216
	20	2.14553	-0.393197	-0.994044		0.312125	20	0.210547	-0.0746255	-0.0831432		-0.00688028	20	0.70601	0.0445418	-0.211469		0.357991	20	2.51113	0.351321	0.535929		0.344774
	21		-1.17967	0.266468		0.921176	21		-0.0521767	-0.200155		-0.284235	21		-0.26173	-0.495205		0.685049	21		-2.86262	0.0878906		-1.94556
	22		-0.654903	-1.44877		0.00845671	22		-0.141317	0.335071		-0.314086	22		-0.0478811	-0.415654		0.925554	22		-1.21798	-1.09409		-1.59239
	23		-0.373593	-1.15481		0.202741	23		-0.489841	-0.098959		0.135755	23		-0.333104	-0.663638		0.291083	23		-2.55115	-1.3032		0.324743
	24		2.25171	-0.55021		0.567909	24		0.619545	1.35391		0.557366	24		0.406049	-0.380408		-0.145104	24		1.2195	0.0271111		-1.43847
	25		-0.940005	-0.703236		1.81454	25		-0.289092	-0.0535312		-0.286877	25		0.127936	0.00336075		0.295196	25		-0.580914	0.351399		-0.62075
	26		0.0238104	-1.31438		0.92445	26		0.825024	-0.037487		-0.163517	26		0.721793	-0.573657		0.560414	26		1.5848	-1.23751		-0.995592
	27		-0.104707	-0.87575		1.74514	27		0.557051	-0.0125129		-0.176306	27		1.18482	-0.106512		-0.421958	27		1.36302	1.03549		-0.209776
	28		-0.184065	0.510481		0.747644	28		0.374451	-0.376703		0.640157	28		1.49323	0.415045		-0.661123	28		0.672649	-0.571933		1.01758
	29		-0.0797706	-0.98871		1.51518	29		-0.0347304	0.31753		-0.25236	29		-0.0993495	0.0145478		-0.168047	29		-1.78182	0.338864		-0.924289
	30		-1.03267	0.0721712		1.48872	30		-0.154518	-0.078373		-0.000339	30		-0.596278	-0.688882		-0.344224	30		-0.369673	-0.797749		-0.041544
	31		-0.65625	0.273534		1.05958	31		-0.0578828	-0.124584		-0.0113118	31		0.574086	-0.146654		-0.343985	31		-0.516495	-0.10169		-0.913983
	32		0.103011	-0.721728		0.439046	32		0.18118	0.0280178		0.0620749	32		0.584866	0.0542231		0.162256	32		1.52628	-0.10899		0.875732
	33		-0.191347	-0.618447		0.80944	33		-0.557078	-0.355626		0.00295854	33		-0.642184	0.0299702		-0.161769	33		-2.08976	-0.0271111		-0.231474
	34		-1.09991	-0.69229		0.187998	34		-0.291457	0.830734		0.568603	34		-1.33464	-0.222418		-0.582523	34		-1.96457	-0.411549		-1.93173
	35		-0.272816	-0.69903			35		-0.313982	-0.309927			35		0.719475	-0.365291			35		1.64101	-0.48992
	36		-0.490951	-1.00082			36		-0.258335	-0.632625			36		-0.994997	-0.547017			36		-0.282957	-1.02704
	37		0.818774	-0.232893			37		-0.0624778	-0.274167			37		0.486782	-0.449145			37		1.36527	-1.14343
	38			-0.13396			38			0.163452			38			-0.213994			38			0.532302
	39			0.865901			39			0.396227			39			1.48778			39			3.42348
	40			-0.188687			40			0.0651386			40			0.0132761			40			-0.635534
	41			-1.12673			41			0.13313			41			1.24361			41			-2.15628
	42			-0.177844			42			0.220673			42			-0.770912			42			0.162072
	43			-0.563542			43			-0.0103056			43			0.635838			43			0.105202
	44			-0.0604563			44			0.486433			44			-0.0368671			44			-0.316389
	45			-1.43951			45			-0.128955			45			-0.905214			45			0.566869
	46			-0.973162			46			2.96894			46			-1.0495			46			-0.101276
	47			-0.718086			47			-0.120897			47			0.124686			47			0.840939
	48			-0.497063			48			0.568949			48			0.899474			48			2.70606
	49			-0.0113544			49			0.648543			49			-0.353987			49			1.47094
	50			-1.15354			50			0.0114663			50			-0.108293			50			-0.607336
	51			-0.883519			51			-0.454711			51			-0.233409			51			-0.276785
	52			-1.01755			52			0.216763			52			-0.130464			52			0.199764
	53			0.104511			53			-0.0628698			53			-0.487959			53			-0.383153
	54			-1.19945			54			-0.0669262			54			-0.565191			54			-0.190617
	55			-0.520468			55			4.20314			55			-0.759579			55			-0.329363
	56			-0.772001			56			0.428761			56			0.461202			56			2.0937
	57			-0.469299			57			-0.333996			57			-0.401946			57			-1.43809
	58			-0.612634			58			0.728513			58			-0.747809			58			-0.759249
	p-value (vs. ASPS)		1.24531e-25	4.77016e-38	9.15018e-16	1.20883e-20	p-value (vs. ASPS)		4.4721e-09	0.0833936	3.10773e-10	2.42672e-09	p-value (vs. ASPS)		0.00225237	8.13672e-06	8.01879e-05	0.00159297	p-value (vs. ASPS)		4.42991e-09	9.36087e-10	0.00464215	2.3825e-11
	upper whisker	4.54196	2.25171	0.865901	1.12352	1.81454	maximum	1.17398	0.825024	4.20314	0.144916	0.640157	maximum	0.924017	1.49323	1.48778	1.13342	0.925554	maximum	3.04311	1.64101	3.42348	2.54091	1.83851
	3rd quartile	3.5227	-0.18263	-0.180555	0.399146	0.871051	3rd quartile	0.946718	0.000339	0.478361	-0.275176	0.00213415	3rd quartile	0.662786	0.406049	0.124175	0.126047	0.548012	3rd quartile	2.43841	0.672649	0.521254	1.59932	0.339767
	median	3.09558	-0.455287	-0.675923	0.146858	0.464525	median	0.709382	-0.134057	0.0394864	-0.399031	-0.122793	median	0.521139	-0.00726318	-0.134786	-0.127392	0.0794475	median	2.12543	-0.48605	-0.107171	0.921288	-0.401526
	1st quartile	2.62805	-0.940005	-0.999126	-0.299534	0.168629	1st quartile	0.203279	-0.225374	-0.123663	-0.611127	-0.249504	1st quartile	0.387152	-0.172097	-0.478256	-0.459731	-0.166477	1st quartile	1.32608	-1.76343	-0.628485	0.302822	-0.921713
	lower whisker	2.14553	-1.28729	-1.53966	-0.705245	-0.351194	minimum	0.0201337	-0.557078	-0.632625	-0.756599	-0.537605	minimum	-0.055604	-1.33464	-1.0495	-0.988362	-0.990644	minimum	0.485767	-2.86262	-2.15628	-1.10835	-1.94556
	SE (posi)	1.01926	2.43434	1.04646	0.72437	0.943485	SE (posi)	0.227266	0.824685	3.72478	0.420091	0.638023	SE (posi)	0.261231	1.08718	1.3636	1.00737	0.377542	SE (posi)	0.604693	0.968361	2.90222	0.941584	1.49874
	SE (nega)	0.482515	0.347283	0.540531	0.405711	0.519823	SE (nega)	0.183146	0.331703	0.508962	0.145472	0.288101	SE (nega)	0.442756	1.16255	0.571241	0.528631	0.824166	SE (nega)	0.840308	1.09918	1.5278	1.41117	1.02384

## Sheet: Figure 5
	Figure 5a
	Pdgfb (pg/ml)
	cell	1	2	3	4	ave	sd	p-value (vs sgNTC)
	sgNTC	738	700	722	798	739.5	36.3696	-
	sgRab27a	80	107	128	92	101.75	17.9217	4.90106e-11
	sgSytl2	237	265	215	273	247.5	23.038	1.4793e-10
	sgPdgfb	182	186	224	170	190.5	20.2176	9.11727e-11
	null	29	7	47	89	43	30.0998	1.39362e-10
	cell	1	2	3	4	ave	sd	p-value (vs sgRab27a/RAB27A)
	sgRab27a/RAB27A	1148	1110	1144	1163	1141.25	19.3827	-
	sgRab27a/RAB27A-W73G	358	354	352	356	355	2.23607	2.35693e-15
	Gpnmb (ng/ml)
	cell	1	2	3	4	ave	sd	p-value (vs sgNTC)
	sgNTC	13.8	12.8	13.4	13.5	13.375	0.363146	-
	sgRab27a	8.5	8.3	8.1	8.2	8.275	0.147902	4.37798e-08
	sgSytl2	5	5.1	4.9	5.6	5.15	0.269258	3.5563e-08
	null	4.2	4.1	4	3.9	4.05	0.111803	2.13808e-08
	cell	1	2	3	4	ave	sd	p-value (vs sgRab27a/RAB27A)
	sgRab27a/RAB27A	12.4	11.2	13.6	12.4	12.4	0.848528	-
	sgRab27a/RAB27A-W73G	10.1	11.1	9.1	10	10.075	0.708431	0.0812383
	Figure 5b	pericyte growth
	medium		1	2	3	4	ave	sd	p-value (vs sgNTC)
	conditioned medium	sgNTC	1	1	1	1	1	0	-
		sgVwf	0.98	0.98	0.97	0.98	0.9775	0.00433013	0.0277301
		sgRab27a	0.79	0.62	0.8	0.83	0.76	0.0821584	0.0189151
		sgSytl2	0.72	0.78	0.66	0.69	0.7125	0.0443706	0.0170399
		sgPdgfb	0.68	0.72	0.78	0.68	0.715	0.0409268	0.017115
		null	0.58	0.66	0.67	0.58	0.61	0.0331662	0.0137675
	0.5% FBS medium		0.6	0.73	0.59	0.52	0.61	0.0758288	-
	Pdgfb recombinant		1.54	1.62	1.5	1.56	1.56	0.0374166	0.0187173
	Figure 5c
	Pdgfb-DsRed
	sgNTC
	Time [min]	Normalize corrected Bleach	Raw				Normalized data
		recovery	1	2	3	4	1	2	3	4	ave	sd
	0	1	1435.64	3260.48	2818.68	1858.8	1	1	1	1	1	0
	5	0.0668008	134.803	293.083	331.279	224.991	0.0938976	0.0898894	0.11753	0.121041	0.10559	0.00798184
	10	0.248594	585.721	1078.58	1463.57	715.509	0.407986	0.330805	0.519242	0.384931	0.410741	0.039619
	15	0.347568	1640.97	2416.77	3056.35	1090.38	1.14303	0.74123	1.08432	0.586605	0.888796	0.134151
	20	0.432756	1999.41	2199.13	3377.28	1061.81	1.3927	0.674481	1.19818	0.571234	0.959148	0.199293
	24.999	0.506065	1834.16	2338.73	2646.35	1388.7	1.27759	0.717296	0.938864	0.747095	0.920212	0.128846
	29.999	0.569176	1117.39	1003.43	1448.03	1133.33	0.778324	0.307756	0.513727	0.609709	0.552379	0.0981803
	34.999	0.623496	693.074	732.883	954.132	627.373	0.482763	0.224777	0.338504	0.337515	0.34589	0.0646469
	39.999	0.670249	217.975	417.267	454.809	349.4	0.151831	0.127977	0.161356	0.187971	0.157284	0.0124059
	45.002	0.710513	113.164	253.1	305.382	231.291	0.0788248	0.0776265	0.108342	0.12443	0.097306	0.0114977
	49.999	0.745126	74.107	144.133	171.162	164.973	0.0516195	0.044206	0.0607243	0.0887524	0.0613256	0.00974628
	54.999	0.774938	48.197	96.067	114.588	95.809	0.0335718	0.029464	0.0406531	0.0515435	0.0388081	0.00483325
	59.999	0.800597	38.721	80.85	82.412	76.482	0.0269713	0.0247969	0.0292378	0.0411459	0.030538	0.00365033
	64.999	0.822682	27.303	56.983	40.412	52.164	0.019018	0.0174769	0.0143372	0.0280633	0.0197238	0.00294546
	sgRab27a
	Time [min]	Normalize corrected Bleach	Raw				Normalized data
		recovery	1	2	3	4	1	2	3	4	ave	sd
	0	1	2095.93	2068.56	2774.44	2665.9	1	1	1	1	1	0
	5	0.0849804	332.808	144.875	673.1	557.61	0.158788	0.0700368	0.242607	0.209164	0.170149	0.0375543
	10	0.242551	430.478	222.597	1198.2	918.857	0.205387	0.10761	0.431872	0.344671	0.272385	0.0720537
	15	0.273553	501.282	430.984	1124.61	773.242	0.239169	0.20835	0.405348	0.29005	0.285729	0.0432846
	20	0.286795	685.682	357.843	982.186	788.396	0.327149	0.172992	0.354012	0.295734	0.287472	0.0399748
	24.999	0.292449	681.412	458.371	1023.36	892.181	0.325112	0.22159	0.368853	0.334665	0.312555	0.031742
	29.999	0.294865	871.639	365.19	908.307	661.929	0.415872	0.176543	0.327384	0.248295	0.292023	0.0515077
	34.999	0.295897	400.004	183.456	354.741	108.731	0.190848	0.088688	0.12786	0.0407859	0.112045	0.0257702
	39.999	0.296337	380.58	176.54	214.69	121.374	0.18158	0.0853446	0.0773814	0.0455284	0.0974586	0.0293301
	45.002	0.296526	384.082	238.25	78.8	94.363	0.183251	0.115177	0.0284021	0.0353964	0.0905566	0.0366336
	49.999	0.296606	462.671	289.718	60.079	76.511	0.220747	0.140058	0.0216545	0.0286999	0.10279	0.0477625
	54.999	0.29664	449.227	374.19	67.348	118.126	0.214333	0.180894	0.0242744	0.0443101	0.115953	0.0478135
	59.999	0.296655	496.933	270.141	78.321	83.56	0.237094	0.130594	0.0282295	0.0313441	0.106815	0.0495055
	64.999	0.296661	530.157	328.008	97.81	72.484	0.252946	0.158569	0.0352539	0.0271894	0.118489	0.0539665
	sgSytl2
	Time [min]	Normalize corrected Bleach	Raw				Normalized data
		recovery	1	2	3	4	1	2	3	4	ave	sd
	0	1	1586.2	1639.36	1144.24	1598.2	1	1	1	1	1	0
	5	0.0344784	52.974	68.166	28.374	19.694	0.0333968	0.0415809	0.0247971	0.0123226	0.0280243	0.00625569
	10	0.128898	59.883	79.944	34.086	22.071	0.0377524	0.0487654	0.0297891	0.0138099	0.0325292	0.00735311
	15	0.181002	80.441	104.765	43.34	21.422	0.050713	0.0639061	0.0378765	0.0134038	0.0414748	0.0107604
	20	0.226293	88.317	122.823	54.687	19.262	0.0556783	0.0749214	0.0477931	0.0120523	0.0476113	0.013151
	24.999	0.265655	127.892	169.98	85.909	28.756	0.0806278	0.103687	0.0750792	0.0179927	0.0693467	0.018204
	29.999	0.299878	166.856	219.527	126.438	30.853	0.105192	0.13391	0.110499	0.0193048	0.0922266	0.025095
	34.999	0.329627	214.038	285.768	166.66	39.87	0.134937	0.174317	0.145651	0.0249468	0.119963	0.0101802
	39.999	0.355486	289.86	327.651	224.587	48.817	0.182738	0.199865	0.196275	0.0305449	0.152356	0.0407708
	45.002	0.377976	399.364	485.387	316.753	56.757	0.251774	0.296084	0.276823	0.035513	0.215048	0.0605286
	49.999	0.397503	508.171	634.679	408.168	72.514	0.32037	0.387151	0.356714	0.0453722	0.277402	0.0785383
	54.999	0.414487	547.423	667.769	429.202	81.575	0.345116	0.407336	0.375096	0.0510417	0.294647	0.0821895
	59.999	0.429251	666.198	702.193	525.436	114.573	0.419996	0.428334	0.459199	0.0716886	0.344804	0.0914282
	64.999	0.442084	746.833	736.844	667.943	191.188	0.470831	0.449471	0.583741	0.119627	0.405918	0.0998726
	null
	Time [min]	Normalize corrected Bleach	Raw				Normalized data
		recovery	1	2	3	4	1	2	3	4	ave	sd
	0	1	4043.97	3899.22	2740.96	3452.97	1	1	1	1	1	0
	5	0.047049	195.207	231.743	255.807	283.429	0.0482711	0.0594332	0.0933276	0.0820826	0.0707786	0.0102938
	10	0.16015	220.599	183.851	251.132	248.879	0.0545501	0.0471508	0.0916219	0.0720767	0.0663499	0.00991343
	15	0.206516	222.664	258.392	351.858	421.227	0.0550608	0.0662677	0.12837	0.12199	0.0929221	0.0188092
	20	0.239062	287.556	324.777	407.091	467.603	0.0711074	0.0832929	0.148521	0.13542	0.109585	0.019051
	24.999	0.261904	342.997	402.601	517.386	452.294	0.0848169	0.103252	0.188761	0.130987	0.126954	0.022682
	29.999	0.277941	430.191	484.838	499.157	476.777	0.106378	0.124342	0.18211	0.138077	0.137727	0.0161552
	34.999	0.289199	591.269	585.155	715.843	533.94	0.14621	0.15007	0.261165	0.154632	0.178019	0.0326418
	39.999	0.297101	655.907	597.831	814.259	583.142	0.162194	0.153321	0.297071	0.168881	0.195367	0.0340508
	45.002	0.302651	765.244	674.115	746.569	579.358	0.189231	0.172885	0.272375	0.167785	0.200569	0.0243685
	49.999	0.306542	799.988	662.054	860.665	658.454	0.197822	0.169792	0.314001	0.190692	0.218077	0.0325233
	54.999	0.309275	922.157	777.264	856.685	610.135	0.228033	0.199339	0.312549	0.176698	0.229155	0.0297162
	59.999	0.311194	872.617	677.541	877.655	813.553	0.215782	0.173763	0.3202	0.235609	0.236339	0.0307835
	64.999	0.312541	855.478	634.527	879.731	796.046	0.211544	0.162732	0.320957	0.230539	0.231443	0.0330792
	Gpnmb-DsRed
	sgNTC
	Time [min]	Normalize corrected Bleach	Raw				Normalized data
		recovery	1	2	3	4	1	2	3	4	ave	sd
	0	1	2213.79	3626.19	3623.55	2538.29	1	1	1	1	1	0
	5	0.101181	86.254	209.737	181.771	114.67	0.0389622	0.0578395	0.0501638	0.045176	0.0480354	0.00399113
	10	0.361519	124.786	247.628	224.809	155.841	0.0563677	0.0682887	0.0620411	0.061396	0.0620234	0.00244328
	15	0.486693	182.545	329.355	300.152	214.304	0.0824583	0.0908267	0.0828337	0.0844284	0.0851368	0.00194413
	20	0.585141	241.676	361.348	379.05	278.893	0.109169	0.0996495	0.104607	0.109874	0.105825	0.00236635
	24.999	0.662556	633.538	397.686	632.651	699.508	0.286179	0.10967	0.174594	0.275582	0.211506	0.042244
	29.999	0.723456	681.351	737.379	1056.66	1141.59	0.307776	0.203348	0.291608	0.449748	0.31312	0.050997
	34.999	0.771352	712.696	1327.67	1210.6	1344.68	0.321935	0.366132	0.334092	0.529756	0.387979	0.0114159
	39.999	0.809023	790.154	1706	1255.62	1283.78	0.356924	0.470466	0.346516	0.505765	0.419918	0.0400842
	45.002	0.838666	1056.43	1946.77	1555.31	1115.05	0.477207	0.536863	0.429222	0.439291	0.470646	0.0243702
	49.999	0.861951	1251.87	1733.75	1702.46	1124.68	0.56549	0.47812	0.469832	0.443085	0.489131	0.0265276
	54.999	0.880278	1986.88	1670.29	2055.54	1184.93	0.897503	0.460618	0.567273	0.466823	0.598054	0.102765
	59.999	0.894691	3479.04	1537.2	2267.15	2099.5	1.57153	0.423917	0.625671	0.827131	0.862063	0.250403
	64.999	0.906027	3791.47	1303.25	2216.85	2810.62	1.71266	0.3594	0.61179	1.10729	0.947785	0.298548
	sgRab27a
	Time [min]	Normalize corrected Bleach	Raw				Normalized data
		recovery	1	2	3	4	1	2	3	4	ave	sd
	0	1	3521.72	2839	4045.53	2306.27	1	1	1	1	1	0
	5	0.10344	199.133	171.763	228.843	107.179	0.0565442	0.0605013	0.0565669	0.046473	0.0550213	0.00299739
	10	0.180149	203.085	162.835	221.243	127.908	0.0576664	0.0573565	0.0546882	0.0554611	0.056293	0.000723676
	15	0.237093	118.923	117.146	142.091	87.814	0.0337684	0.0412631	0.035123	0.0380763	0.0370577	0.00166548
	20	0.279218	99.91	94.663	123.072	79.843	0.0283696	0.0333438	0.0304217	0.03462	0.0316888	0.00141284
	24.999	0.310496	81.41	75.839	92.837	64.004	0.0231165	0.0267133	0.022948	0.0277522	0.0251325	0.00123146
	29.999	0.333696	67.608	59.916	74.135	52.175	0.0191974	0.0211046	0.0183252	0.0226231	0.0203126	0.000964343
	34.999	0.3509	56.848	50.021	65.11	44.754	0.0161421	0.0176192	0.0160943	0.0194054	0.0173153	0.000781457
	39.999	0.363658	53.649	47.109	61.708	42.978	0.0152337	0.0165935	0.0152534	0.0186353	0.016429	0.000801335
	45.002	0.373119	50.248	42.723	56.111	37.66	0.014268	0.0150486	0.0138699	0.0163294	0.014879	0.000541921
	49.999	0.380136	43.722	38.205	48.257	33.586	0.0124149	0.0134572	0.0119285	0.0145629	0.0130909	0.00058518
	54.999	0.385339	40.743	36.647	47.618	33.361	0.0115691	0.0129084	0.0117705	0.0144654	0.0126783	0.000664648
	59.999	0.389197	75.84	54.074	111.636	39.939	0.0215349	0.0190469	0.0275949	0.0173176	0.0213736	0.00224713
	64.999	0.392058	110.735	77.768	187.91	55.393	0.0314434	0.0273928	0.0464488	0.0240185	0.0323259	0.00494624
	sgSytl2
	Time [min]	Normalize corrected Bleach	Raw				Normalized data
		recovery	1	2	3	4	1	2	3	4	ave	sd
	0	1	2520.02	2673.44	2572.03	2292.63	1	1	1	1	1	0
	5	0.115007	151.118	152.239	152.289	88.82	0.0599669	0.056945	0.0592097	0.0387415	0.0537158	0.00503253
	10	0.208908	172.294	166.157	155.05	93.038	0.06837	0.062151	0.0602832	0.0405813	0.0578464	0.006009
	15	0.285659	229.59	183.505	131.984	90.539	0.0911063	0.0686401	0.0513151	0.0394913	0.0626382	0.0112192
	20	0.348173	295.924	195.222	128.81	95.46	0.117429	0.0730228	0.0500811	0.0416378	0.0705427	0.0169771
	24.999	0.399273	329.755	199.657	128.395	96.512	0.130854	0.0746817	0.0499198	0.0420966	0.074388	0.0200622
	29.999	0.441004	343.898	204.619	125.695	93.469	0.136466	0.0765377	0.04887	0.0407693	0.0756608	0.0216665
	34.999	0.475076	372.815	257.369	136.954	95.618	0.147941	0.0962689	0.0532475	0.0417067	0.084791	0.0241021
	39.999	0.502896	235.655	257.102	183.276	145.279	0.093513	0.096169	0.0712574	0.0633678	0.0810768	0.00812642
	45.002	0.525609	304.342	335.188	206.318	170.031	0.12077	0.125377	0.0802161	0.0741641	0.100132	0.013336
	49.999	0.544155	319.581	382.514	242.379	193.612	0.126817	0.143079	0.0942365	0.0844497	0.112146	0.0137233
	54.999	0.559296	372.845	476.348	281.581	210.102	0.147953	0.178178	0.109478	0.0916423	0.131813	0.0194138
	59.999	0.571659	416.293	595.492	351.741	243.267	0.165194	0.222744	0.136756	0.106108	0.157701	0.0248113
	64.999	0.581753	428.349	609.874	406.095	291.816	0.169978	0.228123	0.157889	0.127284	0.170819	0.0211088
	null
	Time [min]	Normalize corrected Bleach	Raw				Normalized data
		recovery	1	2	3	4	1	2	3	4	ave	sd
	0	1	3511.82	3178.9	2194.41	2836.32	1	1	1	1	1	0
	5	0.0434227	305.357	250.746	143.744	301.381	0.0869513	0.0788783	0.0655045	0.106258	0.084398	0.00852353
	10	0.0721735	320.825	243.877	159.561	324.407	0.0913558	0.0767174	0.0727123	0.114376	0.0887904	0.00942282
	15	0.0912283	348.266	280.152	179.976	366.205	0.0991697	0.0881286	0.0820155	0.129113	0.0996067	0.0104563
	20	0.103814	366.483	297.442	182.5	374.935	0.104357	0.0935676	0.0831657	0.132191	0.10332	0.0105511
	24.999	0.112158	379.685	334.732	186.841	383.173	0.108116	0.105298	0.0851439	0.135095	0.108413	0.0102599
	29.999	0.117684	399.587	290.833	213.268	423.899	0.113784	0.0914886	0.0971867	0.149454	0.112978	0.0130458
	34.999	0.121343	427.427	247.138	223.207	498.228	0.121711	0.0777433	0.101716	0.17566	0.119208	0.0208535
	39.999	0.123766	435.853	262.478	232.085	451.052	0.12411	0.0825688	0.105762	0.159027	0.117867	0.0161391
	45.002	0.12537	389.098	278.348	222.988	448.707	0.110797	0.0875611	0.101616	0.158201	0.114544	0.0153165
	49.999	0.126432	386.175	241.812	229.439	436.394	0.109964	0.0760678	0.104556	0.153859	0.111112	0.0160721
	54.999	0.127135	426.308	231.29	263.28	458.466	0.121392	0.0727579	0.119977	0.161641	0.118942	0.0181734
	59.999	0.127601	424.315	207.254	261.427	421.997	0.120825	0.0651968	0.119133	0.148783	0.113485	0.0174726
	64.999	0.127909	426.371	215.594	223.415	391.495	0.12141	0.0678203	0.101811	0.138029	0.107268	0.0150891
	Actin
	sgNTC
	Time [min]	Normalize corrected Bleach	Raw				Normalized data
		recovery	1	2	3	4	1	2	3	4	ave	sd
	0	1	1694.71	1836.64	2317.33	1805.17	1	1	1	1	1	0
	3	0.381256	294.092	259.016	366.705	242.75	0.173535	0.141027	0.158245	0.134488	0.151824	0.0086936
	5.9999	0.623023	310.446	394.766	479.125	302.107	0.183186	0.214939	0.206757	0.167372	0.193064	0.00880198
	9	0.77635	573.446	523.391	816.216	446.083	0.338375	0.284972	0.352223	0.247137	0.305677	0.020032
	11.9998	0.873573	719.292	703.984	891.102	577.143	0.424434	0.3833	0.384538	0.319747	0.378005	0.0192875
	14.9996	0.935229	912.585	1008.44	1254.18	705.012	0.538491	0.549066	0.541219	0.390588	0.504841	0.0344316
	17.9996	0.974331	1260.57	1061	1492.75	684.56	0.743827	0.577685	0.644168	0.379258	0.586234	0.0606014
	20.9995	0.999127	1177.62	1225	1583.76	697.19	0.694878	0.666978	0.683442	0.386255	0.607888	0.0621535
	23.9995	1.01485	1102.02	1139.42	1514.72	685.345	0.650268	0.620384	0.653647	0.379693	0.575998	0.0521333
	26.9994	1.02482	1073.35	1109.34	1407.42	805.881	0.633356	0.604007	0.607346	0.446471	0.572795	0.0393339
	29.9994	1.03115	968.954	1020.59	1265.24	765.488	0.571753	0.555685	0.54599	0.424093	0.52438	0.036021
	32.9992	1.03516	610.738	619.359	725.932	477.25	0.360379	0.337224	0.313262	0.264404	0.318817	0.0169374
	35.9991	1.0377	727.046	752.594	764.727	537.464	0.42901	0.409767	0.330003	0.297764	0.366636	0.0272793
	38.9991	1.03931	851.185	811.359	931.648	667.56	0.502261	0.441762	0.402035	0.369839	0.428974	0.0221774
	41.9992	1.04034	1110.55	1073.5	1089.76	959.655	0.655307	0.584491	0.470266	0.531665	0.560432	0.0359114
	44.999	1.04098	1385.05	1370.22	1194.01	1025.93	0.817277	0.746046	0.515253	0.568382	0.661739	0.0606823
	47.9989	1.0414	1370.51	1587.02	1391.09	1223.39	0.808699	0.864086	0.600299	0.67778	0.737716	0.0603459
	50.9989	1.04166	1721.08	1824.17	1554.18	1677.06	1.01556	0.993211	0.670678	0.929119	0.902142	0.0907037
	53.9988	1.04182	1639.45	1998.73	1745.62	1701.62	0.967391	1.08826	0.753292	0.942725	0.937916	0.0802339
	56.9988	1.04193	2040.31	2221.84	1806.6	1760.18	1.20393	1.20973	0.779605	0.975168	1.04211	0.117515
	sgRab27a
	Time [min]	Normalize corrected Bleach	Raw				Normalized data
		recovery	1	2	3	4	1	2	3	4	ave	sd
	0	1	1274.12	1496.81	1459.06	1497.17	1	1	1	1	1	0
	3	0.369892	255.741	458.569	594.147	329.375	0.20072	0.306363	0.407211	0.219998	0.283573	0.0471808
	5.9999	0.583143	332.983	439.255	723.568	504.813	0.261343	0.29346	0.495913	0.337177	0.346973	0.0520217
	9	0.706098	517.94	622.608	934.684	512.637	0.406508	0.415955	0.640606	0.342403	0.451368	0.0651606
	11.9998	0.776979	668.672	808.186	868.505	774.15	0.52481	0.539937	0.595248	0.517074	0.544268	0.0176444
	14.9996	0.817846	768.052	886.765	1032.22	828.712	0.602809	0.592435	0.707455	0.553517	0.614054	0.0328915
	17.9996	0.841409	927.983	890.225	1342.82	788.537	0.728332	0.594747	0.920331	0.526683	0.692523	0.0867188
	20.9995	0.854994	1239.18	1293.09	1043.27	1031.1	0.972577	0.863894	0.71503	0.688697	0.810049	0.0665016
	23.9995	0.862826	933.474	1214.19	1209.77	1211.55	0.732642	0.81118	0.82914	0.809224	0.795547	0.0214419
	26.9994	0.867342	1217.17	1336.32	767.358	995.525	0.955303	0.892779	0.525925	0.664936	0.759736	0.0998339
	29.9994	0.869945	891.56	1169.69	768.389	946.425	0.699745	0.78145	0.526632	0.632141	0.659992	0.0539236
	32.9992	0.871446	1083.36	1044.06	651.305	1062.85	0.850282	0.697521	0.446386	0.709904	0.676023	0.0840186
	35.9991	0.872311	1082.35	1011.59	748.958	948.55	0.849484	0.675827	0.513314	0.63356	0.668046	0.0695889
	38.9991	0.87281	1014.99	1253.42	1033.56	789.75	0.796621	0.837393	0.708371	0.527493	0.71747	0.0688115
	41.9992	0.873098	1008.6	1108.41	1212.94	993.137	0.791601	0.740514	0.831312	0.663341	0.756692	0.0362434
	44.999	0.873264	1165.4	1111.48	1136.79	973.625	0.914674	0.742564	0.779123	0.650308	0.771667	0.0548342
	47.9989	0.87336	1428.49	1182.1	1050.11	1175.55	1.12116	0.789743	0.719712	0.785179	0.853948	0.090495
	50.9989	0.873415	1367.35	1121.05	996.442	1111.8	1.07317	0.748957	0.682933	0.742599	0.811914	0.0883448
	53.9988	0.873446	1374.76	1144.02	1057.67	1316.84	1.07899	0.764303	0.724899	0.879548	0.861934	0.0794419
	56.9988	0.873465	1682.71	1163.55	899.337	965.675	1.32068	0.77735	0.61638	0.644998	0.839852	0.164066
	sgSytl2
	Time [min]	Normalize corrected Bleach	Raw				Normalized data
		recovery	1	2	3	5	1	2	3	5	ave	sd
	0	1	2445.95	2237.42	2679.91	2430.54	1	1	1	1	1	0
	3	0.425499	46.472	79.642	97.907	56.476	0.0189996	0.0355954	0.0365337	0.023236	0.0285912	0.00440473
	5.9999	0.708384	57.717	77.415	57.233	48.429	0.0452995	0.0517199	0.0392259	0.0360444	0.0430724	0.00346323
	9	0.896472	81.358	44.34	108.233	57.825	0.0638542	0.0296229	0.0741798	0.0430376	0.0526736	0.0100487
	11.9998	1.02151	108.34	104.283	76.047	52.921	0.0850312	0.06967	0.0521204	0.0393876	0.0615523	0.0099891
	14.9996	1.10465	92.66	54.906	111.581	48.556	0.0727246	0.0366819	0.0764744	0.0361389	0.055505	0.0110513
	17.9996	1.15992	135.623	78.925	66.558	84.635	0.106444	0.0527287	0.0456169	0.0629915	0.0669454	0.0136407
	20.9995	1.19667	45.774	109.453	83.163	87.381	0.0359259	0.073124	0.0569975	0.0650353	0.0577707	0.00799108
	23.9995	1.22111	259.83	77.189	184.256	2302.36	0.203929	0.0515689	0.126284	1.71359	0.523842	0.397799
	26.9994	1.23735	1986.51	89.566	262	1523.03	1.55912	0.0598378	0.179567	1.13355	0.733019	0.365417
	29.9994	1.24815	1727.08	1477.66	829.14	1739.97	1.3555	0.987203	0.568269	1.29501	1.0515	0.18013
	32.9992	1.25533	1143.21	1086.77	1169.65	431.333	0.897252	0.726058	0.801645	0.321029	0.686496	0.126757
	35.9991	1.26011	723.528	319.34	895.86	401.683	0.567864	0.213346	0.613997	0.298962	0.423542	0.0986595
	38.9991	1.26328	1644.36	349.415	1337.51	468.413	1.29058	0.233439	0.916692	0.348627	0.697335	0.2478
	41.9992	1.26539	2063.96	1215.02	956.581	1241	1.61991	0.811737	0.655613	0.923642	1.00273	0.212943
	44.999	1.26679	2347.17	1348.34	2316.3	1974.79	1.84219	0.900807	1.58753	1.46978	1.45008	0.198899
	47.9989	1.26773	2289.74	1064.96	2183.33	1730.06	1.79711	0.711486	1.49639	1.28764	1.32316	0.229137
	50.9989	1.26835	1741.6	860.358	2007.65	1743.95	1.36691	0.574793	1.37599	1.29798	1.15392	0.193825
	53.9988	1.26876	497.302	1147.62	302.349	2422	0.39031	0.76671	0.207221	1.80263	0.791717	0.356526
	56.9988	1.26903	1857.74	1334.4	1324.28	2017.59	1.45805	0.891491	0.907623	1.50163	1.1897	0.167783
	null
	Time [min]	Normalize corrected Bleach	Raw				Normalized data
		recovery	1	2	3	4	1	2	3	4	ave	sd
	0	1	1083.72	2196.82	1061.41	1398.31	1	1	1	1	1	0
	3	0.295733	308.833	639.063	648.714	452.188	0.284975	0.290903	0.61118	0.323383	0.37761	0.0606957
	5.9999	0.491347	456.412	895.275	651.206	479.847	0.421153	0.407531	0.613527	0.343163	0.446344	0.0451694
	9	0.62075	623.728	1061.53	699.27	531.635	0.575544	0.483209	0.65881	0.380199	0.524441	0.0466604
	11.9998	0.706338	814.167	1218.6	656.579	594.176	0.751271	0.55471	0.61859	0.424926	0.587374	0.0561156
	14.9996	0.762955	861.956	1262.17	741.825	458.494	0.795369	0.574545	0.698903	0.327892	0.599177	0.0797319
	17.9996	0.800408	862.596	1202.96	727.127	484.282	0.795959	0.547592	0.685056	0.346335	0.593735	0.0792978
	20.9995	0.825182	909.57	1338.04	775.31	518.141	0.839304	0.609078	0.730451	0.370549	0.637345	0.0831953
	23.9995	0.84157	1150.96	1258.95	768.667	501.694	1.06205	0.573077	0.724192	0.358787	0.679527	0.123151
	26.9994	0.85241	1256.42	1402.64	791.524	542.659	1.15936	0.638484	0.745727	0.388083	0.732914	0.136424
	29.9994	0.85958	1392.24	1348.47	733.421	576.588	1.28468	0.613829	0.690986	0.412348	0.750462	0.162293
	32.9992	0.864323	1447.09	1433.06	770.381	582.588	1.3353	0.652334	0.725807	0.416638	0.782519	0.166944
	35.9991	0.867461	1619.79	1319.2	720.643	542.659	1.49466	0.600503	0.678947	0.388083	0.790548	0.199982
	38.9991	0.869536	1607.46	1405.26	769.135	587.788	1.48328	0.639679	0.724633	0.420357	0.816987	0.19586
	41.9992	0.870909	1632.71	1355.11	797.19	636.647	1.50658	0.616851	0.751065	0.455299	0.832449	0.197169
	44.999	0.871817	1738.22	1301.61	805.635	664.718	1.60394	0.592497	0.759021	0.475374	0.857708	0.217345
	47.9989	0.872418	1667.64	1536.11	778.802	523.894	1.53881	0.699242	0.733741	0.374663	0.836615	0.201359
	50.9989	0.872815	1667.04	1492.22	859.96	594.376	1.53825	0.679264	0.810203	0.425069	0.863197	0.202833
	53.9988	0.873078	1693.67	1557.66	849.889	589.765	1.56283	0.709051	0.800715	0.421771	0.873591	0.203224
	56.9988	0.873252	1577.61	1495.97	780.048	668.2	1.45573	0.680971	0.734915	0.477864	0.837371	0.181484
	Figure 5e
	Vwf (pg/ml)
	cell	1	2	3	4	ave	sd	p-value (vs sgNTC)
	sgNTC	2660	2755	2837	2750	2750.5	62.6359	-
	sgVwf	297	285	307	309	299.5	9.52628	1.79616e-14
	sgRab27a	875	880	844	900	874.75	20.0671	4.77827e-14
	sgSytl2	858	850	814	879	850.25	23.4561	5.45017e-14
	null	300	290	305	315	302.5	9.01388	1.78471e-14
	cell	1	2	3	4	ave	sd	p-value (vs sgRab27a/RAB27A)
	sgRab27a/RAB27A	2500	2437	2555	2500	2498	41.7672	-
	sgRab27a/RAB27A-W73G	1610	1570	1650	1650	1620	33.1662	1.84495e-14
	Figure 5f
	distance from nucleus (pixcel)	sgNTC				sgRab27a				sgSytl2				ave			sd
		1	2	3	4	1	2	3	4	1	2	3	4	sgNTC	sgRab27a	sgSytl2	sgNTC	sgRab27a	sgSytl2
	0	1.13333	0.533333	2	1.53333	2.5	2.15	2.2	1.85	4.33333	2.46667	4.33333	2.46667	1.3	2.175	3.4	0.155456	0.0665363	0.26943
	1	0.521313	0.8606	1.95629	0.821467	2.97931	2.25313	1.68429	1.84881	3.88856	2.09271	3.88856	2.09271	1.03992	2.19138	2.99063	0.157359	0.144275	0.259209
	2	0.410793	1.00071	2.31867	1.23955	2.98472	2.01602	1.68549	1.08356	3.33323	3.76155	3.33323	3.76155	1.24243	1.94245	3.54739	0.199392	0.198718	0.0618227
	3	0.518787	1.09081	2.03467	1.50735	2.70625	2.25115	1.64898	1.46761	4.83995	3.54217	3.59356	1.80034	1.2879	2.0185	3.44401	0.160481	0.141948	0.312327
	4	0.329873	1.20555	1.87348	1.75819	2.58333	2.195	1.10962	1.61937	2.71672	1.94999	2.63179	1.24762	1.29178	1.87683	2.13653	0.176105	0.161715	0.1712
	5	0.267647	1.15204	1.95926	1.80113	2.32812	2.02685	1.33962	3.01311	2.41322	1.86821	1.92387	1.80476	1.29502	2.17693	2.00251	0.192207	0.173546	0.0695235
	6	0.296273	1.11243	2.084	1.58531	2.8275	1.67531	2.36593	1.94379	2.79833	1.84613	1.75397	1.85034	1.26951	2.20313	2.0622	0.19012	0.126012	0.123192
	7	0.3157	0.899333	2.19652	1.53333	2.97931	1.55	2.53823	2.35344	3.35511	1.63417	0.93356	1.33333	1.23622	2.35525	1.81404	0.202654	0.149399	0.266676
	8	0.54848	0.613007	1.37837	1.53785	3.22111	1.69712	1.95175	1.78384	2.08085	1.54876	0.603387	1.79592	1.01943	2.16345	1.50723	0.127849	0.178246	0.160146
	9	0.642967	0.29992	0.98	1.05537	3.18562	1.97986	1.40446	1.14812	1.61966	1.98997	0.623527	1.47415	0.744563	1.92952	1.42683	0.0866096	0.226688	0.14447
	10	0.529513	0.35782	1.3	0.805647	3.33472	1.89228	1.18027	1.25477	1.21467	2.31411	0.621767	0.738093	0.748245	1.91551	1.22216	0.102876	0.24966	0.19296
	11	0.682993	0.848733	1.78429	1.2	3.55084	1.78745	1.44236	0.96925	1.72932	2.69213	0.85132	0.631293	1.12901	1.93747	1.47602	0.121785	0.281663	0.234827
	12	0.81698	0.69132	1.39467	0.94802	2.98	2.08889	1.80229	0.64863	1.36703	3.57463	0.512067	0.64354	0.962747	1.87995	1.52431	0.0766067	0.240483	0.354405
	13	0.719693	0.421113	1.51415	1.02147	2.84292	1.96552	1.9618	1.24654	1.00227	4.00274	0.334473	0.619727	0.919105	2.00419	1.4898	0.116576	0.163349	0.424371
	14	0.455093	0.504	1.92311	1.13559	2.73584	1.43974	2.36908	1.40763	0.512527	3.18303	0.59864	0.666667	1.00445	1.98807	1.24022	0.171597	0.1672	0.324186
	15	0.222973	0.30306	2.16667	1.25311	2.28125	1.44182	3.23357	0.9166	0.14134	3.09861	0.629573	0.85034	0.986452	1.96831	1.17997	0.228853	0.253397	0.328238
	16	0.459787	0.691807	1.95378	1.03277	3.35	1.45089	3.74432	0.761105	0.235293	4.13549	0.429507	0.371427	1.03453	2.32658	1.29293	0.164115	0.361563	0.474197
	17	0.519707	1.86694	1.82371	1.58192	3.21583	1.28471	3.552	0.878465	0.31494	4.15926	0.6465	0.480953	1.44807	2.23275	1.40041	0.157872	0.336642	0.461051
	18	0.4421	1.94553	1.57333	1.3548	2.6	1.48333	2.78333	0.99717	0.4784	2.50081	0.932867	0.538093	1.32894	1.96596	1.11254	0.159887	0.216101	0.236806
	19	0.480687	1.06493	1.23926	1.51977	2.06021	1.6422	2.33958	0.930985	0.544473	1.02493	0.57938	0.50068	1.07616	1.74324	0.662365	0.109745	0.153165	0.0609607
	20	0.736	0.816327	1.17037	1.67119	1.62301	0.967275	1.41621	0.517	0.241193	0.848107	0.445347	0.465307	1.09847	1.13088	0.499988	0.106474	0.123088	0.0633031
	21	0.282093	1.27133	1.11667	1.27909	1.77143	0.776839	1.47225	0.451389	0.261353	1.11903	0.695627	0.683333	0.987297	1.11798	0.689837	0.119012	0.15229	0.0875457
	22	0.531973	2.18487	1.37215	1.27683	1.96587	0.756614	1.05491	0.662107	0.38686	0.8356	1.05231	0.527893	1.34146	1.10987	0.700667	0.16905	0.148678	0.0750261
	23	0.610347	2.43873	1.66104	1.55593	1.65357	0.908511	1.39831	0.842546	0.368867	1.15739	1.53931	0.187413	1.56651	1.20074	0.813243	0.187309	0.0976593	0.160386
	24	0.632193	2.18095	2.07467	1.72317	1.41429	0.953264	1.2309	0.909704	0.351247	1.35248	1.7345	0.40544	1.65275	1.12704	0.960917	0.176983	0.0596394	0.172724
	25	1.47476	2.1	2.57778	2.24181	1.29911	1.07749	1.2245	0.991056	0.301053	0.92754	1.46956	0.610547	2.09859	1.14804	0.827175	0.115407	0.0348473	0.124705
	26	1.59912	2.69333	3.26993	1.48587	1.12262	0.906796	1.33632	1.48582	0.272033	0.667973	1.2215	0.435373	2.26206	1.21289	0.64922	0.216205	0.0631747	0.103668
	27	1.5458	4.04022	2.78	0.867793	0.945089	1.05804	0.986622	1.43545	0.316607	0.83472	1.068	0.39728	2.30845	1.1063	0.654152	0.349956	0.0560839	0.0894188
	28	1.87769	3.28267	2.92237	0.56384	1.08413	1.79522	0.54468	0.898918	0.1623	0.797387	0.92036	0.4	2.16164	1.08074	0.570012	0.30513	0.13157	0.0877468
	29	2.12762	2.64293	2.98555	0.919773	1.40278	2.28871	0.504246	0.613558	0.207407	0.80004	1.13115	0.39796	2.16897	1.20232	0.634138	0.226092	0.20688	0.103322
	30	1.66924	2.23809	2.8	1.28701	1.09821	1.52271	0.592802	0.620498	0.220533	1.56401	0.880733	0.5	1.99858	0.958555	0.79132	0.165482	0.110475	0.145467
	31	1.61767	1.41065	2.37245	2.34802	0.645882	0.813021	0.427328	0.643084	0.333033	2.80007	0.430473	0.432653	1.9372	0.632329	0.999057	0.123959	0.0395218	0.300393
	32	1.72154	0.3237	2.60948	3.44859	0.708729	0.599304	0.302982	0.611834	0.527967	2.72698	0.78536	0.330613	2.02583	0.555712	1.09273	0.334001	0.0438597	0.276324
	33	1.48163	0.33668	3.12267	3.31865	0.385268	0.605214	0.47254	0.535134	0.52398	1.19365	0.843793	0.441153	2.06491	0.499539	0.750645	0.354074	0.0233725	0.0856465
	34	1.71143	0.353633	2.94237	3.23277	0.421032	0.990546	0.6888	0.53627	0.38612	0.829627	0.59396	0.576873	2.06005	0.659162	0.596645	0.328734	0.0616614	0.0454146
	35	3.09201	0.416667	1.97037	3.28813	0.888393	1.09009	0.611904	0.654006	0.204173	0.615787	0.554467	0.483333	2.1918	0.811099	0.46444	0.329534	0.0555594	0.0454391
	36	1.91995	0.505413	1.76267	3.17966	1.42857	1.0754	0.489636	0.70059	0.384307	0.461593	0.594	0.209527	1.84192	0.923548	0.412357	0.273411	0.103692	0.0401418
	37	2.1267	0.39238	1.73911	3.02486	1.10893	1.08461	0.486394	0.649182	0.184667	0.656993	0.338073	0.117687	1.82076	0.83228	0.324355	0.273496	0.0781784	0.0600453
	38	2.02017	0.328433	2.31022	3.14576	0.905954	0.817092	0.511574	0.50319	0.20466	0.942613	0.570133	0.285713	1.95115	0.684452	0.50078	0.295593	0.0519212	0.0834125
	39	1.72881	0.470813	3.21	3.33107	1.22679	1.04935	0.61022	0.415686	0.264287	0.831487	0.735447	0.59898	2.18518	0.825511	0.60755	0.338829	0.0941445	0.0619826
	40	1.56283	0.80272	3.25926	3.27119	1.0873	1.00455	0.564844	0.42282	0.297347	0.94146	0.85334	0.34558	2.224	0.76988	0.609432	0.310428	0.0814348	0.0837592
	41	1.67268	0.874813	1.69896	3.23503	0.73115	0.811282	0.275164	0.705116	0.416253	1.02281	0.716213	0.378233	1.87037	0.630678	0.633378	0.246724	0.0603192	0.075106
	42	1.48265	0.88	1.77067	3.05989	0.798214	0.601482	0.40875	0.850694	0.348393	0.78962	0.52518	0.433333	1.7983	0.664785	0.524132	0.229822	0.0503998	0.0477872
	43	1.71398	0.835387	2.66437	3.43277	1.3312	0.504862	0.567574	0.664788	0.198813	0.79872	0.43098	0.619047	2.16163	0.767106	0.51189	0.282395	0.0954437	0.0642776
	44	1.75102	0.644247	3.20207	3.77514	1.38016	0.661316	0.523764	0.580548	0.155133	0.735053	0.340413	0.427213	2.34312	0.786446	0.414453	0.354296	0.0999527	0.0604972
	45	2.25157	0.6466	2.73333	2.47231	1.20089	0.771388	0.435224	0.457126	0.120333	0.665053	0.40974	0.470747	2.02595	0.716158	0.416468	0.235104	0.0894473	0.0563623
	46	2.00599	0.42384	1.20785	1.14576	1.15635	0.653758	0.52397	0.32151	0.322767	0.72316	0.496513	0.29932	1.19586	0.663897	0.46044	0.161696	0.0889079	0.0489976
	47	2.08502	0.3391	0.71778	1.24068	1.06622	1.10145	0.523422	0.322542	0.376493	0.770713	0.679667	0.284013	1.09564	0.75341	0.527722	0.189024	0.097631	0.0585228
	48	2.00575	0.314067	0.786667	1.17853	0.607143	1.58741	0.412224	0.35822	0.36076	0.506807	0.6533	0.174147	1.07125	0.741249	0.423753	0.179066	0.143537	0.0512065
	49	1.58623	0.446667	0.999707	1.34011	0.671675	1.0287	0.432942	0.308994	0.36392	0.4893	0.522253	0.0166667	1.09318	0.610577	0.348035	0.123389	0.0791969	0.0578009
	50	2.15603	0.274827	0.692593	2.74237	0.740079	0.496282	0.450796	0.325838	0.331987	0.732207	0.62238	0.0360533	1.46646	0.503249	0.430657	0.293056	0.0433885	0.0781475
	51	2.47934	0.01246	0.286667	2.64746	1.33259	0.385	0.3808	0.34291	0.3499	0.566667	1.25515	0.111567	1.35648	0.610325	0.57082	0.34995	0.12047	0.123156
	52	1.86819	0.09872	0.248887	2.15819	1.49603	0.781646	0.353736	0.249818	0.26332	0.284967	1.83098	0.160547	1.0935	0.720308	0.634953	0.267577	0.141513	0.199799
	53	0.617853	0.0434933	0.20504	1.78418	1.20174	1.18984	0.276276	0.3	0.187873	0.3142	1.70331	0.0697267	0.662642	0.741963	0.568777	0.196458	0.131036	0.190728
	54	0.489133	0.0372267	0.241333	1.86667	0.841071	1.26	0.225202	0.369562	0.252793	0.503573	0.894327	0.00612	0.65859	0.673959	0.414203	0.206577	0.11774	0.0947684
	55	0.49932	0.164967	0.296293	2.33107	0.420386	0.802178	0.22339	0.34027	0.265867	0.551507	0.640187	0.0119067	0.822913	0.446556	0.367367	0.253701	0.0626252	0.0714423
	56	0.35978	0.232	0.35852	1.90169	0.247618	0.523786	0.318824	0.27088	0.28872	0.722313	0.882347	0.0666667	0.712998	0.340277	0.490012	0.198682	0.03147	0.0943873
	57	0.45664	0.17788	0.433333	1.19887	0.416071	0.464814	0.320842	0.228036	0.348393	0.765973	0.712453	0.0598667	0.566682	0.357441	0.471672	0.109993	0.0262407	0.0828365
	58	0.19204	0.0718933	0.296147	0.78644	0.877975	0.4	0.281534	0.237828	0.303707	0.601307	0.441873	0.0632667	0.33663	0.449334	0.352538	0.07839	0.0734646	0.0569958
	59	0.08994	0.161513	0.185553	0.8	1.26751	0.417462	0.238686	0.316432	0.209953	0.303013	0.542767	0.0666667	0.309252	0.560023	0.2806	0.0824191	0.119326	0.0499984
	60	0.189613	0.141493	0.133333	0.8	1.39286	0.470124	0.275432	0.35446	0.333333	0.343713	0.590167	0.04762	0.31611	0.623218	0.328708	0.0808869	0.129821	0.055456
													p-value (vs sgNTC)	-	0.041243	0.00091177
	Figure 5g
	Pdgfb (pg/ml)
	Nexinhib20 (uM)	1	2	3	ave	sd	p-value (vs 0uM)
	0	947	1005	885	945.667	48.9989	-
	10	663	690	640	664.333	20.4342	0.00169573
	Gpnmb (ng/ml)
	Nexinhib20 (uM)	1	2	3	ave	sd	p-value (vs 0uM)
	0	13	14.2	12	13.0667	0.899383	-
	10	5	4.5	5.5	5	0.408248	0.00123555
	Vwf (pg/ml)
	Nexinhib20 (uM)	1	2	3	ave	sd	p-value (vs 0uM)
	0	2585	2640	2430	2551.67	88.9132	-
	10	2050	1970	1990	2003.33	33.9935	0.00123555
	Figure 5h
	Pdgfb-DsRed
	Vehicle										Nexinhib20
	Time [min]	Normalize corrected Bleach	Raw			Normalized data					Time [min]	Normalize corrected Bleach	Raw			Normalized data
		recovery	1	2	3	1	2	3	ave	sd		recovery	1	2	3	1	2	3	ave	sd
	0	1	3727.67	1387.05	2405.24	1	1	1	1	0	0	1	3455.41	3255.57	2818.8	1	1	1	1	0
	2	0.194858	195.302	169.6	266.054	0.0523926	0.122274	0.110614	0.0950938	0.0216143	2	0.181471	508.927	490.598	414.548	0.147284	0.150695	0.147065	0.148348	0.00158539
	4	0.342874	233.413	203.1	293.932	0.0626164	0.146426	0.122205	0.110416	0.0249016	4	0.292085	548.959	555.197	397.689	0.158869	0.170537	0.141085	0.15683	0.00840146
	6	0.45532	448.794	370.173	466.162	0.120395	0.266879	0.193811	0.193695	0.0422862	6	0.359515	521.236	504.26	411.719	0.150846	0.154891	0.146062	0.1506	0.00827214
	8	0.54073	661.079	663.636	719.743	0.177344	0.478453	0.29924	0.318346	0.0874461	8	0.400613	634.61	631.535	416.659	0.183657	0.193986	0.147814	0.175152	0.0104425
	10	0.605612	848.635	1409.26	1318.04	0.227658	1.01601	0.547988	0.59722	0.228906	10	0.425666	780.667	731.528	519.978	0.225926	0.2247	0.184468	0.211698	0.00980988
	12	0.654902	1230.3	1713.24	1938.12	0.330046	1.23518	0.805793	0.790338	0.261403	12	0.440938	818.951	796.591	613.607	0.237005	0.244685	0.217684	0.233125	0.00626235
	14	0.692343	1283.05	1820.13	1732.81	0.344196	1.31223	0.720433	0.792287	0.281748	14	0.450247	946.854	913.425	782.533	0.27402	0.280573	0.277612	0.277402	0.00161858
	16	0.720786	850.687	954.736	815.415	0.228209	0.688324	0.339016	0.418516	0.138644	16	0.455922	946.195	1010.28	842.881	0.27383	0.310324	0.299021	0.294392	0.0163369
	18	0.742392	1310.78	1309.11	1093.45	0.351636	0.943811	0.454611	0.583353	0.182664	18	0.459381	794.121	875	458.288	0.229819	0.26877	0.162583	0.220391	0.0223344
	20	0.758805	1855.62	1611.36	1612.03	0.497798	1.16172	0.670218	0.776578	0.198898	20	0.46149	882.806	1006.12	570.374	0.255485	0.309044	0.202346	0.255625	0.0227225
	22	0.771272	1556.55	1768.13	1655.02	0.417566	1.27474	0.688091	0.793467	0.252993	22	0.462775	987.685	1164.73	785.64	0.285837	0.357765	0.278714	0.307439	0.0209839
	24	0.780743	1208.58	1539.29	1171.28	0.324218	1.10976	0.486969	0.640317	0.239379	24	0.463558	1009.89	1191.47	922.82	0.292264	0.365977	0.32738	0.328541	0.0152712
	26	0.787938	1032.02	1338.02	702.245	0.276853	0.964654	0.291965	0.511157	0.22679	26	0.464036	1154.04	1348.62	1079.14	0.33398	0.414248	0.382836	0.377021	0.0165141
	28	0.793403	307.75	155.207	82.258	0.0825583	0.111898	0.0341995	0.0762185	0.0226524	28	0.464327	1075.45	857.308	972.215	0.311237	0.263335	0.344904	0.306492	0.0168469
	30	0.797555	480.643	357.575	177.183	0.128939	0.257796	0.0736655	0.153467	0.0545504	30	0.464504	1130.56	1039.32	985.289	0.327186	0.319242	0.349542	0.33199	0.00961065
	32	0.800708	818.286	446.092	372.204	0.219517	0.321613	0.154747	0.231959	0.0485701	32	0.464612	1292.35	1019.73	1317.08	0.374008	0.313224	0.467249	0.384827	0.0356532
	34	0.803104	1425.32	979.575	929.215	0.382363	0.706232	0.38633	0.491641	0.107301	34	0.464678	1309.7	1211.83	1303.28	0.379027	0.372233	0.462353	0.404538	0.0208605
	36	0.804924	1903.07	1481.33	1478.3	0.510526	1.06798	0.614618	0.73104	0.171127	36	0.464719	1475.56	1283.25	1340.7	0.427027	0.39417	0.475629	0.432275	0.0322678
	38	0.806306	2104.54	1817.59	1729.77	0.564572	1.3104	0.71917	0.864714	0.227268	38	0.464743	1426.66	1291.61	1182.29	0.412878	0.396737	0.41943	0.409682	0.0245707
	Gpnmb-DsRed
	Vehicle										Nexinhib20
	Time [min]	Normalize corrected Bleach	Raw			Normalized data					Time [min]	Normalize corrected Bleach	Raw			Normalized data
		recovery	1	2	3	1	2	3	ave	sd		recovery	1	2	3	1	2	3	ave	sd
	0	1	2138.41	2629.05	2667.43	1	1	1	1	0	0	1	3584.86	3836.49	2173.55	1	1	1	1	0
	2	0.176579	179.122	255.309	230.921	0.0837641	0.0971106	0.0865707	0.0891485	0.00361282	2	0.0129923	145.035	193.636	146.925	0.0404576	0.0504722	0.0675969	0.0528423	0.00792354
	4	0.313918	192.933	282.606	261.545	0.0902226	0.107493	0.0980515	0.0985892	0.00482975	4	0.0239555	159.491	227.455	140.075	0.0444902	0.0592873	0.0644454	0.0560743	0.00598039
	6	0.420747	239.478	301.064	264.644	0.111989	0.114514	0.0992132	0.108572	0.00412218	6	0.0332074	170.421	321.879	161.415	0.0475391	0.0838995	0.0742634	0.0685673	0.0108759
	8	0.503829	279.562	176.681	152.175	0.130734	0.0672033	0.0570494	0.0849954	0.0165357	8	0.041014	234.509	284.515	141.736	0.0654165	0.0741603	0.0652095	0.0682621	0.00294971
	10	0.568452	283.09	220.451	190.388	0.132383	0.0838519	0.0713752	0.0958701	0.0131585	10	0.0476016	202.246	317.848	130.962	0.0564167	0.0828488	0.0602527	0.066506	0.00824605
	12	0.618718	336.146	286.692	223.65	0.157194	0.109048	0.0838449	0.116696	0.0152146	12	0.053161	182.561	255.303	125.472	0.0509256	0.0665461	0.0577268	0.0583995	0.00452178
	14	0.657814	408.011	351.956	284.107	0.190801	0.133872	0.10651	0.143728	0.0175578	14	0.0578522	171.263	369.121	136.887	0.047774	0.0962133	0.0629786	0.0689886	0.0143025
	16	0.688224	493.348	346.912	405.35	0.230708	0.131953	0.151963	0.171541	0.021762	16	0.061811	212.035	315.545	134.528	0.0591474	0.0822485	0.0618933	0.067763	0.00728596
	18	0.711876	623.798	367.418	477.534	0.291711	0.139753	0.179024	0.203496	0.0322501	18	0.0651515	165.464	297.242	135.167	0.0461563	0.0774777	0.0621873	0.0619404	0.00904254
	20	0.730273	829.551	363.275	369.583	0.387929	0.138177	0.138554	0.221553	0.0589822	20	0.0679706	199.411	389.636	138.37	0.0556259	0.101561	0.0636609	0.0736158	0.0141636
	22	0.744582	962.584	610.758	518.214	0.45014	0.232311	0.194275	0.292242	0.0568147	22	0.0703493	212.482	301.727	162.926	0.059272	0.0786467	0.0749586	0.0709591	0.00593973
	24	0.755711	1150.85	840.604	465.854	0.538182	0.319736	0.174646	0.344188	0.0753672	24	0.0723566	227.071	278.061	95.556	0.0633417	0.0724781	0.0439632	0.0599276	0.00840668
	26	0.764368	1339.74	1046.14	826.126	0.626513	0.397916	0.309709	0.444713	0.0710735	26	0.0740506	233.107	379.576	120.537	0.0650254	0.0989385	0.0554564	0.0731401	0.0131917
	28	0.771101	954.451	464.237	586.929	0.446337	0.17658	0.220036	0.280984	0.0592021	28	0.0754801	179	260.758	137.87	0.0499322	0.0679679	0.0634309	0.0604437	0.00541647
	30	0.776338	1163.74	560.323	670.01	0.544206	0.213127	0.251182	0.336172	0.0743225	30	0.0766863	224.857	265.091	128.148	0.0627241	0.0690974	0.058958	0.0635931	0.00295906
	32	0.780411	1362.13	908.71	782.889	0.636983	0.345642	0.2935	0.425375	0.0774547	32	0.0777042	192.75	255.697	110.481	0.0537678	0.0666488	0.0508298	0.0570821	0.00485793
	34	0.783579	1555.87	1227.98	978.333	0.727581	0.46708	0.36677	0.520477	0.0772227	34	0.0785631	157.732	166	169.704	0.0439995	0.0432688	0.078077	0.0551151	0.0114829
	36	0.786044	1699.33	1427.24	1004.36	0.794669	0.542871	0.376529	0.571357	0.0870164	36	0.079288	181.071	170.909	151.259	0.0505099	0.0445483	0.0695909	0.054883	0.0075526
	38	0.78796	1460.58	1460.25	917.343	0.683022	0.555427	0.343906	0.527452	0.0710047	38	0.0798996	158.304	174.818	157.074	0.044159	0.0455672	0.0722662	0.0539975	0.0091434
	Actin
	Vehicle										Nexinhib20
	Time [min]	Normalize corrected Bleach	Raw			Normalized data					Time [min]	Normalize corrected Bleach	Raw			Normalized data
		recovery	1	2	3	1	2	3	ave	sd		recovery	1	2	3	1	2	3	ave	sd
	0	1	1701.23	1208.01	1140.93	1	1	1	1	0	0	1	2933.77	2215.26	2397.11	1	1	1	1	0
	2	0.265571	267.185	215.925	187.053	0.157054	0.178744	0.163948	0.166582	0.00639837	2	0.205193	216.81	215.925	187.053	0.0739016	0.0974716	0.0780326	0.0831353	0.0072667
	4	0.462305	437.508	317.138	236.487	0.257171	0.262529	0.207276	0.242325	0.0175928	4	0.365126	327.54	317.138	236.487	0.111645	0.143161	0.0986548	0.11782	0.0132135
	6	0.608059	1349.68	1042.84	966.636	0.793353	0.863268	0.847236	0.834619	0.0211458	6	0.489796	1486.13	1173.92	1261.25	0.506561	0.529925	0.526152	0.520879	0.0072417
	8	0.716026	1627.85	1331.66	907.407	0.956863	1.10236	0.795323	0.951514	0.0886733	8	0.586961	2216.77	2183.38	2050.18	0.755604	0.985608	0.85527	0.865494	0.0665927
	10	0.796011	1738.48	1305.3	1149.59	1.02189	1.08053	1.00759	1.03667	0.0223171	10	0.662698	2322.56	2371.13	2412.3	0.791664	1.07036	1.00633	0.95612	0.0842795
	12	0.85527	1628.49	1408.57	1117.28	0.957244	1.16603	0.979268	1.03418	0.0662294	12	0.721736	2635.18	2361.4	2324.95	0.898225	1.06597	0.969895	0.978031	0.0485946
	14	0.899169	1271.63	1479.82	1320.19	0.747477	1.22501	1.15711	1.0432	0.149155	14	0.767752	2906.7	2189.01	2443.53	0.990775	0.988152	1.01936	0.999429	0.00999458
	16	0.931692	1524.69	1444.69	1476.29	0.896229	1.19592	1.29394	1.1287	0.119628	16	0.803621	2827.86	2178.22	2631.13	0.9639	0.98328	1.09762	1.01493	0.0417215
	18	0.955784	1504.01	1351.72	1329.35	0.884074	1.11897	1.16514	1.05606	0.0870204	18	0.831578	3135.09	2027.03	2691.47	1.06862	0.915028	1.1228	1.03548	0.0622246
	20	0.973633	1447.89	1390.76	1312.3	0.851085	1.15128	1.1502	1.05086	0.0998861	20	0.853371	2971.53	2129.35	2222.54	1.01287	0.961219	0.927173	0.967089	0.0249128
	22	0.986855	1419.88	1403.7	1493.12	0.834617	1.16199	1.30869	1.10177	0.140127	22	0.870356	2797.07	1844.81	2181.49	0.953404	0.832771	0.910049	0.898742	0.0352797
	24	0.996651	1097.4	1288.39	1329.37	0.645062	1.06654	1.16517	0.958921	0.159492	24	0.883596	2432.44	1708.81	1988.25	0.829119	0.771379	0.829433	0.809977	0.0192992
	26	1.00391	1035.88	1011	1068.8	0.608898	0.836912	0.936776	0.794195	0.0970301	26	0.893916	2391.64	1917.74	1833.08	0.81521	0.865695	0.764703	0.815203	0.0291538
	28	1.00928	814.245	1116.94	1176.77	0.478621	0.924608	1.03141	0.811548	0.169295	28	0.90196	2117.3	1623.99	1683.92	0.7217	0.733091	0.702477	0.719089	0.00893338
	30	1.01327	1119.56	1089.26	1226.63	0.658085	0.901696	1.07511	0.878298	0.120953	30	0.90823	1989.67	1646.4	1895.61	0.678198	0.74321	0.790787	0.737398	0.0326312
	32	1.01622	881.031	1100.29	1039.91	0.517879	0.910823	0.91146	0.780054	0.131088	32	0.913117	2022.49	1511.91	1786.53	0.689385	0.682497	0.745281	0.705721	0.0198797
	34	1.0184	961.524	1110.82	1225.96	0.565193	0.919547	1.07453	0.853091	0.150741	34	0.916926	2165.07	1412.18	2012.64	0.737981	0.637479	0.839609	0.738356	0.0583501
	36	1.02002	1133.77	1044.04	1190.12	0.66644	0.864259	1.04312	0.857939	0.108783	36	0.919895	1814.71	1527.35	1935.08	0.618561	0.689468	0.807255	0.705095	0.0550286
	38	1.02122	1046.08	1032.34	1233.16	0.614894	0.854574	1.08084	0.850102	0.134525	38	0.92221	1754.7	1473.17	1704.02	0.598105	0.66501	0.710861	0.657992	0.0327384

## Sheet: Suppl Figure 5
	Supplementary Figure 5c
	Angptl2-DsRed
	sgNTC
	Time [min]	Normalize corrected Bleach	Raw			Normalized data
		recovery	1	2	3	1	2	3	ave	sd
	0	1	2021	2282.27	1450.54	1	1	1	1	0
	5	0.115914	121.943	144.162	40.031	0.0603379	0.0631661	0.0275973	0.0275973	0.0114141
	10	0.220484	147.327	163.855	46.295	0.072898	0.0717948	0.0319157	0.0588695	0.0134807
	15	0.314821	334.904	386.128	96.094	0.165712	0.169186	0.066247	0.133715	0.0337489
	20	0.399926	1222.13	1152.69	317.615	0.604713	0.505065	0.218963	0.442914	0.115611
	25	0.476703	2136.1	2087.01	605.528	1.05695	0.914447	0.417449	0.796282	0.193832
	30	0.545966	2242.35	2132.13	733.274	1.10952	0.934214	0.505517	0.849751	0.179403
	34.999	0.60844	2300	2203	1000	1.13805	0.965268	0.689397	0.930905	0.130649
	39.999	0.664811	2200	2000	1200	1.08857	0.876321	0.827277	0.930722	0.0801831
	44.999	0.715666	2380	1950	1122	1.17763	0.854413	0.773504	0.935184	0.123455
	49.999	0.761544	2618.4	1594.06	1065.49	1.2956	0.698453	0.734548	0.909533	0.193313
	54.999	0.802933	3234.25	1903.84	1623.05	1.60032	0.834188	1.11892	1.18448	0.223579
	59.999	0.840271	2961.81	2016.27	1215.92	1.46552	0.883451	0.838255	1.06241	0.201976
	sgRab27a
	Time [min]	Normalize corrected Bleach	Raw			Normalized data
		recovery	1	2	3	1	2	3	ave	sd
	0	1	1672.3	2898.37	2028.48	1	1	1	1	0
	5	0.120711	126.603	146.716	127.034	0.0757061	0.0506201	0.0626402	0.0629888	0.00512539
	10	0.208915	153.422	180.534	148.926	0.0917434	0.0622881	0.0734349	0.0758221	0.0083004
	15	0.273365	194.849	256.266	238.143	0.116516	0.0884172	0.117428	0.107454	0.017246
	20	0.320459	211.547	287.791	247.383	0.126501	0.099294	0.121984	0.115926	0.014771
	25	0.35487	231.057	372.411	269.542	0.138168	0.12849	0.13291	0.133189	0.0112612
	30	0.380014	256.032	406.908	312.724	0.153102	0.140392	0.154203	0.149232	0.0189614
	34.999	0.398384	268.093	567.839	428.587	0.160314	0.195917	0.211335	0.189189	0.0419207
	39.999	0.41181	251.233	382.635	320.235	0.150232	0.132017	0.157907	0.146719	0.0231951
	44.999	0.42162	268.077	472.736	359.436	0.160305	0.163104	0.177237	0.166882	0.0246842
	49.999	0.428788	306.952	631.514	483.481	0.183551	0.217886	0.238403	0.21328	0.0451484
	54.999	0.434026	343.714	545.254	513.031	0.205534	0.188124	0.252974	0.215544	0.0620869
	59.999	0.437854	382.864	633.832	600.155	0.228945	0.218686	0.295934	0.247855	0.0783627
	sgSytl2
	Time [min]	Normalize corrected Bleach	Raw			Normalized data
		recovery	1	2	3	1	2	3	ave	sd
	0	1	1759.94	2721.11	1142.41	1	1	1	1	0
	5	0.0735267	65.391	56.796	40.319	0.0371552	0.0208724	0.0352929	0.0311068	0.00514537
	10	0.129768	102.53	89.591	62.872	0.0582576	0.0329245	0.0550345	0.0487388	0.00796173
	15	0.172789	138.479	89.566	82.931	0.0786838	0.0329153	0.072593	0.0613974	0.0143492
	20	0.205695	178.979	105.611	95.321	0.101696	0.0388118	0.0834384	0.0746487	0.0186775
	25	0.230866	219.722	145.096	110.642	0.124846	0.0533225	0.0968496	0.0916727	0.0208087
	30	0.25012	269.042	182.503	118.443	0.15287	0.0670694	0.103678	0.107872	0.024857
	34.999	0.264845	303.853	225.196	130.558	0.172649	0.082759	0.114283	0.12323	0.0263319
	39.999	0.276111	316.036	272.193	144.875	0.179572	0.10003	0.126815	0.135472	0.0233661
	44.999	0.284728	366.531	337.901	166.888	0.208263	0.124178	0.146084	0.159508	0.0251842
	49.999	0.29132	395.597	386.381	167.337	0.224778	0.141994	0.146477	0.171083	0.0268787
	54.999	0.296362	404.306	481.581	189.164	0.229727	0.17698	0.165583	0.190763	0.0197576
	59.999	0.300219	468.147	667.888	204.759	0.266001	0.245447	0.179234	0.230228	0.026178
	null
	Time [min]	Normalize corrected Bleach	Raw			Normalized data
		recovery	1	2	4	1	2	4	ave	sd
	0	1	2700.69	1238.52	1675.06	1	1	1	1	0
	5	0.0731463	66.16	14.602	20.396	0.0244975	0.0117899	0.0121763	0.0161545	0.00417295
	10	0.134191	83.384	16.86	24.951	0.0308751	0.013613	0.0148956	0.0197946	0.00555261
	15	0.185135	142.861	26.232	32.556	0.052898	0.0211801	0.0194357	0.0311713	0.010875
	20	0.227651	217.836	36.283	39.29	0.0806594	0.0292955	0.0234559	0.0444703	0.0181729
	25	0.263132	285.712	46.717	40.092	0.105792	0.0377201	0.0239347	0.0558157	0.0253032
	30	0.292743	376.889	58.49	50.061	0.139553	0.0472258	0.0298861	0.0722216	0.0340357
	34.999	0.31745	528.213	80.583	90.081	0.195585	0.065064	0.0537778	0.104809	0.0455047
	39.999	0.338074	716.646	140.806	179.511	0.265357	0.113689	0.107167	0.162071	0.0516772
	44.999	0.355286	867.458	198.029	181.185	0.321199	0.159892	0.108166	0.196419	0.0641519
	49.999	0.36965	1177.39	275.892	242.049	0.435958	0.22276	0.144502	0.26774	0.0870903
	54.999	0.381637	1544.37	305.968	330.736	0.571841	0.247043	0.197447	0.338777	0.117408
	59.999	0.391642	1426.91	533.701	299.39	0.52835	0.430919	0.178734	0.379334	0.104169
	Supplementary Figure 5d
	Pdgfb-DsRed
	sgRab27a/RAB27A-WT										sgRab27a/RAB27A-W73G
	Time [min]	Normalize corrected Bleach	Raw			Normalized data					Time [min]	Normalize corrected Bleach	Raw			Normalized data
		recovery	1	2	3	1	2	3	ave	sd		recovery	1	2	3	1	2	3	ave	sd
	0	1	2764.38	1633.52	2183.64	1	1	1	1	0	0	1	1599.35	799.605	1709.27	1	1	1	1	0
	5	0.10676	633.631	707.41	658.793	0.229212	0.433059	0.301695	0.321322	0.0596582	5	0.20759	296.895	259.737	298.946	0.185634	0.324832	0.174897	0.228455	0.0482883
	10	0.198649	751.956	819.578	868.652	0.272016	0.501726	0.3978	0.390514	0.0664116	10	0.391187	514.979	479.191	315.248	0.321992	0.599284	0.184434	0.36857	0.122
	15	0.277739	1064.54	1116.45	1015.83	0.385092	0.683461	0.465198	0.51125	0.0891565	15	0.421382	289.537	553.046	483.994	0.181034	0.69165	0.283159	0.385281	0.155995
	20	0.345812	1201.1	1110.36	1534.35	0.434491	0.679736	0.702656	0.605627	0.0858238	20	0.431017	513.016	423.37	257.383	0.320765	0.529474	0.150581	0.333607	0.109565
	24.999	0.404392	1326.26	1426.55	1692.93	0.479765	0.873302	0.775281	0.709449	0.118277	24.999	0.434092	537.905	524.114	538.085	0.336327	0.655466	0.314804	0.435533	0.110142
	29.999	0.454824	1431.21	805.964	1564.2	0.517731	0.493392	0.716325	0.575816	0.070605	29.999	0.435073	325.405	414.754	462.164	0.203461	0.518698	0.270387	0.330849	0.0958911
	34.999	0.49823	2013.92	832.627	2305.32	0.728524	0.509714	1.05572	0.764653	0.15865	34.999	0.435386	388.874	431.623	536.365	0.243145	0.539796	0.313798	0.36558	0.0894639
	39.999	0.535591	1870.99	1009.77	2112.45	0.67682	0.618157	0.967396	0.754124	0.107972	39.999	0.435486	309.205	193.228	480.677	0.193332	0.241654	0.281218	0.238735	0.0254126
	45.002	0.567765	1694.59	1295.54	1596.43	0.613007	0.793099	0.731089	0.712398	0.0528215	45.002	0.435518	358.842	516.133	361.626	0.224367	0.645484	0.211568	0.360473	0.142554
	49.999	0.595424	1448.62	1368.48	2197.35	0.524028	0.837751	1.00628	0.789352	0.141301	49.999	0.435528	43.1157	101.546	62.2815	0.0269582	0.126996	0.0364375	0.0634638	0.0318836
	54.999	0.619247	1504.67	1277.13	2144.67	0.544306	0.78183	0.982155	0.76943	0.126548	54.999	0.435531	350.726	288.558	590.777	0.219293	0.360876	0.345632	0.3086	0.0448699
	59.999	0.63975	1494.97	1344.66	1996.57	0.540795	0.82317	0.914328	0.759431	0.112441	59.999	0.435532	54.1683	112.333	361.727	0.0338689	0.140485	0.211627	0.12866	0.0516538
	64.999	0.657398	2056.63	1354.49	2062.13	0.743973	0.829188	0.944354	0.839172	0.0580601	64.999	0.435533	382.895	288.97	270.987	0.239406	0.361391	0.15854	0.253112	0.0589576
	Gpnmb-DsRed
	sgRab27a/RAB27A-WT										sgRab27a/RAB27A-W73G
	Time [min]	Normalize corrected Bleach	Raw			Normalized data					Time [min]	Normalize corrected Bleach	Raw			Normalized data
		recovery	1	2	3	1	2	3	ave	sd		recovery	1	2	3	1	2	3	ave	sd
	0	1	3568.96	3421.1	3992.6	1	1	1	1	0	0	1	3884.98	3876.98	2109.21	1	1	1	1	0
	5	0.172612	255.168	90.291	316.912	0.0714965	0.0263924	0.0793748	0.0590879	0.0142939	5	0.0680541	140.72	165.301	129.857	0.0362214	0.0425266	0.0615728	0.0467736	0.00762017
	10	0.300485	321.277	221.975	300.681	0.0900198	0.0648841	0.0753095	0.129487	0.00631429	10	0.121917	143.012	184.735	200.107	0.0368113	0.0475264	0.0948824	0.116739	0.0178414
	15	0.395217	330.842	156.241	430.035	0.0926998	0.0456698	0.107708	0.161102	0.0161836	15	0.164547	132.732	364.186	245.696	0.0341653	0.0936933	0.116499	0.160672	0.024543
	20	0.465395	581.594	209.633	676.248	0.162959	0.0612765	0.169375	0.282166	0.0303218	20	0.198287	203.573	425.407	323.625	0.0523997	0.109444	0.15345	0.262587	0.0292514
	24.999	0.517376	447.723	197.937	774.779	0.125449	0.0578577	0.194054	0.3287	0.0340493	24.999	0.224987	183.963	450.637	263.571	0.0473521	0.115934	0.124974	0.306425	0.0245068
	29.999	0.555893	1020.96	817.924	1495.97	0.286067	0.239082	0.374686	0.428928	0.0344296	29.999	0.246124	133.354	574.522	320.393	0.0343254	0.147806	0.151917	0.287481	0.0385303
	34.999	0.584427	735.644	478.684	1253.57	0.206123	0.139921	0.313972	0.424787	0.0439261	34.999	0.262853	122.256	1143.92	607.232	0.0314687	0.294294	0.287924	0.413205	0.0865663
	39.999	0.605566	1299.89	1109.18	1743.66	0.364221	0.324216	0.436724	0.523389	0.0285153	39.999	0.276093	57.341	444.283	540.393	0.0147596	0.1143	0.256232	0.338422	0.0700642
	45.002	0.621234	1901.36	1750.28	1733.19	0.532748	0.511612	0.434099	0.589306	0.02597	45.002	0.286578	69.463	543.009	437.125	0.0178798	0.139699	0.207266	0.310903	0.0554139
	49.999	0.632827	2053.01	1672.37	1678.63	0.57524	0.488839	0.420435	0.614458	0.0387885	49.999	0.294867	34.256	304.088	143.179	0.0088175	0.0782321	0.0678895	0.282065	0.0216216
	54.999	0.641422	2415.81	1201.48	1934.57	0.676895	0.351197	0.484538	0.600674	0.0818689	54.999	0.301431	30.427	163.133	61.089	0.00783192	0.0419689	0.0289659	0.242208	0.00994723
	59.999	0.647788	2514.84	1452.37	2431.45	0.704643	0.424532	0.608989	0.665987	0.0711911	59.999	0.306627	38.012	263.779	93.857	0.0097843	0.0678618	0.0445031	0.261983	0.0168721
	64.999	0.652505	2288.49	1109.14	1807.45	0.641222	0.324205	0.4527	0.655979	0.0797263	64.999	0.310739	35.72	191.92	86.518	0.00919434	0.0493748	0.0410232	0.326346	0.0122413
	Angptl2-DsRed
	sgRab27a/RAB27A-WT										sgRab27a/RAB27A-W73G
	Time [min]	Normalize corrected Bleach	Raw			Normalized data					Time [min]	Normalize corrected Bleach	Raw			Normalized data
		recovery	1	2	3	1	2	3	ave	sd		recovery	1	2	3	1	2	3	ave	sd
	0	1	2140.6	2586.74	2987.45	1	1	1	1	0	0	1	3233.94	2613.32	3643.05	1	1	1	1	0
	5	0.194155	524.01	278.971	284.213	0.24475	0.107836	0.09515	0.149245	0.0478926	5	0.116081	122.297	218.589	208.768	0.037816	0.0836544	0.0573066	0.0595924	0.0132817
	10	0.345363	743.411	1094.2	377.81	0.347226	0.422961	0.126485	0.29889	0.088932	10	0.202251	126.016	161.875	234.524	0.038966	0.0619499	0.0643766	0.0550975	0.00809612
	15	0.463124	1162.86	1358.61	739.881	0.543137	0.525168	0.2477	0.438668	0.0956249	15	0.266218	174.344	151.107	281.183	0.0539097	0.0578289	0.0771845	0.0629744	0.00719456
	20	0.554836	1085.57	1370.13	1122.08	0.507038	0.529622	0.375653	0.470771	0.0480038	20	0.313703	279.906	229.321	502.61	0.086551	0.0877616	0.137966	0.104093	0.0169402
	24.999	0.626249	1987.63	1704.05	2571.01	0.928366	0.658698	0.860733	0.815932	0.0810052	24.999	0.348946	288.953	187.143	470.39	0.0893485	0.07162	0.129122	0.0966967	0.017001
	29.999	0.681878	1305.95	1025.16	1346.01	0.609972	0.396274	0.450624	0.485624	0.0641234	29.999	0.375114	703.078	299.679	759.634	0.217402	0.114688	0.208519	0.180203	0.0328578
	34.999	0.725202	1794.81	1861.75	1887.74	0.838305	0.719656	0.631984	0.729982	0.0597832	34.999	0.394539	820.187	471.768	822.183	0.253614	0.180546	0.225688	0.21995	0.021287
	39.999	0.758943	1732.92	2574.92	2320.37	0.809397	0.995332	0.776822	0.860517	0.06806	39.999	0.408959	788.328	813.429	888.915	0.243763	0.311301	0.244006	0.266357	0.0224722
	45.002	0.785234	1409.58	2017.62	2067.75	0.658375	0.779909	0.69225	0.710178	0.0362108	45.002	0.419669	1057.95	1753.14	1287.59	0.327135	0.670931	0.353441	0.450502	0.110476
	49.999	0.805685	2689.44	2837.01	3043.23	1.25616	1.09664	1.01882	1.12387	0.0698526	49.999	0.42761	638.531	901.964	907.073	0.197443	0.345183	0.248991	0.263872	0.0432932
	54.999	0.821623	2233.58	1809.38	1954.28	1.04324	0.699412	0.65426	0.798971	0.122828	54.999	0.433508	713.656	1455.61	1105	0.220673	0.557064	0.303321	0.360353	0.101208
	59.999	0.834035	2685.76	1508.33	1795.06	1.25444	0.583041	0.600957	0.812814	0.220875	59.999	0.437887	762.734	1673.38	1344.23	0.235848	0.640404	0.36899	0.415081	0.119037
	64.999	0.843702	2587.4	1674.13	2322.64	1.2085	0.647131	0.777582	0.877737	0.169614	64.999	0.441138	1092.38	1082.82	1166.04	0.337778	0.414398	0.320076	0.357417	0.0289448
	Actin
	sgRab27a/RAB27A-WT										sgRab27a/RAB27A-W73G
	Time [min]	Normalize corrected Bleach	Raw			Normalized data					Time [min]	Normalize corrected Bleach	Raw			Normalized data
		recovery	1	2	3	1	2	3	ave	sd		recovery	1	2	3	1	2	3	ave	sd
	0	1	2298.87	1906.54	1894.75	1	1	1	1	0	0	1	1083.72	2196.82	1061.41	1	1	1	1	0
	5	0.134024	453.191	415.729	431.833	0.197125	0.218002	0.22788	0.214336	0.00906542	5	0.170391	308.833	639.063	648.714	0.284901	0.29088	0.611418	0.395733	0.107856
	10	0.248556	465.882	443.357	522.115	0.202645	0.232489	0.275522	0.236886	0.0211523	10	0.310194	456.412	895.275	651.206	0.421044	0.407499	0.613766	0.48077	0.0666131
	15	0.34643	583.412	547.194	762.656	0.253768	0.28694	0.402457	0.314388	0.0450636	15	0.424899	623.728	1061.53	699.27	0.575395	0.48317	0.659067	0.572544	0.050797
	20	0.43007	860.559	802.721	726.333	0.374319	0.420934	0.383289	0.392847	0.0142801	20	0.519012	814.167	1218.6	656.579	0.751077	0.554665	0.61883	0.641524	0.0578233
	24.999	0.501532	922.995	1183.55	909.13	0.401477	0.620636	0.479752	0.500621	0.0641205	24.999	0.596216	861.956	1262.17	741.825	0.795162	0.574499	0.699175	0.689612	0.0638791
	29.999	0.562614	976.513	1176.31	918.989	0.424756	0.616837	0.484955	0.508849	0.0567216	29.999	0.659574	862.596	1202.96	727.127	0.795753	0.547548	0.685322	0.676208	0.0717953
	34.999	0.614812	1037.76	1222.71	1026.11	0.451398	0.641169	0.541485	0.544684	0.0548056	34.999	0.711558	909.57	1338.04	775.31	0.839087	0.609029	0.730735	0.726284	0.0664492
	39.999	0.659418	1151.82	1211.59	1007.12	0.50101	0.635337	0.531464	0.555937	0.0406618	39.999	0.75421	1150.96	1258.95	768.667	1.06178	0.573031	0.724474	0.786427	0.144449
	45.002	0.697558	1171.68	1297.31	894.384	0.509648	0.680286	0.47197	0.553968	0.0640885	45.002	0.789224	1256.42	1402.64	791.524	1.15906	0.638433	0.746017	0.847837	0.15868
	49.999	0.730112	1171.43	1318.14	781.157	0.509541	0.69121	0.41222	0.537657	0.0817551	49.999	0.817917	1392.24	1348.47	733.421	1.28435	0.61378	0.691254	0.863129	0.211796
	54.999	0.757949	1251.84	1479.45	795.957	0.544516	0.775802	0.42003	0.580116	0.104234	54.999	0.841475	1447.09	1433.06	770.381	1.33495	0.652282	0.72609	0.904441	0.216307
	59.999	0.781738	1152.11	1343.55	1135.05	0.501133	0.704537	0.59897	0.601547	0.0587318	59.999	0.860804	1619.79	1319.2	720.643	1.49427	0.600455	0.679211	0.924646	0.285718
	64.999	0.802067	1179.21	1281.87	1217.08	0.512923	0.672193	0.642259	0.609125	0.0488712	64.999	0.876663	1607.46	1405.26	769.135	1.48289	0.639628	0.724915	0.949145	0.268007
	Supplementary Figure 5e
	distance from nucleus (pixcel)	sgRab27a			sgRab27a/RAB27A-WT			sgRab27a/RAB27A-W73G			ave			sd
		1	2	3	1	2	3	1	2	3	sgRab27a	sgRab27a/RAB27A-WT	sgRab27a/RAB27A-W73G	sgRab27a	sgRab27a/RAB27A-WT	sgRab27a/RAB27A-W73G
	0	1.13333	0.533333	0.092592	0.928717	1.67239	0.751794	1.32013	2.53333	0.9875	1.3	1.11764	1.61365	0.155456	0.141021	0.234879
	1	0.521313	0.8606	0.118607	1.1404	1.3481	0.862969	0.759227	1.19055	1.28568	1.03992	1.11716	1.07849	0.157359	0.0702638	0.080987
	2	0.410793	1.00071	0.118067	1.18441	0.616773	0.88002	0.45715	1.22134	1.51992	1.24243	0.893736	1.06614	0.199392	0.0820037	0.158228
	3	0.518787	1.09081	0.121056	0.859597	0.683604	0.998651	0.590023	0.943997	1.69194	1.2879	0.847284	1.07532	0.160481	0.0455772	0.162401
	4	0.329873	1.20555	0.125346	0.581529	0.716417	0.962334	0.631718	0.802643	1.60421	1.29178	0.753427	1.01286	0.176105	0.0557379	0.149883
	5	0.267647	1.15204	0.12231	0.76104	0.788641	0.973274	0.409227	0.802407	2.46628	1.29502	0.840985	1.22597	0.192207	0.0333114	0.315227
	6	0.296273	1.11243	0.124328	0.772583	0.565323	0.942857	0.728547	0.91024	2.828	1.26951	0.760254	1.48893	0.19012	0.0545795	0.335793
	7	0.3157	0.899333	0.0972076	0.825397	0.772096	0.7204	0.965945	0.819947	3.02946	1.23622	0.772631	1.60512	0.202654	0.0151556	0.356709
	8	0.54848	0.613007	0.0678456	1.11429	0.541126	0.651791	1.01263	0.90196	3.0299	1.01943	0.769068	1.64816	0.127849	0.0877702	0.345803
	9	0.642967	0.29992	0.0701882	0.887014	0.40194	0.8261	0.87673	1.76549	3.17664	0.744563	0.705018	1.93962	0.0866096	0.0762779	0.334806
	10	0.529513	0.35782	0.0994764	0.725829	0.483819	1.00712	0.729008	1.99959	2.91458	0.748245	0.738923	1.88106	0.102876	0.0756034	0.316849
	11	0.682993	0.848733	0.0780896	0.94026	0.521324	0.887066	0.825232	2.09462	3.02807	1.12901	0.782883	1.98264	0.121785	0.065839	0.319183
	12	0.81698	0.69132	0.0845204	1.40635	0.499621	0.905146	0.688005	2.76249	2.95565	0.962747	0.937039	2.13538	0.0766067	0.131117	0.362916
	13	0.719693	0.421113	0.101957	0.759163	0.495426	1.18918	0.811045	3.04308	2.95669	0.919105	0.81459	2.27027	0.116576	0.101089	0.36502
	14	0.455093	0.504	0.113992	0.758443	0.587079	1.07286	1.02979	2.89762	3.02833	1.00445	0.806128	2.31858	0.171597	0.0711231	0.32275
	15	0.222973	0.30306	0.0995516	0.624097	0.74448	1.00463	0.946887	2.84403	2.91211	0.986452	0.79107	2.23434	0.228853	0.0561468	0.322014
	16	0.459787	0.691807	0.113521	0.76508	0.957101	0.588023	0.90222	2.53719	3.01798	1.03453	0.770068	2.15246	0.164115	0.0532865	0.320172
	17	0.519707	1.86694	0.0976044	1.47013	1.66066	0.694654	0.647838	1.85274	3.03643	1.44807	1.27515	1.84567	0.157872	0.147706	0.344769
	18	0.4421	1.94553	0.0919678	2.25397	1.88211	0.565603	0.406373	1.87504	3.12542	1.32894	1.56723	1.80228	0.159887	0.256094	0.392881
	19	0.480687	1.06493	0.0947187	2.47172	1.13922	0.319426	0.511938	1.82698	2.91523	1.07616	1.31012	1.75138	0.109745	0.313581	0.3474
	20	0.736	0.816327	0.0798587	2.56623	1.11522	0.440526	0.638062	1.48406	3.15573	1.09847	1.37399	1.75928	0.106474	0.313566	0.369851
	21	0.282093	1.27133	0.0882993	2.48528	1.23107	0.517663	0.845905	1.98419	3.45018	0.987297	1.41134	2.09342	0.119012	0.287555	0.376885
	22	0.531973	2.18487	0.107232	2.51025	0.739477	1.32849	1.49853	2.42277	2.99333	1.34146	1.52607	2.30488	0.16905	0.260318	0.21776
	23	0.610347	2.43873	0.126594	2.45584	0.960723	2.22743	1.06093	2.44032	2.85113	1.56651	1.88133	2.11746	0.187309	0.232502	0.270706
	24	0.632193	2.18095	0.160653	2.52987	0.80602	2.46475	1.12728	2.71487	2.88963	1.65275	1.93355	2.24392	0.176983	0.282039	0.280299
	25	1.47476	2.1	0.158527	2.59105	0.736821	1.64289	0.979123	2.28024	2.97917	2.09859	1.65692	2.07951	0.115407	0.267658	0.293011
	26	1.59912	2.69333	0.121593	2.50909	0.40723	0.915911	0.586217	1.94407	3.1075	2.26206	1.27741	1.87926	0.216205	0.316553	0.364276
	27	1.5458	4.04022	0.116207	2.4759	0.453631	0.903331	0.708535	1.0313	3.35874	2.30845	1.27762	1.69953	0.349956	0.306522	0.417412
	28	1.87769	3.28267	0.130178	2.42857	0.48046	0.841577	0.681257	0.70615	3.12371	2.16164	1.2502	1.50371	0.30513	0.299168	0.405017
	29	2.12762	2.64293	0.136234	2.54286	0.576179	0.745229	0.5921	0.48347	2.97838	2.16897	1.28809	1.35132	0.226092	0.31464	0.407068
	30	1.66924	2.23809	0.157349	2.53997	1.4477	0.815454	0.773558	0.517867	2.51667	1.99858	1.60104	1.26936	0.165482	0.251847	0.314002
	31	1.61767	1.41065	0.201936	2.56984	2.34005	0.701397	0.5359	0.465663	2.00135	1.9372	1.87043	1.00097	0.123959	0.294134	0.2503
	32	1.72154	0.3237	0.21471	2.43636	2.57004	0.433109	1.32881	0.41382	1.65944	2.02583	1.81317	1.13402	0.334001	0.345554	0.186267
	33	1.48163	0.33668	0.205838	2.46219	2.36337	0.601906	0.559632	0.464453	1.52909	2.06491	1.80916	0.851058	0.354074	0.302149	0.170064
	34	1.71143	0.353633	0.175284	2.46118	1.71287	0.528226	0.429817	0.32304	0.830833	2.06005	1.56743	0.527897	0.328734	0.281358	0.0772864
	35	3.09201	0.416667	0.164744	2.56883	1.50786	0.286154	0.518512	0.38001	1.08503	2.1918	1.45428	0.661183	0.329534	0.329748	0.10783
	36	1.91995	0.505413	0.158799	2.22399	1.37018	0.282695	0.78489	0.783307	1.37479	1.84192	1.29229	0.980997	0.273411	0.280878	0.0984494
	37	2.1267	0.39238	0.181866	2.22475	1.60069	0.333935	0.739475	0.89308	0.67876	1.82076	1.38646	0.770438	0.273496	0.278121	0.0318882
	38	2.02017	0.328433	0.218036	2.22273	1.72104	0.282537	0.649165	0.253827	0.806667	1.95115	1.40877	0.569886	0.295593	0.29072	0.0822202
	39	1.72881	0.470813	0.217682	2.25644	2.04032	0.387197	0.583073	0.139303	0.68647	2.18518	1.56132	0.469616	0.338829	0.295183	0.0839158
	40	1.56283	0.80272	0.164466	2.19167	2.08206	0.476	0.48293	0.38616	0.68854	2.224	1.58324	0.51921	0.310428	0.277263	0.0445773
	41	1.67268	0.874813	0.161018	2.21023	2.18677	0.553747	0.40493	0.380717	0.44772	1.87037	1.65025	0.411122	0.246724	0.274146	0.00979421
	42	1.48265	0.88	0.203238	2.22121	2.22331	0.962053	0.432007	0.586373	0.274833	1.7983	1.80219	0.431071	0.229822	0.210035	0.0449675
	43	1.71398	0.835387	0.232574	2.20833	2.32807	1.74243	0.513293	0.150923	0.502683	2.16163	2.09294	0.388967	0.282395	0.089317	0.0595305
	44	1.75102	0.644247	0.173522	2.25454	1.49019	2.1769	0.798127	0.0884	0.765687	2.34312	1.97388	0.550738	0.354296	0.12144	0.115679
	45	2.25157	0.6466	0.0784538	2.22879	1.66713	2.18533	0.683535	0.348593	0.495573	2.02595	2.02708	0.509234	0.235104	0.0902075	0.0484651
	46	2.00599	0.42384	0.065282	2.16667	0.792261	2.08273	0.415917	0.65152	0.582667	1.19586	1.68055	0.550034	0.161696	0.222403	0.0349713
	47	2.08502	0.3391	0.0655067	2.15	1.15716	1.95324	0.657037	0.559903	0.513323	1.09564	1.75346	0.576754	0.189024	0.151758	0.0211667
	48	2.00575	0.314067	0.077994	2.19849	2.11782	2.04995	0.712112	0.315297	0.53473	1.07125	2.12208	0.520713	0.179066	0.021466	0.0573824
	49	1.58623	0.446667	0.114499	2.22033	1.5076	1.60467	0.360265	0.215393	0.678483	1.09318	1.77753	0.418047	0.123389	0.111582	0.0683844
	50	2.15603	0.274827	0.0978042	2.18409	1.34648	1.41871	0.474653	0.11831	0.7625	1.46646	1.64976	0.451821	0.293056	0.133988	0.0931559
	51	2.47934	0.01246	0.080236	2.51667	0.892473	1.74315	0.342618	0.378013	0.46978	1.35648	1.71743	0.396804	0.34995	0.234521	0.0189458
	52	1.86819	0.09872	0.0663073	2.41793	0.69205	2.16631	0.48443	0.247583	0.20079	1.0935	1.75877	0.310934	0.267577	0.26914	0.0438966
	53	0.617853	0.0434933	0.0702667	2.33523	0.865833	2.06989	0.37751	0.2668	0.391827	0.662642	1.75698	0.345379	0.196458	0.226056	0.0197531
	54	0.489133	0.0372267	0.0875789	1.8702	1.44849	1.67613	0.576038	0.48347	0.562667	0.65859	1.66494	0.540725	0.206577	0.0609339	0.0144433
	55	0.49932	0.164967	0.0753404	1.11578	2.15684	1.4684	0.785612	0.741137	0.39362	0.822913	1.58034	0.640123	0.253701	0.152847	0.0619591
	56	0.35978	0.232	0.0544069	0.652273	2.0788	1.99606	0.397982	0.584993	0.32002	0.712998	1.57571	0.434332	0.198682	0.231168	0.0393104
	57	0.45664	0.17788	0.0360862	0.638763	1.57574	1.966	0.503432	0.40669	0.30411	0.566682	1.3935	0.404744	0.109993	0.196913	0.0287737
	58	0.19204	0.0718933	0.0328518	0.402273	1.43946	1.45118	0.412602	0.267973	0.4655	0.33663	1.09764	0.382025	0.07839	0.173849	0.0295175
	59	0.08994	0.161513	0.0311111	0.55341	1.26797	1.56903	0.61805	0.295773	0.41928	0.309252	1.13014	0.444368	0.0824191	0.150588	0.0469376
	60	0.189613	0.141493	0	0.211615	1.425	1.29654	0.357872	0.336683	0.548437	0.31611	0.977718	0.414331	0.0808869	0.192421	0.0336657
										p-value (vs sgRab27a)	-	0.0437734	0.333211	-	-	-
	Supplementary Figure 5g
	Angptl2-DsRed
	Vehicle										Nexinhib20
	Time [min]	Normalize corrected Bleach	Raw			Normalized data					Time [min]	Normalize corrected Bleach	Raw			Normalized data
		recovery	1	2	3	1	2	3	ave	sd		recovery	1	2	3	1	2	3	ave	sd
	0	1	2379.05	1617.98	1812.1	1	1	1	1	0	0	1	1449.39	1224.68	1493.28	1	1	1	1	0
	2	0.143372	30.273	173.085	146.738	0.0127248	0.106976	0.0809769	0.0668925	0.0281045	2	0.00983375	41.946	40.081	39.469	0.0289404	0.0327278	0.0264311	0.0293664	0.00183016
	4	0.260672	801.107	586.102	574.934	0.336734	0.362242	0.317275	0.33875	0.01302	4	0.0188483	51.911	49.892	55.687	0.0358157	0.0407389	0.0372917	0.0379488	0.0014587
	6	0.35665	934.067	656.525	887.525	0.392621	0.405768	0.489778	0.429389	0.0304319	6	0.0271126	58.75	51.757	48.125	0.0405342	0.0422618	0.0322277	0.0383412	0.00309718
	8	0.43517	992.64	774.932	1218.93	0.417242	0.478949	0.672665	0.522952	0.0769467	8	0.0346879	73.161	63.919	61.25	0.050477	0.0521926	0.0410171	0.0478955	0.00347472
	10	0.499414	766.907	802.458	1225.31	0.322358	0.495962	0.676184	0.498168	0.102147	10	0.0416324	89.857	74.351	80.438	0.0619963	0.0607108	0.0538666	0.0588579	0.00252308
	12	0.55198	1091.05	678.915	748.328	0.458608	0.419606	0.412962	0.430392	0.0142378	12	0.0479989	94.786	75.27	76.281	0.065397	0.0614612	0.0510828	0.0593137	0.00426939
	14	0.594988	961.72	694.169	496.59	0.404245	0.429034	0.274041	0.369107	0.0480682	14	0.0538351	93.554	67.676	103.75	0.064547	0.0552603	0.0694779	0.0630951	0.00416796
	16	0.630177	418.614	576.627	807	0.175958	0.356386	0.44534	0.325895	0.0792442	16	0.0591854	110.036	108.162	99.406	0.0759187	0.0883189	0.0665689	0.0769355	0.00629924
	18	0.658967	1501.64	1227.8	1767.75	0.631191	0.758844	0.975529	0.788521	0.100503	18	0.06409	152.357	101.703	136.719	0.105118	0.0830448	0.0915561	0.0932396	0.00642728
	20	0.682523	839.091	430.39	193.787	0.3527	0.266004	0.106941	0.241881	0.0719625	20	0.0685863	161.607	116.297	147.375	0.1115	0.0949614	0.0986921	0.101718	0.00500817
	22	0.701795	850.886	134.475	20.623	0.357657	0.0831127	0.0113807	0.150717	0.105522	22	0.0727079	153.786	131.973	136.688	0.106104	0.107762	0.0915354	0.1018	0.0051547
	24	0.717563	1001.23	24.017	21.18	0.420851	0.0148438	0.0116881	0.149128	0.135865	24	0.0764863	170.893	127.649	167.937	0.117907	0.104231	0.112462	0.111533	0.00397507
	26	0.730465	1027.68	25.322	31.77	0.431971	0.0156503	0.0175322	0.155051	0.138461	26	0.0799502	178.089	145.405	164.5	0.122871	0.118729	0.11016	0.117254	0.00374289
	28	0.741021	632.318	21.712	21.197	0.265786	0.0134192	0.0116975	0.0969674	0.0844105	28	0.0831258	164.661	143.703	162.75	0.113607	0.11734	0.108988	0.113312	0.00241536
	30	0.749657	657.455	25.458	19.393	0.276352	0.0157344	0.010702	0.100929	0.0877232	30	0.0860365	162.036	149.243	140.5	0.111796	0.121863	0.0940881	0.109249	0.00811847
	32	0.756724	773.614	22.085	21.951	0.325177	0.0136497	0.0121136	0.11698	0.104099	32	0.088705	170.089	132.595	125.219	0.117352	0.108269	0.0838549	0.103159	0.0100017
	34	0.762505	773.136	21.051	22.574	0.324976	0.0130106	0.0124574	0.116815	0.104081	34	0.0911513	163.429	134.973	104.563	0.112757	0.110211	0.0700223	0.0976635	0.0138401
	36	0.767235	536.932	21.763	17.984	0.225691	0.0134507	0.00992441	0.0830222	0.0713419	36	0.0933939	153.768	133.892	128.469	0.106091	0.109329	0.0860314	0.100484	0.00728636
	38	0.771106	250.727	18.78	15.623	0.105389	0.011607	0.0086215	0.0418727	0.0317701	38	0.0954497	150.482	134.189	102.844	0.103824	0.109571	0.0688712	0.0940888	0.0127175

## Sheet: Figure 6
	Figure 6d	Quantification for surface coverage of angiogenic sprouts on day 5
		Coverage Area of Sprout (%)
	cell	1	2	3	ave.	sd	p-value (vs sgNTC)
	sgNTC	15.8705	7.399	8.00555	10.425	4.72565	-
	sgRab27a	2.01173	3.8338	1.63275	2.49276	1.17673	0.0195251
	sgSytl2	6.11454	6.70596	3.51267	5.44439	1.69885	0.035141
	null	6.15868	5.19942	3.66422	5.00744	1.25826	0.0306619

## Sheet: Suppl Figure 6
	Supplementary Figure 6a
	Size in diameter of core and core-shell spheroids
		Cell	n	Size in diameter (nm)	ave.	sd
	1	ASPS17 core	1	285.553
	1	ASPS17 core	2	291.489
	1	ASPS17 core	3	274.817
	1	ASPS17 core	4	278.795
	1	ASPS17 core	5	276.888
	1	ASPS17 core	6	273.431
	1	ASPS17 core	7	275.231
	1	ASPS17 core	8	262.712
	1	ASPS17 core	9	273.614
	1	ASPS17 core	10	271.681
	1	ASPS17 core	11	283.295
	1	ASPS17 core	12	285.305
	1	ASPS17 core	13	281.887
	1	ASPS17 core	14	278.959
	1	ASPS17 core	15	280.946
	1	ASPS17 core	16	279.798
	1	ASPS17 core	17	283.677
	1	ASPS17 core	18	272.252
	1	ASPS17 core	19	275.659
	1	ASPS17 core	20	286.372	278.618	6.54931
	1	ASPS17 core-shell	1	362.403
	1	ASPS17 core-shell	2	345.362
	1	ASPS17 core-shell	3	359.737
	1	ASPS17 core-shell	4	358.993
	1	ASPS17 core-shell	5	363.923
	1	ASPS17 core-shell	6	361.998
	1	ASPS17 core-shell	7	362.724
	1	ASPS17 core-shell	8	379.836
	1	ASPS17 core-shell	9	380.544
	1	ASPS17 core-shell	10	352.749
	1	ASPS17 core-shell	11	377.955
	1	ASPS17 core-shell	12	364.83
	1	ASPS17 core-shell	13	373.146
	1	ASPS17 core-shell	14	358.343
	1	ASPS17 core-shell	15	373.288
	1	ASPS17 core-shell	16	358.783
	1	ASPS17 core-shell	17	347.979
	1	ASPS17 core-shell	18	357.91
	1	ASPS17 core-shell	19	346.339
	1	ASPS17 core-shell	20	371.673	362.926	10.5529
	2	sgNTC core	1	289.872
	2	sgNTC core	2	305.405
	2	sgNTC core	3	288.595
	2	sgNTC core	4	295.957
	2	sgNTC core	5	303.393
	2	sgNTC core	6	299.884
	2	sgNTC core	7	295.957
	2	sgNTC core	8	301.489
	2	sgNTC core	9	298.17
	2	sgNTC core	10	306.156
	2	sgNTC core	11	304.466
	2	sgNTC core	12	310.897
	2	sgNTC core	13	302.387
	2	sgNTC core	14	310.506
	2	sgNTC core	15	302.316
	2	sgNTC core	16	298.237
	2	sgNTC core	17	300.837
	2	sgNTC core	18	292.7
	2	sgNTC core	19	303.278
	2	sgNTC core	20	301.621
	2	sgNTC core	1	650.121	318.619	78.2133
	2	sgNTC core-shell	2	613.96
	2	sgNTC core-shell	3	593.642
	2	sgNTC core-shell	4	646.305
	2	sgNTC core-shell	5	640.571
	2	sgNTC core-shell	6	617.141
	2	sgNTC core-shell	7	651.196
	2	sgNTC core-shell	8	653.787
	2	sgNTC core-shell	9	607.279
	2	sgNTC core-shell	10	599.745
	2	sgNTC core-shell	11	605.491
	2	sgNTC core-shell	12	637.031
	2	sgNTC core-shell	13	626.804
	2	sgNTC core-shell	14	584.287
	2	sgNTC core-shell	15	590.752
	2	sgNTC core-shell	16	627.81
	2	sgNTC core-shell	17	568.918
	2	sgNTC core-shell	18	567.111
	2	sgNTC core-shell	19	629.342
	2	sgNTC core-shell	20	624.06	616.768	26.6445
	3	sgRab27a core	1	257.915
	3	sgRab27a core	2	242.695
	3	sgRab27a core	3	227.326
	3	sgRab27a core	4	236.685
	3	sgRab27a core	5	220.418
	3	sgRab27a core	6	232.991
	3	sgRab27a core	7	235.837
	3	sgRab27a core	8	223.351
	3	sgRab27a core	9	243.413
	3	sgRab27a core	10	230.866
	3	sgRab27a core	11	236.685
	3	sgRab27a core	12	232.991
	3	sgRab27a core	13	229.113
	3	sgRab27a core	14	246.55
	3	sgRab27a core	15	242.695
	3	sgRab27a core	16	236.685
	3	sgRab27a core	17	240.636
	3	sgRab27a core	18	235.697
	3	sgRab27a core	19	242.695
	3	sgRab27a core	20	244.485	236.986	8.66472
	3	sgRab27a core-shell	1	462.973
	3	sgRab27a core-shell	2	457.42
	3	sgRab27a core-shell	3	454.649
	3	sgRab27a core-shell	4	451.037
	3	sgRab27a core-shell	5	461.284
	3	sgRab27a core-shell	6	441.784
	3	sgRab27a core-shell	7	468.652
	3	sgRab27a core-shell	8	461.105
	3	sgRab27a core-shell	9	443.943
	3	sgRab27a core-shell	10	458.002
	3	sgRab27a core-shell	11	459.282
	3	sgRab27a core-shell	12	448.201
	3	sgRab27a core-shell	13	446.691
	3	sgRab27a core-shell	14	450.883
	3	sgRab27a core-shell	15	451.574
	3	sgRab27a core-shell	16	464.869
	3	sgRab27a core-shell	17	460.483
	3	sgRab27a core-shell	18	464.214
	3	sgRab27a core-shell	19	462.567
	3	sgRab27a core-shell	20	472.68	457.115	8.30136
	4	sgSytl2 core	1	257.915
	4	sgSytl2 core	2	242.695
	4	sgSytl2 core	3	227.326
	4	sgSytl2 core	4	236.685
	4	sgSytl2 core	5	220.418
	4	sgSytl2 core	6	232.991
	4	sgSytl2 core	7	235.837
	4	sgSytl2 core	8	223.351
	4	sgSytl2 core	9	243.413
	4	sgSytl2 core	10	230.866
	4	sgSytl2 core	11	236.685
	4	sgSytl2 core	12	232.991
	4	sgSytl2 core	13	229.113
	4	sgSytl2 core	14	246.55
	4	sgSytl2 core	15	242.695
	4	sgSytl2 core	16	236.685
	4	sgSytl2 core	17	240.636
	4	sgSytl2 core	18	235.697
	4	sgSytl2 core	19	242.695
	4	sgSytl2 core	20	244.485	236.986	8.66472
	4	sgSytl2 core-shell	1	511.674
	4	sgSytl2 core-shell	2	532.811
	4	sgSytl2 core-shell	3	536.155
	4	sgSytl2 core-shell	4	543.555
	4	sgSytl2 core-shell	5	563.361
	4	sgSytl2 core-shell	6	537.013
	4	sgSytl2 core-shell	7	568.255
	4	sgSytl2 core-shell	8	555.598
	4	sgSytl2 core-shell	9	566.2
	4	sgSytl2 core-shell	10	563.869
	4	sgSytl2 core-shell	11	566.668
	4	sgSytl2 core-shell	12	574.562
	4	sgSytl2 core-shell	13	579.167
	4	sgSytl2 core-shell	14	526.421
	4	sgSytl2 core-shell	15	566.233
	4	sgSytl2 core-shell	16	550.289
	4	sgSytl2 core-shell	17	582.13
	4	sgSytl2 core-shell	18	578.128
	4	sgSytl2 core-shell	19	555.647
	4	sgSytl2 core-shell	20	546.818	555.228	19.2416
	5	Null core	1	288.364
	5	Null core	2	276.834
	5	Null core	3	279.955
	5	Null core	4	290.125
	5	Null core	5	285.907
	5	Null core	6	277.974
	5	Null core	7	278.871
	5	Null core	8	281.082
	5	Null core	9	280.097
	5	Null core	10	267.392
	5	Null core	11	282.299
	5	Null core	12	273.094
	5	Null core	13	278.5
	5	Null core	14	267.23
	5	Null core	15	268.745
	5	Null core	16	274.31
	5	Null core	17	270.99
	5	Null core	18	270.99
	5	Null core	19	286.326
	5	Null core	20	272.227	277.566	6.89983
	5	Null core-shell	1	358.786
	5	Null core-shell	2	358.347
	5	Null core-shell	3	359.319
	5	Null core-shell	4	372.487
	5	Null core-shell	5	359.244
	5	Null core-shell	6	379.418
	5	Null core-shell	7	376.822
	5	Null core-shell	8	367.655
	5	Null core-shell	9	383.149
	5	Null core-shell	10	364.782
	5	Null core-shell	11	378.754
	5	Null core-shell	12	363.769
	5	Null core-shell	13	378.259
	5	Null core-shell	14	364.782
	5	Null core-shell	15	373.901
	5	Null core-shell	16	369.89
	5	Null core-shell	17	358.624
	5	Null core-shell	18	367.525
	5	Null core-shell	19	369.511
	5	Null core-shell	20	362.068	368.355	7.97717
	Supplementary Figure 6b
	ASPSCR1::TFE3 / Gapdh
	cell	1	2	3	ave	sd	p-value (vs gNTC)
	sgNTC	1.00000	1.13161	1.06377	1.06513	0.05374	-
	sgRab27a	1.19583	1.24319	1.21928	1.21943	0.0193318	0.0187636
	sgSytl2	0.988644	1.00931	0.998925	0.998961	0.00843795	0.160512
	null	3.51459e-06	1.35073e-06	2.17882e-06	2.34805e-06	8.91463e-07	9.63833e-06
